# Supplementary material for: Type 1 diabetes and diet-induced obesity predispose C57BL/6J mice to PM2.5-induced lung injury: a comparative study
Source: Part Fibre Toxicol. 2023 Apr 17;20:10. doi: 10.1186/s12989-023-00526-w (PMC10108512; doi:10.1186/s12989-023-00526-w)
Supplement: Supplementary file 2 — Supplementary Material 2 [file 12989_2023_526_MOESM2_ESM.xlsx]

## Sheet: Lung
Lung DEGs from different comparisons
NDE vs NDC	DIOE vs DIOC	T1DE vs T1DC	DIOC vs NDC	T1DC vs NDC	DIOE vs NDE	T1DE vs NDE
Raet1d	Psors1c2	Gbp5	Gbp5	Gbp5	Xlr5c	Psors1c2
Ccnb1ip1	Vmn2r37	Vmn2r37	Psors1c2	Tac4	Psors1c2	Zbtb44
Adtrp	Serpina3n	Crls1	Vmn2r37	Psors1c2	Sdr16c6	Adtrp
Ccdc79	Kcnk3	Sdr16c6	Sdr16c6	Ccnb1ip1	Adtrp	Sv2a
Dmgdh	Ucp1	Zbtb44	Adtrp	Sdr16c6	Csmd3	Gal
Csf2rb	Dmgdh	Serpina3f	Sv2a	Serpina3f	Syt4	Csmd3
Tifab	Ccdc63	Adtrp	Chst9	Adtrp	Ccdc79	Gm1966
Slc5a9	Mrgprg	Gm5431	Gm1966	Gal	Ky	Syt4
Wfdc5	Ly6i	Gbp11	Syt4	Gm1966	Cdh9	Ucp1
Gm9733	Pappa	Csmd3	Ccdc79	Syt4	Cyp26b1	Ccdc79
Tcf23	Wfdc5	Syt4	Cdh9	Serpina3n	Nlrc5	Cdh9
Ces2f	Gm9733	Kcnk3	Cyp4f39	Ucp1	Dmgdh	Olfr483
Gm13051	Tcf23	Ucp1	Nlrc5	Ccdc79	Mrgprg	Dmgdh
Lama1	Tceal6	Cdh9	Dmgdh	Vwa1	Lum	Tspyl3
Alpk2	BC030499	Olfr483	Ccdc63	Cyp4f39	Ntng1	Mrgprg
Pla2g2d	Cdx2	Cyp26b1	Ube2c	Plcl2	2810417H13Rik	Churc1
Mcm10	Gm11711	Nlrc5	Mrgprg	Cyp26b1	Gm3776	Ceacam2
Sprr3	Esrrb	Dmgdh	Ceacam2	Dmgdh	Npsr1	AF251705
Ccdc116	Ralyl	Ccdc63	Aoc3	Stac2	Wnt10a	Stac2
Dscaml1	Mup2	Tspyl3	Gnat3	Aoc3	Slc5a9	Opn3
Angptl4	Tspan10	Churc1	Ly6i	Lum	Efcab11	Srrm3
Mup2	Gm9992	Ceacam2	Gpr183	Csf2rb	Wfdc5	Ptchd4
Tspan10	Zfp819	Aoc3	Nrip3	Gpr183	Acan	Csf2rb
Arntl2	BC147527	Lum	Acot5	Nrip3	Gm9733	Gm4884
Tmsb15b2	Mpp4	Srrm3	2810417H13Rik	Brinp1	Tceal6	Pthlh
Cdh24	Cntnap2	Gnat3	Gm3776	Tlr12	Col17a1	Gpr183
Gabbr2	Zic5	Ptchd4	Tifab	2810417H13Rik	Ces2f	Muc19
Cyp2d9	Fsbp	Csf2rb	Wnt10a	Gm3776	Ebf3	Acot5
Shisa3	Mup16	Ly6i	Mcm6	Tifab	Pld5	Gm3776
Sec16b	Bmp10	Tmem203	Slc5a9	Smco3	Caly	Npsr1
Bmp10	Gm20852	Gm4884	Wfdc5	Wnt10a	Alpk2	Tifab
AB124611	Acsm3	Gpr183	Acan	Slc5a9	Pla2g2d	Wnt10a
Duoxa1	Ctcfl	Muc19	Gm9733	Pappa	Smarcd3	Tex24
Il27ra	Fignl1	Acot5	Tcf23	Wfdc5	Zfp541	Mical1
Mt4	Gm10352	Brinp1	Ces2f	Acan	Cdx2	Slc5a9
Gm5150	Tcstv3	Mamstr	Ebf3	5830473C10Rik	Hsph1	Btk
Naip6	Dab1	2810417H13Rik	BC030499	Gm9733	Ces2e	Pappa
Dok3	Slc17a1	Gm3776	Cd74	Tcf23	Sbsn	Wfdc5
Cd209b	Ugt3a2	Npsr1	Dpcr1	Ces2f	Hoxb1	Acan
Ugt3a2	Wfdc8	Tifab	Caly	Ebf3	Saxo1	Gm9733
Gm20747	Ugt8a	Tex24	Mcm10	3300002I08Rik	Sprr3	Tceal6
Susd1	Ern2	Mical1	Alpk1	Efnb1	Gm11711	Ces2f
Awat1	Akr1c12	Cars2	Gm4567	Gm13051	Dscaml1	Ebf3
Cd300lb	Sprr2a1	Slc5a9	Cebpe	Trpv4	Lrp1b	Adra2b
Npas4	Got1l1	Wfdc5	Sbsn	Lama1	Mplkip	Tmem169
Pilra	Rnase1	Acan	Hoxb1	Pla2g2d	Gpr22	Slc8a2
Defb4	Crb1	Gm9733	Fam26f	Was	Slc6a11	Frem3
Klra2	C8b	Tcf23	Sprr3	Gm694	Spc25	Pld5
Gsdmc	Hrg	Npy4r	Ccdc116	Trp53inp1	Drd1	Caly
Klhl41	Jakmip3	Ces2f	Gm11711	Sbsn	Asxl3	Pars2
Stra6l	Gm20823	Ebf3	Slc6a11	Fam26f	Ralyl	Smarcd3
Ankrd53	Elovl3	Adra2b	Spc25	Sprr3	Mup2	Gm694
F10	Skint1	Pprc1	Angptl4	Ccdc116	Gm9992	4933403O08Rik
Dtl	Ddx43	Dpcr1	Cdh3	Gm11711	Cadm4	Gm4567
Xlr4c	Pou4f1	Lama1	Drd1	Dscaml1	Tmsb15b2	Zfp541
Sprr2a1	Slc2a2	Pld5	Esrrb	Lmcd1	Gm10220	Cdx2
Gdap1l1	Gata1	Zfp735	Recql4	Mybpc3	Fcna	Hsph1
Slc25a25	Cyp2c70	Pars2	Mex3a	Gpr22	Adam29	Ces2e
Rnase1	Tmem63c	Pla2g2d	Mup2	Pcsk5	Nuf2	Sbsn
Ms4a2	Gm20822	Gm4567	Gldn	Tlr6	Musk	Hoxb1
Oosp1	Maneal	Cdx2	Klra6	Pik3cg	Fam171b	Klhl38
Slc4a1	Gm5592	Hsph1	Gm9992	Angptl4	Fut2	Saxo1
Tdrd1	Lag3	Sbsn	Fcna	Cdh17	Asb10	Fam26f
C8b	Aox2	Hoxb1	Zfp819	Cdh3	Gabbr2	Sprr3
Lin7a	Hao1	Klhl38	Nuf2	Drd1	Vmn2r41	Ccdc116
Ptafr	Adh4	Saxo1	BC147527	Rasl10a	Abca13	Dscaml1
Tpsab1	Gm15319	Fam26f	Rlbp1	Ank2	Cntnap2	Mybpc3
Car3	Mettl7b	Sprr3	Aoah	Mup2	Gzma	Lrp1b
Hrg	Acr	Ccdc116	Nrtn	Tspan10	Zic5	Mplkip
Csf3r	Mab21l1	Gm11711	Musk	Cacna2d3	Alox15	Vmn2r52
Crisp1	Mettl7a2	Dscaml1	Fut2	Gldn	Prph	Slc6a11
Lce1e	Bfsp1	Lrp1b	Asb10	Lefty1	Hist1h2ap	Tlr6
Jph1	Klra9	Mplkip	Acvr1c	Arxes1	Cyp2d9	Pik3cg
Tnp2	Hsd3b3	Gpr22	Gzma	Klra6	Gvin1	Cdh3
Fbn2	Begain	Vmn2r52	Fsbp	Retsat	Abcc12	Drd1
Gdpd3	Prss44	Slc6a11	Alox15	Tcf7	Prss34	Esrrb
Cxcl9	Myh2	Tlr6	Prph	Kcnn4	Gdf1	Asxl3
Hist2h2ac	Gm5861	Drd1	Sapcd2	Atp6v1b1	Fgf5	Tctex1d1
Try4	Lce1c	Esrrb	Hist1h2ap	Fcna	Myrfl	Mex3a
Slc2a2	Hpx	Asxl3	Cyp2d9	BC147527	Krt36	Mup2
Serpine1	Bex6	Ralyl	Mup16	Aoah	Dlgap1	Zfp94
Gm21188	Eif3j2	Ank2	Palb2	Nrtn	Plekhs1	Siglecf
Gm5820	Cyp4a12a	Mex3a	Gvin1	Musk	Hormad1	Gldn
Asb15	Slamf8	Mup2	Cd83	Adamtsl2	S100b	Lhx4
Lce1j	Smok2b	Tspan10	Prss34	Cdh24	Tnfaip6	Lefty1
Mybpc2	Nat8f7	Zfp94	Wnk3	Acvr1c	Gm20852	Klra6
Dnajc5b	Hamp2	Siglecf	Dnah8	Gabbr2	Duoxa1	Tcf7
Trim29	Il13ra2	Cacna2d3	Sema4d	Tmc7	Mmd2	Atp6v1b1
Arntl	Slc25a47	Gldn	Sidt1	Golt1a	Mt4	Tmsb15b2
Adh4	Ccl7	Lhx4	Dlgap1	Sapcd2	Gm5150	Gm10220
Ftcd	Tdh	Arxes1	Plekhs1	Il23r	Dapl1	Fcna
Ntrk1	Naaladl1	Xrcc6	Bmp10	Cyp2d9	Acsm3	Adam29
Mcoln2	Cldn17	Tcf7	S100b	Shisa3	Nvl	BC147527
Mettl7b	Nr4a1	Gm10220	Sarm1	Tnfrsf21	Ctcfl	Mrgpra6
Rad54l	Gm7173	Fcna	Gm20852	Cd83	Fignl1	Nrtn
Nlrp3	Kctd4	Adam29	Duoxa1	Sec16b	Gm10352	Musk
Ccr3	4931423N10Rik	Mrgpra6	Il27ra	Dnah8	Fbln7	Fam171b
Hsd3b3	Speer4e	Cpsf4l	Mmd2	Sema4d	Slc7a11	Adamtsl2
Trem3	Atp2b2	Cdh24	Mt4	Fgd3	Cd209b	Asb10
Clec4d	Aipl1	Acvr1c	Dapl1	Sidt1	Atp12a	Cdh24
Dnah17	Adprhl1	Vmn2r41	Naip6	Bmp10	Gm6460	Fam69b
Otop1	Hist1h2ao	Cntnap2	Acsm3	AB124611	Slc17a1	Vmn2r41
Trpm2	Gm20867	Alox15	Tmem211	S100b	Cxcr6	Cntnap2
Gm3417	Pah	Prph	Fignl1	Igf2bp2	Ugt3a2	Zic5
Steap4	4933405L10Rik	Sapcd2	Uts2b	Abcc3	Tmem158	Alox15
Themis2	Ptpro	Cyp2d9	Fbln7	Fam107a	Cd109	Tmc7
Myh2	Lce1h	Mup16	Cd209b	Cela2a	Gm20747	Prph
Dusp5	Lce3e	Lrrc63	Atp12a	Rasgrf1	Scn4b	Cyp2d9
Cyp2c68	Gm13308	Rhox4a	Cyth4	Gimap8	Trim63	Mup16
Ifitm1	Myrip	Wnk3	Gper1	Duoxa1	Chad	Abcc12
Lce1k	DXBay18	Fus	Amy1	Grin3b	Awat1	Necab2
Bcl6b	Tfec	Zscan4c	Smpd3	Il27ra	Kcna1	Rhox4a
Ugt1a9	Cpne7	Dlgap1	Dab1	Gareml	Defb1	Wnk3
Sirpb1a	Slc22a4	Hormad1	Pde11a	Mt4	Npas4	Sema4d
P2ry4	Chrna2	Cphx1	Cxcr6	Gm5150	Defb4	Fgd3
Dctd	Mup10	S100b	Ugt3a2	Dapl1	Adck3	Myrfl
Cdk5r1	4932414N04Rik	Zfp784	Abcb1b	St8sia1	Ddn	Zscan4c
Lce1c	Clec4a1	Fam107a	BC055324	Acsm3	Crtam	Sidt1
Hpx	Naip7	Kcnc2	Cd109	Tmem211	Ern2	Dlgap1
Rnf183	Cntn4	Gm20852	Gm20747	Dnajb1	Gsdmc	Plekhs1
Apold1	Fcgr1	Satb1	Cidec	Sult2a1	Csrp3	Hormad1
Eif3j2	Mmp8	Duoxa1	Trim63	Slc7a11	Klhl33	AB124611
Cyp4a12a	Gm8923	Abhd1	Chad	Gm13152	Klhl41	Tnfaip6
Nap1l5	Prok2	Hecw1	Ankrd9	Dgkb	Slc25a21	Fam107a
Cer1	Ngp	5031414D18Rik	Kcna1	Pcdhb5	Clec2f	Kcnc2
Egf	Ccl20	Mmd2	Wfdc8	Cd209b	Ankrd53	Rasgrf1
Nat8f7	Mrgprx2	Mt4	Defb1	Cyth4	Banp	Gm20852
Duxbl1	Sprr2d	Gm5150	Stat1	Fscn2	F10	Satb1
Lipm	Moap1	St8sia1	BC035044	Gper1	Camk2a	Duoxa1
Gpr37l1	Tff2	Acsm3	Defb4	Amy1	Kif20a	Grin3b
Agxt2	2210010C04Rik	Nvl	Dgkg	Dab1	Xlr4c	Il27ra
Cldn17	Spsb4	Ctcfl	Adck3	Glp1r	Pdlim3	Abhd1
Mefv	Has2	Dnajb1	Ddn	Pde11a	Akr1c12	Hecw1
Nr4a1	Slc2a7	Dok3	Crtam	Cxcr6	Sprr2a1	Otog
Osbp2	Cyp4a14	Fbln7	Klra2	Ugt3a2	Gdap1l1	5031414D18Rik
Nipal4	Speer4c	Slc7a11	Ern2	Abcb1b	Rgr	Mmd2
Cxcr2	Chek1	Gm13152	Gsdmc	Gm20747	En2	Mt4
St6galnac1	Elavl2	Mkrn3	Klhl33	Cidec	4930427A07Rik	Gm5150
Nfe2	Mcidas	Pcdhb5	Klhl41	Scn4b	Rnase1	Dapl1
Speer4e	Pira6	LOC101055864	Fbxo48	Trim63	Lrrtm3	Acsm3
Pla2g7	Kcnt1	Cd209b	Slc25a21	Susd1	Tbx21	Nvl
Hist1h2ao	Lce1f	Fscn2	Clec2f	Olfr1033	Foxm1	Ctcfl
Cacna1e	Cyp3a11	Amy1	Kif20a	Ccdc69	Gabrg1	Dnajb1
Pah	Tmem74	Dab1	Slfn14	Awat1	Rit2	Fbln7
Spry4	Clec12a	Fcamr	Dtl	Cd300lb	Kif11	Pcdhb5
Kcnj16	Ccna1	Dppa4	Gm15127	Wfdc8	C8b	LOC101055864
Ptpro	Krt83	Ints6	Cdh7	Defb1	Hrg	Cd209b
Gen1	Ly6f	Dazl	Xlr4c	Pilra	Itih5l-ps	Fscn2
Lce1h	Apoa4	Ugt3a2	Sprr2a1	BC035044	Chrna3	Hist1h4j
Krt14	Tdrd6	Bckdhb	Gm13212	Defb4	Csf3r	Foxd2
LOC100038947	Hist1h1c	Gm20747	Rnase1	Dgkg	Sp8	Glp1r
Oas1g	Mup12	Cidec	Tbx21	Adck3	Crisp1	Dppa4
Lce3e	Mup1	Scn4b	Crb1	Crtam	Slitrk6	Ints6
Gm13308	Pla2g4d	Trim63	Foxm1	Klra2	Ifi27l2b	Cxcr6
Dnase1l3	Sstr4	Olfr1033	Rit2	Ern2	Muc5b	Ugt3a2
Cxcr1	Igfbp1	Epha5	Slc4a1	Gsdmc	Lce1e	Abcb1b
Chrna2	Hipk4	Kcna1	Kif11	Klhl33	Il1r2	Gm20747
Mup10	Fmo6	Cd300lb	Tdrd1	Corin	Gstm3	Scn4b
Neu2	Lhx8	Defb1	C8b	Prkar2b	Jph1	Epha5
Clec4a1	Apoa1	Pilra	Lin7a	Klhl41	Gm20823	Ankrd9
Naip7	Samd12	Stat1	Tpsab1	Ptpn6	Sptlc3	Kcna1
Ppp1r3d	2310050C09Rik	BC035044	Car3	Afmid	Fbn2	Cd300lb
Fcgr1	Npas3	Defb4	Hrg	Apba2	Gdpd3	Defb1
Mmp8	Acss3	Cdh18	Itih5l-ps	Sh3gl2	Skint1	Npas4
Olfr536	Gm4064	Adck3	Adra2c	Zfp831	Cpne4	Pilra
Egr2	Ccdc27	Ddn	Jakmip3	F10	Lingo4	Defb4
C330021F23Rik	Amer3	Isl2	Crisp1	Tdrd5	Hist2h2ac	Dgkg
Six2	Il13	Zfp458	Gm8439	Rhoh	Pou4f1	Adck3
Galr2	9330182O14Rik	Crtam	Clec5a	Hlf	Mfsd2b	Ddn
Prok2	Hist1h2bk	Klra2	Atp1a3	Slfn14	Pcdha9	Zfp458
Pvalb	Apon	Gsdmc	Lce1e	Cpne5	Gimap4	Crtam
Gal3st2	Sytl5	Tmprss5	Il1r2	Ackr4	Ear6	Klra2
Slc39a2	Mug2	Ormdl3	Jph1	Xlr4c	Prf1	Gsdmc
Ngp	Capn13	Prkar2b	Tnp2	Sprr2a1	Aplnr	Greb1
Ccl20	Gm14430	Greb1	Elovl3	Gm13212	Slc2a2	Klhl41
Pirb	Rag1	Sowaha	Gdpd3	Vil1	Gm21188	Fbxo48
Pitx2	1190005I06Rik	Fbxo48	Cxcl9	Pik3cd	Cyp2c70	Slc14a1
Qrfp	Cyp2c65	Slc14a1	Cpne4	Rnase1	Abcb4	Ptpn6
Soat2	2610318N02Rik	Lhx9	Ddx43	Tbx21	Trpm1	Lhx9
Fosl2	Sost	Ankrd53	Vsig10l	Crb1	Tmem63c	Afmid
Moap1	Bhmt	Banp	Abca14	Ms4a2	Lrrc14b	Ankrd53
Gm5796	Myf5	Zfp831	Fgf13	Kcnd2	Wdr95	Apba2
Pbk	Wfdc21	Foxl2	Try4	Oosp1	Asb15	Zfp831
Slco5a1	Ces5a	Tdrd5	Mfsd2b	Slc4a1	Lce1j	Foxl2
Chst8	Acot12	Slfn14	Pcdha9	Prg3	Casr	Tdrd5
Cyp4a14	Capn11	Cpne5	Gimap4	C8b	Olfr56	Slc1a6
Speer4c	Iqgap3	Sprr2a1	Ear6	Lin7a	Gm20822	Cpne5
Ugt2b1	Gtsf1l	Gdap1l1	Prf1	Angptl6	Pramel4	Cdh7
Hal	Mgarp	Rgr	Rasd2	Car3	Kcna7	Xlr4c
Kif5c	C9	En2	Aplnr	Hrg	Mybpc2	Pdlim3
Pira6	Dpep1	Rnase1	Slc2a2	Chrna3	Gm5592	Sprr2a1
Rnf112	Nr4a3	Gm21319	Serpine1	Csf3r	Trim29	BC048403
Lce1f	Aspg	Lrrtm3	Gata1	Crisp1	Elavl4	Gdap1l1
Glycam1	Apcs	Ms4a2	Cyp2c70	Bst2	Lag3	En2
Ankk1	Fabp2	Kcnd2	Abcb4	Atp1a3	Aox2	Pik3cd
Cyp3a11	Prss35	Oosp1	Sdcbp2	Lce1e	Arntl	Rnase1
Rhov	Gm21943	Unc13a	Fam3b	Ptger4	Prss51	Gm21319
Rasl10b	Ocstamp	Pdzph1	Tk1	Il1r2	Ano3	Lrrtm3
Abcg8	Cyp3a41a	Rit2	Gm5820	Jph1	Adh4	Slfn9
Gpr132	Cdo1	Slc4a1	Diaph3	Tnp2	Ftcd	Tbx21
Siglech	Ccl8	Lin7a	Msantd1	Akna	Lonrf3	Crb1
Shcbp1l	Erbb4	1700017D01Rik	Cyp2d22	Rassf5	Ppara	Foxm1
Izumo1r	Gm13278	Car3	Tmem63c	Elovl3	Gm15319	Gprin3
Dkk2	Lce1b	Hrg	BC089491	Gm21948	Atp1b4	Pdzph1
Cdkn1a	Adgrf2	Itih5l-ps	Cmtm2b	Skint1	Ntrk1	Rit2
Ly6f	Hrnr	Ociad2	Lacc1	Cxcl9	Saa3	Slc4a1
Apoa4	Mup20	Chrna3	Wdr95	Cd1d1	Mettl7b	Gria3
Dusp27	Rad54b	Csf3r	Stard4	Ddx43	Rad54l	C8b
Hlx	Phospho1	Nupl2	Lce1j	Abca14	Acr	1700017D01Rik
Mup12	Apoc4-apoc2	Sp8	Prrx2	Fgf13	Ncam2	Mical3
Ltb4r1	Itih3	Crisp1	Pramel4	Try4	Tex11	Car3
Mup1	Klra18	Muc5b	Slfn1	Cyp1a1	Ankrd60	Hrg
Dpp10	Etnk2	Htr1a	Mpzl3	Tmem45b	Hsd3b3	2410141K09Rik
Igfbp1	Klk1	Atp1a3	Kcna7	Pcdha9	Trem3	Chrna3
Apoa1	Timp4	Lce1e	Mybpc2	Gimap4	Clec4d	Csf3r
Casp14	Ms4a6d	Il1r2	Bnc1	Ear6	Shisa2	Nupl2
Fabp1	Gmpr	Gstm3	Trim29	Prf1	Slc3a1	Sp8
Mat1a	Serpinb3c	Rnf152	Lag3	Aplnr	Begain	Crisp1
Serpinb3b	Urad	Gm20823	Clip3	Lims2	Klra1	Slitrk6
Clk1	Wdr72	Elovl3	Arntl	Gata1	Gm3417	Bax
Gk5	Bend6	Fbxl15	Prss51	Gm21188	Pglyrp2	Apbb1ip
Apon	Rasl2-9	Fbn2	Hao1	Ell3	Aqp3	Htr1a
Uts2	Rbbp8nl	Gm17455	Ftcd	St8sia6	Grik2	Atp1a3
Rufy4	Gm3488	Npff	Lonrf3	Fam3b	Ccdc177	Lce1e
Sfxn5	Gp2	Cpne4	Ppara	Gm5820	Slc7a13	Jph1
Mug2	Spatc1	Cd1d1	Gm15319	Myh6	Pglyrp1	Rnf152
Cyp2c65	Kcnh8	Miip	Hrk	Spo11	Chek2	Gm20823
Sult2a8	Tph1	Dok6	Rgs5	Tmem63c	Prss44	Akna
Hamp	Ces1g	Vsig10l	Mettl7b	Sucnr1	Lpcat2b	Elovl3
Agmat	Gm13247	Slc15a3	Rad54l	Cmtm2b	Grid2	Fbxl15
Bhmt	Hpd	Abca14	Wdhd1	Wdr95	Cyp2c68	Fbn2
Pira1	Ly6g6f	Tnfsf9	Tex11	Asb15	Hoxc9	Gm21948
Pcdh15	Gm10256	Tmem45b	Bfsp1	Lce1j	Ifitm1	Gdpd3
Wfdc21	Prkcg	Gm14124	2900011O08Rik	Prrx2	Lce1k	Gm17455
Gm94	Ccl12	Uts2r	Klra9	Olfr56	Cyb5r2	Zfp575
Fbp2	Mc2r	Ear6	Nnat	Pramel4	Ciart	Npff
Rasgrp4	Sprr2f	Prf1	Ccr3	Rxfp1	Ugt1a9	Cpne4
Lce1d	Mup9	Rasd2	Hsd3b3	Robo3	Padi1	Cd1d1
Ptger3	Zim1	Aplnr	Tnfrsf1b	Kcna7	Sirpb1a	Hist2h2ac
Acot12	Vmn1r148	Slc2a2	Klra1	Mybpc2	Neurod2	Slc15a3
Capn11	1700012B07Rik	Serpine1	Pglyrp2	Trim29	Dsg1c	Abca14
C9	Olfm4	Phyhipl	Aqp3	Lag3	P2ry4	Tnfsf9
Nr4a3	Muc15	Stx1a	Elovl1	Arntl	Dctd	Gm14124
Apcs	Agt	Zfp30	Asphd2	Adh4	Kif4	Uts2r
Il22ra2	Rpl34-ps1	Xlr3c	Frmpd3	Rgs13	A430089I19Rik	Gimap4
Sprr1b	Cyp2d40	Zfp940	Khdc1a	Lonrf3	Lce1c	Ear6
Igsf6	Retnlg	Trp53	Vpreb2	Ppara	Agxt	Prf1
Stab2	Nkx6-2	Cyp2c70	Rab3b	Gm15319	Hpx	Aplnr
Dbp	Cps1	Gm5820	Grid2	Stk17b	Fam131b	Axin2
Dlk2	Ocm	Vmo1	Myh2	Btbd17	Aldh3b2	Slc2a2
Myoc	Cntn3	Spo11	Lce1k	Ntrk1	Gm12695	Zfp30
9830107B12Rik	Cyp2c38	Olfr1167	Padi2	Glyctk	Apold1	Gata1
Glrb	Dmc1	Trmt12	Mcm3	Mcoln2	Ucp3	Xlr3c
Rnase2a	Hs6st3	Sucnr1	Wif1	Snap91	Pnmal1	Zfp940
Slpi	Gsg1l	Lce1j	Cyb5r2	Saa3	Eif3j2	Trp53
Cpt1b	Gm5936	Olfr56	Bcl6b	Mettl7b	Ackr1	Cyp2c70
Lin28a	Olfr432	Gm20822	Gpr137c	Rad54l	Cidea	Abcb4
Nr4a2	Prr9	Rxfp1	Padi1	Mettl7a2	Sds	Gm5820
Krtdap	4930430A15Rik	Slfn1	Fah	Tex11	Cyp4a12a	Msantd1
Lce1b	Msmp	Thsd7b	Dsg1c	Kcnj1	Htr2c	Pdcd1lg2
Hrnr	Nkx2-9	Kcna7	P2ry4	Tpbgl	Nap1l5	Spo11
Mup20	Thbs1	Mybpc2	Glis1	Nnat	Cadm2	Olfr1167
Chrnb4	Gm14434	Bcl2l15	Kif4	Ccr3	Hpca	Trmt12
Il31ra	Ppp1r27	Lag3	Lce1c	B3galt5	Smok2b	Lrrc14b
Apoc4-apoc2	2010107G12Rik	Aox2	Agxt	Trem3	Hsd3b6	Sucnr1
Syndig1l	Muc2	Barhl1	Hpx	Lbp	Egf	Wdr95
Itih3	Scn1a	Ano3	Aldh3b2	Pira11	Nat8f7	Lce1j
Arc	Gm4952	Adh4	Hmgb2	Tnfrsf1b	Ly6c2	Gm20822
Arl4d	Slc22a12	B3gnt7	Ucp3	Otop1	Stag3	Slfn1
Rfx8	Hrh3	Rgs13	Hgf	Klra1	Slc25a47	Kcna7
Slc26a10	Etnppl	Ppara	Eif3j2	Gm3417	Tdh	Mybpc2
Etnk2	Lce1a1	Jmjd6	Ulbp1	Steap4	Duxbl1	Qrich2
Ly6g6e	Pemt	Hspa8	Ackr1	2010005H15Rik	Lipm	Trim29
Mab21l3	Krt12	Lcn2	Cidea	Hcls1	Slc18a3	Elavl4
Astn1	Serpina1c	Rgs5	H2-Eb1	Hcst	Gpr37l1	Aox2
Akr1d1	Egr3	Snap91	Cyp4a12a	Pglyrp2	Agxt2	Arntl
Wfdc17	Gm17019	Saa3	Gprin2	Fam46b	Cldn17	Ano3
Crx	Aqp11	Rab9b	Nap1l5	Khdc1a	Mefv	Adh4
Serpinb3c	Gys2	Mettl7b	Hist1h4c	Myh2	Tdgf1	B3gnt7
Wnt9b	Plscr5	B3gnt8	Slamf8	Cyp2c68	Zap70	Ftcd
Paqr5	Fgl1	Acr	Inhba	Lce1k	Nr4a1	Lonrf3
Sox10	Gm3435	Mettl7a2	Egf	Padi2	Tubg2	Ppara
Gm3488	Lhfpl5	Ncam2	Nat8f7	Nrg4	Mup8	Ap5b1
Spatc1	Galnt15	Rab3a	Ly6c2	Gpr137c	Kctd4	Stk17b
Siglece	Nppb	Atoh1	Slc25a47	Ugt1a9	Nipal4	Jmjd6
Ddit4	S100a8	Ambn	Ccl7	Usp18	Gm5127	Rgs5
Slc27a2	Hif3a	Cxcl2	Rtp4	Sirpb1a	Gbp7	Mcoln2
Hpd	Kprp	Nlrp3	Il21	Gm5861	Carf	Snap91
Cilp	Kcng1	Tpbgl	Cd300lh	Lce1c	Tceal7	Saa3
Adamts1	Klk1b21	Ankrd60	Plin4	Hpx	Gpr21	Mettl7b
Lair1	Mup7	Ccr3	Lipm	Sgcd	Cxcr2	B3gnt8
3425401B19Rik	Cd160	Trem3	Slc18a3	Btnl2	Baalc	Tas2r135
Sprr2a2	Itln1	Orm2	Bpifa2	Aldh3b2	Nfe2	Ncam2
Pcsk2	Bco1	Gm10681	Cldn17	Rnf183	Speer4e	Tex11
Tarm1	Erich6	Clec4d	Zap70	Apold1	Pla2g7	Klra9
Tmsb15b1	Pfkfb1	Hoxd11	Plcg2	Ucp3	Ccl17	Atoh1
Prr32	Cyp4a10	Otop1	Mup8	Capn6	Nr2e1	Ambn
Kcnma1	Ascl3	Trpm2	Kctd4	Relt	Gm20867	Nlrp3
Cxcl10	Mug1	Gm3417	Hist1h3d	Bex6	Fsd1	Nnat
Gbx2	Alox12e	Acad9	Nipal4	Hgf	Gm13276	Ankrd60
Cfd	Npc1l1	Olfr212	Prrg4	Eif3j2	Pah	Ccr3
Npb	Cyp2c50	Psg16	Gbp7	Ulbp1	Plppr1	Hsd3b3
Ccl12	Fst	Fgf9	a	Ackr1	Kcnj16	Trem3
Tectb	Klb	Psme2b	Gpr21	Cidea	Ptgr1	Hoxd11
Crct1	Mup15	Kcnj6	Atp2b2	Gprin2	Clspn	Krt23
Mef2b	Enpp6	Epha10	Ccl17	Slamf8	Iglon5	Pira11
Foxd4	Mpo	Asphd2	P2ry10	Cadm2	Akap4	Tnfrsf1b
Olfm4	BC100530	Ccdc177	Adprhl1	Lgals1	Fcgbp	Dnah17
Muc15	Lce3d	Themis2	Hist1h2ao	Lrrn2	Lce1h	Otop1
A530064D06Rik	Clec12b	Slc7a13	Clec4n	Egf	Trp63	Gm3417
Cd300lf	Irgc1	Chek2	Gm20867	Insrr	Clcn1	Acad9
Lce3b	Aif1	Mill1	Gm13276	Nat8f7	Rims2	Olfr212
C4bp	Cd164l2	Prss44	Kif15	Hamp2	Igtp	Psg16
Dppa5a	Gjb5	4931409K22Rik	Zp1	Ly6c2	Trim15	Fgf9
Msc	Xlr5a	Dusp5	Spns3	Il13ra2	Krt14	Psme2b
Mmp9	Slc6a19	Cyp2c68	Ptgr1	Ccl7	LOC100038947	Hcls1
Tpsg1	Vgll2	Hoxc9	Clspn	Rtp4	Lyg1	Hcst
Agt	Dct	Lce1k	4933405L10Rik	Il21	4933428G20Rik	Pglyrp2
Ugt2b35	Gm15455	Grm8	Ptpro	Cd300lh	C1qtnf3	Elovl1
Rsad1	Dmrt3	Utf1	Bnip3	Plin4	Lce3e	Golga7b
C1ql2	Gm21190	Nrg4	Adig	Duxbl1	Cdh19	Epha10
Retnlg	Smok3c	Ciart	Fcgbp	Lipm	Gm13308	Ccdc177
Cd33	Lipk	Usp18	Gen1	Nepn	Mettl11b	Themis2
Trem1	Zbtb16	Best1	Lce1h	Gm4951	Cpne7	Slc7a13
Cps1	Tm4sf4	N4bp3	Trp63	Fam196a	Cdc25b	Pglyrp1
Igsf9	Serpinb10	Padi1	Clcn1	Agxt2	Car13	Chek2
Masp1	F830016B08Rik	Sirpb1a	Igtp	Cldn17	Cxcr1	Frmpd3
Sctr	Abcb11	Neurod2	Scn7a	Mefv	Pck1	Mill1
Cntn3	Tcte3	Gm5861	Krt14	Zap70	Mup10	Khdc1a
Gadd45g	Speer4b	Kcnn3	LOC100038947	Nr4a1	Neu2	Prss44
Clnk	Elane	P2ry4	Lyg1	Plcg2	4932414N04Rik	4931409K22Rik
Csprs	Zfp934	Tlr13	Oas1g	Fam196b	AA467197	Upk2
Il1b	Ush2a	A430089I19Rik	Lce3e	Kctd4	Myom1	Ydjc
Npr3	Sult1b1	Cdk5r1	Cdh19	Nipal4	Phf11b	Myh2
Ttc30a2	Clec4a3	Lce1c	Zfp941	Gm5127	Kcnc4	Dusp5
Lrtm1	Camp	Agxt	Card14	Gbp7	Zfp366	Cyp2c68
Hist1h2ad	Nr1d1	Hpx	DXBay18	Cxcr2	Gbp2	Hoxc9
S100a14	Serpina3k	Junb	Tfec	Lta	Nhlh2	Lce1k
Trim54	Lrg1	Nsun3	Olfr1384	Edn2	Prlhr	Kynu
Adap1	Clstn3	Tnmd	Cdc25b	Col4a1	Mmp8	Utf1
Lhx2	Mup18	Ucp3	Dnase1l3	St6galnac1	Tenm2	Sirpb1a
Fam83c	Vpreb1	Trim55	Car13	Sh3kbp1	Sh3bgr	Neurod2
LOC105242399	Tlr11	Eif3j2	Cxcr1	P2ry10	Saa2	Kcnn3
Pinlyp	Olfr558	Ulbp1	Foxl1	Adprhl1	Plk1	Spata21
Gm5936	Sult4a1	Ackr1	Cabp4	Hist1h2ao	Olfr536	P2ry4
Atf3	Ms4a6c	Cidea	Sele	Cacna1e	Tmem132e	Tlr13
Cyp2a12	Tcf15	Chrdl2	Slc22a4	Pah	Fbxo5	Dctd
2410137M14Rik	Rnf17	Gm5868	Pck1	H2-T22	Ubap1l	A430089I19Rik
Ccr1	C1rb	Htr2c	Hsh2d	Spns3	Dlgap5	Cdk5r1
Rgs16	Gfra4	Pcdha7	Mup10	Kcnj16	Klrd1	Lce1c
Gpr52	Ankrd35	Cer1	Clec4a1	Klra20	Ppp1r14d	Pde4c
Thbs1	Fstl5	Cadm2	Myom1	Mx2	Dusp13	Agxt
Gbp2b	Gmnc	Hpca	Phf11b	Ptpro	C330021F23Rik	Hpx
Hsf5	Gm6086	Tpmt	Cntn4	Adig	Prom2	Junb
Ppp1r3b	Ssty2	Hamp2	Gabrr2	Lce1h	Fitm1	Btnl2
P2ry13	Mup19	Stag3	Kcnc4	Trp63	Six2	Aldh3b2
Gm4952	Cyr61	Mup13	Gbp2	Clcn1	Galr2	Grm7
Slc25a31	Nell2	Olfr1383	Fcgr1	Ddc	Vtcn1	Relt
Rgs7	Gm14393	Cpne6	Mmp8	Igtp	Prok2	Bex6
Gm5483	Kcnj12	Chordc1	Rgs1	Scn7a	Pvalb	Trim55
Etnppl	Kng2	Vmn1r65	Tenm2	Krt14	Il18	Hgf
Vsig4	Gm13275	Polm	Slmo1	Stk26	Gal3st2	Eif3j2
Stfa2	Lce1m	Plin4	Saa2	LOC100038947	Cry1	Ackr1
Tgfbi	Reg3g	Duxbl1	Il17rb	Mrln	Ngp	Cidea
Lce1a1	Ugt3a1	Cldn23	Plk1	Lyg1	Pirb	Gm5868
Pira4	2010003K11Rik	Lipm	H2-Aa	Oas1g	Slitrk3	Cyp4a12a
Timd4	Gpr37	Nepn	Il12rb2	Echdc1	Pitx2	Pcdha7
Clec4e	Pgf	Slc18a3	Olfr536	Lce3e	Pcdhb12	Cer1
Zfp385c	Mup14	Zic2	Ttyh1	Ncf2	Cenpa	Hpca
Csf2rb2	Hist1h2ai	Bpifa2	Knstrn	Zfp941	H2-Q7	Smok2b
Gypa	Dynap	Gpr37l1	Smarca1	Card14	Sprr2d	H2-DMa
Cacna1f	1700092M07Rik	Tmem154	Gm609	Myrip	Moap1	Tpmt
Slc40a1	Tmigd3	Cldn17	Egr2	DXBay18	Cldn2	Mrap2
Cacna2d2	Chil4	Mefv	Fbln2	Tnik	Chd5	Egf
Serpina1c	Alb	Nr4a1	Dlgap5	Asb18	Asb12	Nat8f7
Egr3	Gm5591	Slc24a1	Klrd1	Dnase1l3	Hspa1b	Hamp2
Apol7c	Lrrc24	Mup8	Ppp1r14d	Gpd2	Ttc24	Ly6c2
Ifitm6	Gpr35	Fam196b	Dlx4	Klra12	Hoxc5	Stag3
Gm20767	Il12a	Kctd4	Dusp13	Cxcr1	Tff2	Mup13
Fgl1	Creb3l3	Nipal4	Slamf9	Pck1	Gabra5	Speer4f1
Gm3435	Hist1h2bj	Gm5127	Prom2	Chrna2	Tmem25	Chordc1
Gckr	Srp54b	Gbp7	Ncapg2	Mup10	Nrcam	Ccl7
Nppb	Wdr93	Hist2h3c2	Fitm1	Lrrc4	Drd5	Vmn1r65
Calm4	Ces3b	Alyref2	Klrb1c	Hist1h2ag	Cytl1	AF529169
Pdia2	Tmprss11b	Gpr21	Sp100	AA467197	Galntl6	Cd300lh
Gsta1	Gm933	Dnaja1	Six2	Clec4a1	Scg2	Duxbl1
S100a8	Cpb2	Edn2	Prok2	Myom1	Has2	Plpp4
Cd300e	Stmn4	Btnl4	Pvalb	Naip7	Cyp4a31	Cldn23
Mstn	Serpina1e	Nmrk1	Cry1	Cntn4	Pcdha12	Lipm
Alox5ap	Morc1	Gtf2a1l	Ngp	Gabrr2	4931429L15Rik	Nepn
Pitx1	Ces2a	Cdca7	Slitrk2	Ppp1r3d	Slc2a7	Slc18a3
AF067061	Il4i1	Adprhl1	Mrgprx2	Gbp2	Rad51ap1	Zic2
Kprp	Tat	Adam30	Crip3	Mmp8	Gm13283	Shisa9
Plk2	Atp8a2	Clec4n	Rbpjl	Slmo1	Olfr78	Gpr37l1
Mup7	Cyp2c29	Nr2e1	Slitrk3	Il17rb	Fam72a	Tmem154
Itln1	Ntm	C130050O18Rik	Foxs1	Olfr536	Cyp4a14	Cldn17
Hsd17b2	Dgat2	Gm20867	Tmprss11e	Hpse2	Tmem92	Mefv
Tmem130	Cyp2c37	Zp1	Cenpa	Ttyh1	Aqp7	Plcg2
Slc11a1	Pcdha4	Pah	Il10ra	Hsf2bp	Ccdc106	Mup8
Rasal1	Gpr63	Plppr1	H2-Q7	Smarca1	Ugt2b1	Kctd4
Plppr4	Tmem215	Vmn2r35	1700011I03Rik	Mkx	Gpr55	Hist1h3d
Cyp4a10	Scrt1	Wdr5b	Moap1	Ubap1l	BC094916	Nipal4
Hrh2	Insm1	Pet2	Gm5796	Soga3	Hal	4931423N10Rik
Trim30b	Dnase1l2	Kcnj16	Ccdc88b	Fam109b	Elavl2	Hist2h3c2
Cartpt	Lypd4	Gm10767	Etv4	Cnga2	Kif5c	Carf
Mug1	Clca3b	Mx2	Pcdh9	Col6a4	Chodl	Alyref2
Lrrc25	Slc36a3	Cd68	Hspa1b	Klrd1	Kcnt1	Tceal7
Hbb-b1	Atp13a5	Adig	Hoxc5	Ppp1r14d	Rnf182	Cxcr2
Sult1e1	Gm20831	Fcgbp	Aifm2	Dusp13	Adamts17	Dnaja1
Sertad1	Lox	Zfp759	Pbk	Prom2	Nmu	Edn2
Bhmt2	Cxcl1	Lce1h	Ceacam15	Prok2	Bpifa1	Pcdhb1
Gm3636	Rgsl1	Trp63	Cd48	Pvalb	Lce1f	Nmrk1
Actr3b	Hsd17b6	Ddc	Igsf10	Gal3st2	Glycam1	Cdca7
Cyp2c50	Gm20738	Igtp	Nrcam	Cry1	5430401F13Rik	Ccl17
Klb	Lce3f	Trim15	Cnga1	Ngp	Fzd9	P2ry10
Mup15	Defb14	LOC100038947	C87414	Srpk3	Ankk1	Adam30
Unc93a	Ctsg	Naa11	Tlr9	Pirb	Cyp3a11	Clec4n
Mpo	Cyp2c54	Pcgf1	Cytl1	Tmprss11e	Tigit	Nr2e1
BC100530	Ces3a	Lyg1	Wasf1	Il10ra	Ly6g6c	C130050O18Rik
Rdh9	St6galnac5	Oas1g	Has2	Soat2	Rhov	Gm20867
Dscc1	Gm14137	4933428G20Rik	Ly6g5b	Cldn2	Htr1f	Gm13276
Lce3d	Gm11544	Dgkk	Gjb3	Gpr18	Abcg8	Pah
Clec12b	S100a9	Lce3e	F7	Asb12	Krt76	Trim9
E330034G19Rik	Gm12887	Cdh19	Cd200r4	Etv4	Itgb8	Plppr1
Vcan	Cyp2b23	Rnf24	Cyp4a14	Hspa1b	Sytl1	Vmn2r35
Hspa1a	Gm2002	Card14	Speer4c	Hoxc5	Islr2	Wdr5b
Ncf4	Gif	Gm5662	Zfp473	Tnfrsf13b	Slc28a3	Pet2
Zswim5	Cyp2ab1	Gm13308	Aqp7	Nabp1	E030030I06Rik	Spns3
Batf3	Trhr	DXBay18	Ccdc106	Tff2	Amdhd1	Kcnj16
Cd164l2	Baat	Rbmxl2	Egfl6	Cd48	Ccna1	Mx2
Mycn	Lypd5	Gja6	Gpr55	Cd72	Krt2	Cd68
Aadat	Elovl2	Gpd2	BC094916	Igsf10	Dkk2	Zfp759
Syt8	C8a	Clec2g	Hal	Acsl1	Gsta4	Lce1h
Gm15455	4930467E23Rik	Klra12	Chek1	Decr1	Pglyrp3	Trp63
Tssk4	Rbpms2	Krt25	Elavl2	Cnga1	Slc12a3	Clcn1
Dck	Ly6g	Cxcr1	Mcidas	Serpinb9b	Gzmm	Rims2
Lipk	Clec2h	Gk	Olfr1342	2021-03-01	Ly6f	Krt14
Slc16a8	Vmn1r90	Gabrb1	Apod	Slco5a1	Apoa4	Kcnab3
Tm4sf4	G6pc	Slc22a4	Pira6	Tlr9	Slc5a12	LOC100038947
Emilin2		Pck1	Fam167b	Irf4	Ypel4	Naa11
Klf15	Gm16367	Hsh2d	Chodl	Pcdha12	Dusp27	Olfr98
Foxg1	Mbl2	Jrk	Gng13	Gdf15	Tdrd6	Esr2
Abcb11	Tgfbr3l	Zscan4f	Kcnt1	Gjb3	Mup12	4933428G20Rik
Tcte3	Klhl30	Chrna2	Rnf182	Cd200r4	Fgf22	Dgkk
Hsd17b1	Fut9	Mup10	Ccin	Cyp4a14	Ltb4r1	Lce3e
Clec4a3	Hist1h2bn	Rfx5	Nmu	Speer4c	Mup1	Cdh19
Camp	Tshr	Nox3	Bpifa1	Zfp473	D930020B18Rik	Ncf2
Gm21992	Ier5l	Hist1h2ag	Kif23	Aqp7	Pla2g4d	Zfp941
Oasl1	Car6	4932414N04Rik	Krt24	Egfl6	Sstr4	Gm5662
Lce1a2	Ska1	Cdrt4	Lce1f	Ugt2b1	Igfbp1	Myrip
Serpina3k	Cyp1a2	Naip7	Glycam1	Gpr55	Cav3	DXBay18
Adamts15	Gpx5	Phf11b	Fzd9	BC094916	2310002L09Rik	Mettl11b
Clca1	Gm10354	Haus3	Cyp3a11	Elavl2	Fmo6	Tnik
Paqr3	Stfa2l1	Gbp2	Coro6	Kif5c	Il1f9	Cdc25b
Alas2	Doc2b	Tceal5	Tigit	Apod	Cntnap5a	Klra12
Mybph	Gm1987	Nhlh2	Ly6g6c	Pira6	Agbl1	Krt25
Csrnp2	Fam186b	Fcgr1	Htr1f	Fam167b	Apoa1	Car13
Mup11	Map3k6	Mmp8	Rasl10b	Kcnt1	2310050C09Rik	Gk
Ms4a6c	0610010B08Rik	Tenm2	Osr1	Rnf182	Sfrp5	Foxl1
C1rb	Aicda	Tas1r2	Sytl1	Nmu	Isl1	Slc22a4
Rel	Clca3a1	Ptgds	Krt31	Bpifa1	Npas3	Hsh2d
Txlnb	Aadacl2	Stip1	Cyp3a57	Lce1f	Ly6d	Jrk
Efnb3	Ifi204	Il17rb	Islr2	Glycam1	Trhde	Zscan4f
Mrgpra2b	Egr1	Cecr6	Slc28a3	Pnpla3	Matn3	Mup10
Gm6086	Lce1g	Olfr536	Hcn4	Tnnt2	Casp14	Rfx5
Fam228b	Gm20865	Mkx	Gpr132	Cyp3a11	Fabp1	Nox3
Dsc3	Ms4a4c	Egr2	Clec12a	Coro6	Gm4064	4932414N04Rik
Ces1b	Bpifb1	Soga3	Amdhd1	Tigit	Col9a3	Hc
Lce3c	BC048546	Col6a4	Shcbp1l	Ly6g6c	Gm15023	Cdrt4
BC053393	Plac8	Opn1sw	Dkk2	Tnni3	Tmem38a	Myom1
Ccdc144b	Gabrb2	Dusp13	Gsta4	C1ql1	Dlk1	Naip7
Kntc1	Pnliprp1	C330021F23Rik	Pglyrp3	Rasl10b	Tpx2	Gabrr2
Fscn1	Gsc	Cdc42ep2	Slc12a3	Igsf1	Ankrd23	Nhlh2
Pgbd5	Slc7a8	Nat8	Cdkn1a	Abcg8	Ttk	Fcgr1
Lhx6	Gm14474	Ankrd37	Gzmm	Krt76	Cnpy1	Rgs1
Mup19	Adgre4	Klrb1c	Ly6f	Kcnip3	Gm9994	Tenm2
Cyr61	Peg3	Omg	Hist1h1c	Ggn	Parpbp	Tas1r2
Tlr1	Trib3	Six2	Mup12	Cyp3a57	Dhrs2	Lpar1
Kng2	6230416C02Rik	Galr2	Mup1	Ffar2	Defb6	Saa2
H60c	A830018L16Rik	Kpna7	D930020B18Rik	Gpr132	Klrg1	Il17rb
Adam11	Serpina3m	Pvalb	Pla2g4d	Fgf12	Il13	Cecr6
Dfna5	Gm6902	Clpsl2	Sstr4	Clec12a	Cntnap5b	Olfr536
Art2b	Sdr9c7	Il18	Fgf14	Siglech	Serpina3i	Hpse2
Atp10b	Itgb2l	Slc39a2	Ccdc83	Oas1h	Pcdhb6	Ttyh1
Lce1m	Ppy	Ngp	Igfbp1	Fndc3c1	Gpr1	Hsf2bp
Mrgpra2a	D7Ertd443e	Slitrk2	2310002L09Rik	Shcbp1l	Serpinb3b	Mkx
Slc2a6	Dleu7	Srpk3	Fmo6	Izumo1r	Abra	Ubap1l
Apol11b	Eno1b	Prss46	Lrrc55	Zfp663	Emc8-1190005i06rik	Zfp763
Lmod2	Gm15816	Tmem194b	Lhx8	Mylk3	9330182O14Rik	Fam109b
Il1f8	Mst1	Mrgprx2	Hpcal4	Pglyrp3	Kcna6	Dkk1
Myoz3	Gpr141	Crip3	Trpc4	Lcp1	Malrd1	Opn1sw
Ugt3a1	Gm2083	Pirb	Agbl1	Krt83	Igfbp3	Klrd1
Eddm3b	Ugt1a1	Olfr281	Apoa1	Slc12a3	Fbxo40	Dusp13
Gm14085	Serf1	Bcdin3d	Samd12	Cdkn1a	Slc15a2	Ankrd37
Npy	Zbtb3	Il10ra	2310050C09Rik	Scn10a	Rbfox1	Fitm1
Gnrh1	Saa4	Sprr2d	Sfrp5	Apoa4	Ddit4l	Klrb1c
Mup14	Ampd1	Gm3604	Isl1	Slc5a12	Pla2g4e	Fam221b
Ccdc150	Mup3	Cldn2	Acss3	L3hypdh	Apon	Six2
Art5	Fxyd4	Gm5796	Ly6d	Hist1h1c	Clec4a2	Galr2
Gpr87	Pcdha6	Asb12	Gpr171	Cdk15	Aloxe3	Prok2
Alb	Lce1l	Impg1	Slc29a4	Sapcd1	Sult2b1	Fign
Gpr35	Gm3139	Hspa1b	Trhde	Mup1	Barx1	Pvalb
Trim5	Ttr	Ttc24	Ccne1	6030468B19Rik	Rufy4	Clpsl2
Chrnd	Gpr143	Aifm2	Matn3	D930020B18Rik	Tal2	Cry1
Creb3l3	Nlrp12	Gm7616	Pcdhb15	Alpl	Stk32b	Depdc7
Srp54b	Gm14308	Gabra5	Adgrg2	Tmem236	Sbspon	Ngp
Npas2	Gkn3	Dgat1	Dock3	Cnr2	Pcdh10	Slitrk2
Ces3b	Sycp2	Acsl1	Casp14	Dpp10	Ptrh1	Srpk3
Tmprss11b	Fcrlb	Slc17a3	Fabp1	Pla2g4d	Rex2	Ccl20
Epb42	Btnl9	Decr1	Col9a3	Igfbp1	Gnmt	Tmem194b
Cpb2	Slc24a2	Cnga1	Efna5	Cav3	Mug2	Crip3
Nptx2	Gfi1b	Apobr	Cbs	Fmo6	Timp1	Slc5a2
Kcnv1	Ucma	Trpc7	Tmem38a	Lhx8	Tmprss7	Rbpjl
Serpina1e	Wnt8b	C87414	Dna2	Lrrc30	Racgap1	Olfr281
Gm6377	Rarres1	2021-03-01	Dlk1	Hpcal4	Slc22a19	Slitrk3
Car12	Sco2	2210010C04Rik	Pla2g12b	Trpc4	Clca4a	S1pr1
C4a	Rwdd2a	Tlr9	Tpx2	Agbl1	Cenpm	Pitx2
Il4i1	Myog	Svop	LOC100861615	Apoa1	Capn13	Bcdin3d
Tat	1110032F04Rik	Gm5878	Ttk	Samd12	Gm14430	Atp6v0d2
Plk5	Hmga1-rs1	Galntl6	Ccdc27	Hist2h3c1	Vmn2r84	Celf4
Cd300ld	Cpn2	Vmn2r97	Adhfe1	2310050C09Rik	Cdkn3	Erdr1
Cyp2c29	Cyp7a1	Wasf1	Parpbp	Isl1	1190005I06Rik	Il10ra
Cyp1b1	Espnl	Cyp4a31	Lmx1b	Slc9b2	Cyp2c65	Nxpe2
Scml2	Pxt1	Slc2a7	Defb6	Gpr171	Nkain2	Sprr2d
Prr5l	Lrrc29	Cxcl11	Klrg1	Ccne1	Hspb6	Gm3604
Cyp2c37	Hist1h2af	F7	Amer3	H1f0	4930469G21Rik	Moap1
Hist2h2aa2	Dthd1	Olfr78	Serpina3i	Selenbp1	Olfr60	Gpr18
Insm1	Olig1	Fam72a	Cdkn2a	Casp14	2610318N02Rik	B4galnt1
Cysrt1	Adam1b	Speer4c	Glb1l2	Fabp1	Alox8	Asb12
Wt1	Celsr3	Tmem92	Ppa1	Acap1	Snap25	Etv4
Sim2	Nxf3	Zfp473	Adgrb2	Cbs	Sult2a8	Pcdh9
Pacsin1	Kif14	Aqp7	Serpinb3b	Ankrd23	Gm6034	Hspa1b
Cnfn	Scgb3a1	Gpr55	Emc8-1190005i06rik	LOC100861615	A2m	Ttc24
Sox21	Ankrd34b	BC094916	Il20rb	Ccdc27	Nr1i3	Hoxc5
Pcdhb22	2300002M23Rik	Hal	C1qtnf9	Adam12	Scg3	Tnfrsf13b
Hsd17b6	Gbp10	Elavl2	Fbxo40	Adhfe1	Hamp	Tff2
Lce3f	Gpr75	Kif5c	Rab39	Klrg1	Phf11a	Uevld
Insl3	Tmem178b	Pira6	Pla2g4e	Phgdh	Pi16	Pbk
Rnase2b	Zdhhc23	Serpina3b	Hist1h2bk	Gpr1	Mfsd4b5	Cd48
Lilr4b	Il11ra2	Chodl	Apon	Serpinb3b	Fxyd3	Gm7616
B430306N03Rik	Pou6f2	Kcnt1	Uts2	Abra	Bhmt	Fhl4
Pram1	Gm3317	Snph	AF067063	Emc8-1190005i06rik	Myf5	Cd72
Arg1	Fkbp5	Rnf182	Aloxe3	Kcna6	Pla2g5	Gabra5
Fpr1	Slc22a2	Dnajc17	Barx1	Ifit1	Pira1	Igsf10
Lilra6	Agbl4	Ccin	Ifit1bl1	Ntrk2	Actn2	Slc17a3
Cyp2c54	Serpina6	Plekhg4	Irgm1	Rab39	Olfr543	Syk
Ces3a	Serpina1a	Bpifa1	Lrrc69	Ddit4l	Wfdc21	Trpc7
Dnd1	Cxcl5	Krt24	Gabra4	Pla2g4e	Gm94	C87414
Sell	AV320801	Lce1f	Orc1	Lrch2	Ces5a	2021-03-01
S100a9	Hoxc8	Glycam1	Stk32b	Apon	H2-Q9	Drd5
Padi4	Ncr1	5430401F13Rik	Ptrh1	Scn2a1	Fbp2	Tlr9
Osm	Aqp2	Pnpla3	Myl2	Uts2	1500015O10Rik	1810011O10Rik
Oit3	Ankub1	Fzd9	Klra15	Lao1	Lce1d	Svop
Serpina10	Id3	Etfa	Gnmt	Parvg	Mgat5b	Gm5878
Nfam1	Psg19	Cyp3a11	Fam131c	Aloxe3	Acot12	Hoxb9
Ticam2	Nlrp1b	Ly6g6c	Lingo1	Gabra4	Gtsf1l	Irf4
Lce1i	Trim60	Rhov	Mug2	Il17ra	BC089597	Galntl6
Ctnna3	Hist1h2an	Gm2022	Timp1	Orc1	C9	Cyp4a31
Ccl19	Sntg1	Tnni3	Eln	Sbspon	Gm12250	Gdf15
Krt32	Gm20815	C1ql1	Racgap1	Tmem213	Atp8b5	4931429L15Rik
Slc46a2	Vmn2r120	Smok3b	Hspb9	Serpinb1b	Gm8817	Slc2a7
Baat	6430571L13Rik	Htr1f	Cenpm	Acad11	Baiap3	Cxcl11
Lypd5	Pcdhb13	Igsf1	Apol6	Gm8787	Klra7	Olfr78
Elovl2	Adcyap1	Galm	Rag1	Hcar1	Slc2a4	Cd200r4
4921509C19Rik	Cthrc1	Ffar2	Cdkn3	Mug2	Hus1b	Cyp4a14
C8a	Ctxn2	A430105I19Rik	1190005I06Rik	Tmprss7	Rtbdn	Speer4c
1700020D05Rik	Nppa	Slc28a3	Cyp2c65	Eln	Ppef1	Tmem92
Cyp2e1	Gm14685	E030030I06Rik	Nkain2	Apol6	Sall4	Slc18a2
Il12b	Hmx3	Fgf12	Hspb6	Gm3383	Apcs	Aqp7
Cd244	H2-L	Obox5	Mcm5	Ifnz	Gm8765	Ccdc106
Ano5	Tmprss11d	Krt2	Pdk2	1190005I06Rik	Scn3a	Egfl6
Rdh12	Hist1h1e	Rfesd	Scn3b	Cyp2c65	Il22ra2	Ugt2b1
Lgals7	Trim67	Dkk2	Gpr65	Tmem252	Prss35	Gpr55
Otop3	Neu4	Grin1os	2610318N02Rik	Scn3b	Gm21943	BC094916
Synpo2l	4933402N22Rik	Lrfn5	Snap25	Crybb3	Cplx1	Hal
Ly6g	Cpa4	Apoa4	Tcn2	2610318N02Rik	Cyp3a41a	Chek1
Clec2h	Tdo2	Slc5a12	Sult2a8	Phactr3	Sprr1b	Elavl2
Ugt1a7c	Gm21975	Ypel4	Ppfia4	Snap25	Igsf6	Kif5c
G6pc	Ly6c1	Clhc1	A2m	Tcn2	Stab2	Pira6
Gm906	Zcchc5	Slc23a1	Gphb5	Sult2a8	Dbp	Chodl
Rsrp1	Tssk1	Dusp27	Nr1i3	Ppfia4	Sim1	Kcnt1
Serpina11	Rnf223	Adcy3	Scg3	A2m	Fam184b	Snph
Mbl2	Nox1	L3hypdh	Sost	Sost	Dlk2	Rnf182
Zfp534	Lexm	Mup12	Hamp	Hamp	Pla2g4f	Ccin
Tnfrsf14	Amd2	Sapcd1	Phf11a	Pi16	Fam71b	Nmu
Slc25a18	Olfr1361	Mup1	Pi16	Bhmt	Myoc	Plekhg4
AW551984	Akr1c18	6030468B19Rik	Dmrt2	Abat	Mrgpra9	Dynlt1a
Zfp273	Agrp	Alpl	Abat	Tmem140	9830107B12Rik	BC016579
Hist1h2bn	Nat8f2	Neil2	Fam195a	Fam195a	Cd207	Krt24
Tshr	Il18rap	Tmem236	Arl4a	Pla2g5	Glrb	Rnf112
Mylk4	Slc13a2	Pla2g4d	Pla2g5	Pira1	Polq	Lce1f
Dsc2	Zfp566	Sstr4	Pira1	Aldh18a1	Ccdc36	Glycam1
Adamts9	Chst5	Fgf14	Pcsk6	Dusp2	Rnase2a	5430401F13Rik
Amh	Upk3bl	Chil3	Wfdc21	Pcdh15	Kcnj14	Tnnt2
Il1f6	Lin28b	Trim80	Gm94	Slc43a3	Slpi	Fzd9
Gm1123	A3galt2	Fmo6	Fbp2	Gm94	Cpt1b	Cyp3a11
Cyp1a2	4930444P10Rik	Lhx8	1500015O10Rik	1500015O10Rik	Lin28a	Gm2022
Oas2	Ankrd66	1700029F12Rik	Lce1d	Rasgrp4	Upk3a	Smok3b
Thbs4	Dnah7c	Acot6	Acot12	Lce1d	Gpr158	Htr1f
Slfn4	1700012B09Rik	Mael	Iqgap3	Ptger3	Cd209d	Rasl10b
Stfa2l1	Fank1	Otos	BC089597	Acot12	Tac1	Abcg8
Doc2b	Pcsk1	Cd46	C9	Capn11	Scg5	Kcnip3
Itgam	Nme5	Apoa1	Gm12250	Iqgap3	Ddias	Ggn
Fosb	Fer1l4	Hist2h3c1	Taar4	Scml4	1190003K10Rik	Islr2
Tcap	Fam183b	2310050C09Rik	Kcnab2	Nmral1	Cpxm2	Ffar2
Havcr1	Galnt5	Sfrp5	Baiap3	C9	Krtdap	Slc28a3
Klra17	Adam5	Isl1	Klra7	Gm12250	Lce1b	E030030I06Rik
Oas3	Rgs22	Rpl10l	Slc2a4	B3gnt5	Lgr6	Clec12a
Madcam1	Lrrc6	Npas3	Cdc20	Taar4	Hrnr	Siglech
Folh1	Cryaa	Vmn2r25	Nr4a3	Atp8b5	Mup20	Fndc3c1
Olr1	Capsl	Acss3	Aspg	Kcnab2	Myl10	Ccna1
Zdbf2	Scgb3a2	Ly6d	Ces2c	Pou2f2	Slco1a4	Krt2
Sfrp4	Iqub	Gpr171	Sall4	Baiap3	Chrnb4	Izumo1r
Aadacl2	Ttc34	Trhde	Apcs	Klra7	Eya1	Mylk3
Egr1	Erich2	Matn3	Fabp2	Zfp957	Alx1	Dkk2
Gm4841	Plch2	Fcgr4	Gm8765	Nr4a3	Phospho1	Eppin
Lce1g	Thegl	Gnat1	Fcnb	Aspg	Prtn3	Ak5
Dhtkd1	Efcab10	Adgrg2	Scn3a	Ces2c	Apoc4-apoc2	Lcp1
Gm11710	Wfdc13	Gad2	Bub1b	Apcs	Syndig1l	Lrfn5
Lilrb4a	Apoa5	Aym1	5730559C18Rik	Scn3a	Dpysl4	Krt83
Ms4a4c	Sgk2	H1f0	Gp1ba	Inpp5j	Gpr25	Fam222a
Car9	Ambp	Casp14	Gm21943	Il22ra2	Itih3	Slc12a3
Sspo	Apof	Dmbx1	Csl	5730559C18Rik	Osr2	Cdkn1a
Plac8	Apoc3	Efna5	Cplx1	Cyp11a1	Arc	Tnfrsf26
Tmem179	Slc27a5	Mtfp1	Ocstamp	Ces2b	Kdm4d	Apoa4
Nhlrc1	Masp2	Bbs10	Sprr1b	Cplx1	Gsta2	Slc5a12
Pygm	Acot4	Kcnk10	Dbp	Ocstamp	Shox2	Ypel4
Patl2	Serpina1b	Gm15023	Sim1	Mybphl	1700016C15Rik	Dusp27
Adgre4	Fga	Kl	Fam184b	Igsf6	Barhl2	Adcy3
Dcaf12l2	F2	Dlk1	Gpr176	Stab2	Btn1a1	Mup12
Tex14	Cyp2d10	Zfp105	Dlk2	Dbp	Gm13305	Mup1
Sprr2a3	Apoh	Scrt2	Cdo1	Sim1	Slc5a8	Neil2
Necab1	Tmprss6	Ahsa2	Fam71b	Gpr176	Troap	Jakmip2
Slc17a8	Aadac	Adam12	Kncn	Fam71b	4932411N23Rik	Dpp10
8430408G22Rik	Cnksr2	Slc35e2	Mms22l	Dock10	Zbtb32	Pla2g4d
Trpc2	Akr1c6	Adhfe1	Dock10	Myoc	Gm5114	Gemin2
Tmem86b	Glyat	Lrrc7	Myoc	Cx3cr1	Lsamp	Sstr4
Sdr9c7	Fgg	Rpp38	Cx3cr1	Cd274	Etnk2	Rgs7bp
Gm10413	Slc26a1	Tmco6	Foxd1	Sema7a	Ly6g6e	Chil3
Arid5a	Cfi	Aoc2	Sema7a	9830107B12Rik	H2-Ea-ps	Igfbp1
Hist1h4m	Apoa2	Arnt2	Gldc	Gldc	Astn1	2310002L09Rik
Serpinb11	Fbp1	Amer3	Cybb	Meioc	Akr1d1	Lhx8
Eno1b	Ces1c	Gpr17	Cenpk	Cybb	Pnpla1	1700029F12Rik
Krt9	A1cf	Il13	Atoh8	Slpi	Vax1	Il1f9
Duox1	Cyp3a25	Pramef8	Slpi	Coch	Fcer1a	Arl4c
Dlg2	Ugt2a3	Cntnap5b	Ccl8	Ccl8	Ica1l	Lrrc30
Ugt1a1	Abcc2	Serpina3i	Ripk3	Cpt1b	Wfdc17	Gdf7
Serpinb5	F12	Trat1	Mndal	Ryr2	Crx	Hpcal4
Slc16a3	Pzp	Hpgds	Cpt1b	Erbb4	Slc38a11	Vmn2r18
Pilrb1	Cyp2d26	Ppa1	Erbb4	Nr4a2	Tnip3	Otos
Saa4	Ahsg	1700023F06Rik	Cd209d	Gpr158	Serpinb3c	Trpc4
Ampd1	Plg	Serpinb3b	H2-M9	Rab3c	Kif5a	Agbl1
Mup3	Cfhr2	Emc8-1190005i06rik	Cd200r1	Cd209d	Fzd10	Apoa1
Hk3	Spp2	9330182O14Rik	Mrap	Rtn4rl2	Tlx2	2310050C09Rik
Lce1l	1300017J02Rik	Fpr2	Tac1	Mrap	Dmbt1	Sfrp5
Tnfrsf4	Rdh7	Kcna6	Gm4787	Scg5	Wdr72	Isl1
Retn	Serpina1d	Ifit1	Ddias	Lpar5	Sult1c1	Npas3
Ttr	Dpys	C1qtnf9	Lpar5	Ptpn4	Aadacl3	Vmn2r25
Gm3558	Gc	Ntrk2	Muc5ac	Muc5ac	Ceacam10	Slc7a3
Pla2g2f	Slco1b2	Zfp810	Cpxm2	Krtdap	Wnt9b	Gpr171
Nlrp12	Lcat	Cend1	Krtdap	Ikbke	Serpina12	Myo1a
Art2a-ps	Fgb	Malrd1	Gp6	Psd4	Nrsn2	Matn3
Bglap2	Uroc1	F2rl2	Lce1b	Lce1b	Havcr2	Gnat1
H2-M2	Angptl3	Zcchc12	Adgrf2	Lgr6	Dupd1	Adgrg2
Plcb1	Ugt2b36	Pla2g4e	Hrnr	Hrnr	Paqr5	Gad2
Zfp558	Apob	Gm21949	Mup20	Mup20	Sox8	Aym1
Sycp2	Tfr2	Lrch2	Slco1a4	Myl10	Sox10	Casp14
Nfkbid	Hnf4a	Scn2a1	Rad54b	Chrnb4	Evpl	Dmbx1
Mup17	Otc	Aloxe3	Mlxipl	Mlxipl	Gm3488	Gm16130
Csrnp3	2021-03-01	Sult2b1	Alx1	Pde3b	Rad51b	Acap1
Trim10	Aldh8a1	Rufy4	Phospho1	Ttll11	Gp2	Efna5
Myom2	Apom	Zfp593	Klhl10	Jakmip1	Dlx5	Bbs10
Gapt	Ugt2b5	4933411K16Rik	Il31ra	Mt3	Pax9	Scd1
Tymp	Gulo	1700019D03Rik	Prtn3	Adcy10	Cacng6	Kcnk10
Chl1	Serpinc1	Olfr832	Apoc4-apoc2	Klhl10	Gsdmc4	Gm15023
Gm14548	Aspdh	CK137956	Gpr25	Il31ra	Omd	Cbs
Gm10406	Aldob	Orc1	Osr2	Syndig1l	Susd5	Kl
Zfp600	Serpinf2	Stk32b	Clec1b	Itih3	Syt1	Dlk1
Treml4	Asgr2	Ppp1r10	Gsta2	Arc	Eno3	Zfp105
Nmur1	Slc25a48	Pcdh10	Shox2	Gsta2	Mroh6	Ankrd23
Lonrf2	Apoc4	Tmem213	Arl4d	Shox2	Serpina9	Zfp119b
LOC547349	Kng1	Acad11	Gm13305	Arl4d	Ticrr	Scrt2
Fcrl5	Apln	Gm8787	Slc5a8	Slc35d3	Tph1	LOC100861615
Mmp12	Vstm2a	Hpdl	Fmod	Pira7	Slc27a2	Adam12
Ms4a4a	Fat3	Gpr150	Icam4	Pnck	Vwa5b1	Slc35e2
Crp	Ccl5	Hcar1	Troap	Troap	Aunip	Lrrc7
Cyp7a1	Dsc1	Mug2	Rasd1	Nat8l	Hpd	Rpp38
Epgn	Cers3	Tmprss7	Zbtb32	Klra18	Rnf208	Aoc2
Lst1	Dsg1a	Eln	Klra18	Slc26a10	Cacng2	Klrg1
Galnt9	Col10a1	Slc22a19	1810024B03Rik	Etnk2	Ly6g6f	Arnt2
Mmp25	Pglyrp4	Errfi1	Etnk2	Astn1	3425401B19Rik	Amer3
Has1	Tprg	Apol6	Klk1	Fut1	Tfap2a	Il13
Spi1	Abca12	Frmd7	Akr1d1	Klk1	Sprr2a2	Pramef8
Atg9b	Krt13	Capn13	Pnpla1	Akr1d1	Mmp3	Cntnap5b
Per3	Rptn	Rnf113a2	Timp4	Zfp873	Pcsk2	Serpina3i
C130079G13Rik	Asprv1	Gm3383	Slfn8	Nsg2	Tarm1	Trat1
Scgb3a1	Chit1	Rag1	Zfp873	Tox	Cdh26	Hpgds
2300002M23Rik	Sprr1a	Vmn2r84	Gm38423	Ica1l	Gm10256	1700023F06Rik
Creg2	Tmem45a2	Ifnz	Tox	Wfdc17	Egln3	Hes2
Pira2	Lce3a	1190005I06Rik	Snai2	Plbd1	Itgb1bp2	Serpinb3b
2610528A11Rik	Grhl3	Cyp2c65	Fcer1a	Asb11	Prr32	Abra
Hbq1b	4833423E24Rik	Nkain2	Dao	Camk4	Mss51	9330182O14Rik
Il1f5	Stil	Mageb18	Asb11	Gmpr	Insc	Tecrl
Serpina6	Mxd3	Tra2a	Ms4a6d	Tnip3	Kcnma1	Ifit1
Serpina1a	Bcan	Crybb3	Gmpr	Serpinb3c	Eomes	Ifitm5
Pcdh20	Olfr920	Luzp4	Tnip3	Tepp	Skint8	Trcg1
2310045n01rik-mef2b	Prrt4	2610318N02Rik	Serpinb3c	Gpd1	Cxcl10	Zfp810
Tnfsf14	Wfdc6a	Phactr3	Gpd1	Fzd10	Vwa5b2	Cend1
Lect2	Gp1bb	Alox8	Fzd10	Dmbt1	Car5a	Malrd1
Csta1	Gria2	Snap25	Mrgprd	Sult1c1	Gbx2	Abhd15
Zfp286	Zfp937	Sult2a8	Dmbt1	Il2rg	Mybl2	Fbxo40
Cxcl5	Gm5415	Otp	Cd248	Bend6	Tectb	F2rl2
Ccr2	Gm4791	A2m	Sult1c1	Wnt9b	Crct1	Zcchc12
Mxd1	Slc7a14	Cd80	Aadacl3	Abca17	Fam57a	Rbfox1
Exo1	Smco1	Scg3	Il2rg	Rasgrp1	Sprr2f	Ddit4l
Ryr3	Uba1y	Sost	Bend6	Evpl	Cd177	Pla2g4e
Rho	Ssty1	Hsfy2	Gm21119	Gm3488	Mup9	Gm21949
Sirpb1b	D830030K20Rik	Hamp	Abca17	Gp2	Vmn1r148	Lrch2
2010109I03Rik	Grk1	Phf11a	Serpina12	Usp50	Foxd4	Apon
Xntrpc	Gdf3	Mfsd4b5	Havcr2	Cacng6	Klk12	Barx1
Amigo3	Gm12253	Dmrt2	Rasl2-9	Spatc1	Prg2	Ifit1bl1
Arhgef37	Rhox8	Shbg	Paqr5	Susd5	Pla2g2e	Adgrb3
Gm5640	Grm6	Prap1	Rasgrp1	Syt1	Rrm2	1700019D03Rik
Pitx3	Nkain3	Fbxw18	Sox8	Mroh6	Muc15	Apex2
Abo	Cts8	Fam195a	Sox10	Lrrc17	Anxa13	Olfr832
Them5	Olfr613	Myf5	Evpl	Amigo2	Cd300lf	Orc1
Gdf6	Ranbp3l	Pla2g5	Gm3488	Adipoq	Lce3b	Ppp1r10
LOC100045026	Sly	Pira1	Gpr84	Ddit4	C4bp	Pcdh10
Rad51	Zfp457	Dnajb4	Dlx5	Slc27a2	Scn8a	Hs3st5
Slc38a3	Nsl1	Pcdh15	Pax9	Ces1g	Dppa5a	Gm8787
Acod1	Gm10662	Wfdc21	Cacng6	Irf7	Ephb2	Gnmt
Mylk2	4930512M02Rik	Gm94	Omd	Fam169b	Gsto1	Nyap1
Coq10b	Zfp488	Ces5a	Aldh1l1	Hpd	Gfi1	Gpr150
F8	Zscan5b	Cdh20	Susd5	Pnldc1	Msc	Mug2
Nppa	Vmn1r58	Klf16	Syt1	Adamts1	Tm4sf19	Eln
Gm14685	1700016D06Rik	1500015O10Rik	Eno3	Lair1	Cyp2d11	Slc22a19
H2-L	Gjc3	Rasgrp4	Mroh6	Hist2h3b	Tpsg1	Errfi1
Tmprss11d	Gm4981	Lce1d	Lrrc17	Mob3a	Klri1	Capn13
Trim67	4930444G20Rik	Mgat5b	Ticrr	Sprr2a2	Ugt2b35	Gm3383
Clec7a		Ptger3	Lipe	Mmp3	Rpl34-ps1	Rag1
Mypn		Acot12	Kcnh8	Tarm1	Retnlg	Ifnz
Cpa4		Capn11	Adipoq	Cdh26	Dbf4	Cyp2c65
Tdo2		Iqgap3	Tph1	Ip6k3	Trem1	Nkain2
Gm21975		Iqsec3	Ddit4	Btnl1	Cps1	Adam19
Myf6		BC089597	Slc27a2	Olfr1420	Serpinb2	4930469G21Rik
Slco1a1		C9	Fam213a	Egln3	Cntn3	Mageb18
Nox1		Mmp21	Irf7	Itgb1bp2	Dmrta1	Olfr60
Cst6		Gm12250	Phgr1	Prr32	Mafa	Luzp4
Saa1		Atp8b5	Dner	Mss51	Gm9839	Phactr3
Il27		Pou2f2	Aunip	Pycard	Clnk	Alox8
Krt5		Tagln3	Hpd	Lgals12	Sox15	Snap25
Pilrb2		Slc2a4	Cacng2	Aldh1b1	Foxn1	Sult2a8
Afm		Ppef1	Adamts1	Insc	Ache	Smok3a
Serpinb3a		Aspg	Ly6g6f	Kcnma1	Ugt2a1	Ppfia4
Akr1c18		Gja8	Ppp1r1c	Eomes	Tmem182	Otp
Siglec1		Ccdc14	Lair1	Pgr	Pou3f1	Cd80
Nat8f2		Sall4	3425401B19Rik	Rrad	Barx2	Nr1i3
Marco		Scd3	Tfap2a	Ogdhl	Plp1	Sost
Actn3		Cyp2t4	Sprr2a2	Car5a	Gpr149	Hsfy2
Clec4f		Prss35	Pcsk2	Ccdc190	Il1b	Hamp
Zfp936		Zfp39	Cdh26	Vmn2r12	Rasl11a	Agmat
Catsper3		5730559C18Rik	Ercc6l	Cfd	Serpinb9d	Kcnk4
Uox		Gm21943	Tnfrsf9	Npb	Usp13	Mfsd4b5
Dlx3		Cplx1	Egln3	Tectb	Ubtfl1	Dmrt2
Tmem171		St18	Itgb1bp2	Crct1	Lrtm1	Bhmt
Vmn2r57		Gm6588	Rims4	Il20ra	3110079O15Rik	Fam35a
Omp		Mybphl	Ifi47	Mc2r	S100a14	Shbg
Myh4		Igsf6	Pomc	Zim1	Trim54	Prap1
Cacng1		Dbp	Pcdhac1	Foxd4	Wnk2	Fbxw18
Obscn		Mog	Eomes	Klk12	Ankrd22	Myf5
Mylpf		Usp44	Pgr	Prg2	Gbp4	Ano9
Nrap		Rbm44	Slc13a5	Pla2g2e	Ppargc1b	Dusp2
Mybpc1		Pla2g4f	Ccnd1	Syndig1	Fam83c	Gm94
Klhl40		Fam71b	Cxcl10	Muc15	H2-T9	Ces5a
Jsrp1		Kncn	Cd69	Selplg	Espl1	Fanca
Myl3		Myoc	Vwa5b2	Fam83d	Dnph1	Fbp2
Apobec2		Cx3cr1	Car5a	Slc5a5	Dpep3	Cdh20
Acta1		Cd274	Mybl2	Glul	Pinlyp	Pabpc2
Lmod3		Mrgpra9	Cfd	Lce3b	Smyd1	Klf16
Xirp2		Zmynd12	Crct1	Nkx2-5	Prr11	Rasgrp4
Sypl2		Apoo	Fam57a	Hsd3b4	Olfr432	Lce1d
Asb5		Cd207	Shf	C4bp	Vmn1r193	Mgat5b
Cmya5		Klra3	Il20ra	Snurf	Best2	Ptger3
Rpl3l		Ccdc36	Mef2b	Phyh	Cyp2a12	Acot12
Atp2a1		Cybb	Mc2r	Gfi1	Ccl4	Iqgap3
Casq1		Kcnj14	Zim1	Msc	Msmp	Iqsec3
Ryr1		Slpi	Vmn1r148	Arhgap30	2410137M14Rik	Gtsf1l
Smtnl1		Cpt1b	Klk12	Fn3k	Ism2	Scml4
Tbx15		Erbb4	Cks2	Spon2	Hfe2	C9
Tnni2		Crem	Zfp423	Tpsg1	Otx1	Mmp21
Eef1a2		Gpr158	Cers6	Agt	Gm436	B3gnt5
Tnnt3		Cd209d	Rrm2	Ugt2b35	Col11a1	Kcnab2
Ttn		H2-M9	Tlr7	C1ql2	Cyp4a12b	Gm8817
Ckm		Rtn4rl2	2021-03-10	Nkx6-2	Acnat1	Pou2f2
Myot		Mrap	Muc15	Itgb3	Vmn1r132	Baiap3
Cacna1s		Scg5	Anxa13	Slc19a2	Tmem54	Tagln3
Lrrn1		Gm13278	Mcpt2	Cmpk2	Tfap2c	Slc2a4
Neb		Fgf8	Glul	Cps1	Fam65c	Hus1b
Ctxn3		Xlr3b	Lce3b	Slc7a15	Lrrc2	Zfp957
Myh1		Htr2a	Hoxd10	Tnnc1	Gm14434	Nr4a3
Tnnc2		Muc5ac	C4bp	Serpinb2	Cd59b	Ppef1
Stac3		Cpxm2	Scn8a	Sctr	Xirp1	Aspg
Myh8		Krtdap	Gsto1	Ankrd2	Ppp1r27	Ces2c
Nos1		Eci1	Gfi1	Cntn3	Gjb4	Gja8
Myoz1		Sycp2l	Msc	Apol7a	Hsf5	Nrn1l
Sbk2		Lce1b	H2-Ab1	Mafa	Asic2	Ccdc14
4930444P10Rik		Gpr85	Mrgprb2	Gadd45g	Muc2	Sall4
Duxbl2		Lgr6	Spon2	Rab19	Esr1	Scd3
Duxbl3		Cplx4	Cenpl	Sox15	Celf3	Cyp2t4
Rdh16		Hrnr	Klri1	Aire	Scn1a	Scn3a
Apoa5		Mup20	Agt	Il9r	Drp2	Zfp39
Ambp		Myl10	Greb1l	Hspb1	Ppfia2	Gm12260
Apof		Chrnb4	Cyp2d40	Gbp3	Slamf7	Gm21943
Cyp2c67		Mlxipl	Retnlg	Heyl	P2ry13	Mb21d1
Apoc3		Pde3b	Dbf4	Barx2	Gm4952	Cplx1
Slc27a5		Amdhd2	Btbd8	Fggy	Prelid2	Ocstamp
Masp2		Rph3a	Itgb3	5031410I06Rik	Hfm1	Sprr1b
Serpina1b		Mt3	Sez6l	Hs6st3	Rgs7	St18
Fga		Alx1	Serpinb2	Hadhb	Ttc22	Gm6588
F2		Phospho1	Sctr	Il1b	Gm5483	Mybphl
Cyp2d10		Adcy10	Cntn3	Rasl11a	Etnppl	Ccng2
Slc22a1		Cphx2	Klra10	Wipf3	Pbp2	Dbp
Snca		Syndig1l	Gadd45g	Npr3	Vsig4	Sim1
Rgn		Nat8f5	Grik3	Esyt3	Stfa2	Fam184b
Apoh		Gpr25	Sox15	Usp13	Klrk1	Dlk2
Tmprss6		Lct	Draxin	Adamts8	Nptxr	Usp44
Cfhr1		Trim71	Ache	Tmem173	Sfn	Fam71b
Hgd		Gsta2	Tmem182	Ttc30a2	Zglp1	Fignl2
Aadac		Shox2	Gbp3	Lrtm1	Slitrk5	Cx3cr1
Akr1c6		Krt77	Pou3f1	3110079O15Rik	Lce1a1	Mrgpra9
Glyat		Mrpl35	Barx2	Adcy1	Aknad1	Gldc
Fgg		Pira7	Aurka	Ucp2	Pira4	Meioc
Cfi		Tktl2	5031410I06Rik	S100a14	Syt9	Cd207
Habp2		Barhl2	Hs6st3	Trim54	Ngb	Glrb
Hbb-bt		Serpina3g	Hadhb	Wnk2	Timd4	Klra3
Apoa2		Gm13305	Alx4	Ankrd22	Fgf16	Ccdc36
Mgam		Troap	Rasl11a	Gbp4	Hoxa9	Cybb
Nags		Rasd1	Cdh10	Clec2i	Clec4e	Rnase2a
Fbp1		BC048507	Npr3	Adap1	Dbh	Cpt1b
Ces1c		Gm4984	Usp13	Foxp3	Nr1d2	Rab3c
A1cf		Fbxw21	Lrtm1	Hapln2	Ivl	H2-M9
Cyp3a25		4932411N23Rik	Hist1h2ad	Ppargc1b	Zfp385c	Tac1
Timd2		Nat8l	3110079O15Rik	Fam83c	Aqp4	Fgf8
Hsd17b13		Vmn2r47	Adcy1	Rhof	Chdh	Lpar5
Cyp4f14		Ly6g6e	S100a14	Gsg1l	Slc9a3	Xlr3b
Abcc2		Olfr251	Sass6	Dpep3	Gm5136	Muc5ac
Proc		Hsp90ab1	Trim54	LOC105242399	Acot3	Irf8
F12		H2-Ea-ps	Wnk2	Pinlyp	Hnf4g	Krtdap
Pzp		Zfhx4	Ankrd22	Mest	Krt12	Sycp2l
Cyp2d26		Mab21l3	Gbp4	6330409D20Rik	Slc40a1	Psd4
Ahsg		Khdc3	Adap1	Fkbp14	Cacna2d2	Lce1b
Plg		Astn1	Ppargc1b	Atf3	Serpina1c	Gpr85
Cfhr2		Fut1	Fam83c	Nos3	Aldh3a1	Cplx4
Slc10a1		Akr1d1	Lpl	Pkhd1	Tmem229a	Hrnr
Abcc6		Timp4	H2-T9	5430427O19Rik	Pcdhb21	Mup20
1300017J02Rik		Slfn8	Espl1	Cyp2a12	Ifitm6	Myl10
Rdh7		Nsg2	Slc22a7	4930430A15Rik	Ccr5	Polg2
C8g		Gm7102	Gsg1l	2410137M14Rik	Gys2	Slco1a4
Serpina1d		Gm38423	LOC105242399	Ifit3b	Lrat	Chrnb4
Entpd8		Vax1	Pinlyp	Ism2	Prlr	Tro
Dpys		Fcer1a	Gm5936	Zfp456	Phf11c	Mlxipl
Gc		Dao	Prr11	Col11a1	Plscr5	Arhgef38
Slco1b2		Crx	6330409D20Rik	Nefm	Fgl1	Amdhd2
Vwce		Camk4	Hoxc6	Cyp4a12b	Chrna10	Rph3a
Nlrp6		Tbcc	Prr9	Nudt17	Gm3435	Alx1
Gls2		Gmpr	Atf3	Twist1	Lhfpl5	Mst1r
Lcat		Arid3c	Pkhd1	Fam57b	Sgol1	Phospho1
Fgb		Serpinb3c	5430427O19Rik	Rgs16	Lhfpl1	Cphx2
Uroc1		Pkdrej	4930430A15Rik	Sorbs3	Gckr	Apoc4-apoc2
Angptl3		Itga10	Ccl4	Tmem54	Scn4a	Syndig1l
Ugt2b36		Gpd1	2410137M14Rik	Lamc3	Nppb	Spta1
Apob		Fzd10	Ism2	Tfap2c	Calm4	Trim71
Tfr2		Shd	Zfp456	Gpr52	Pdia2	2700081O15Rik
Hnf4a		Dmbt1	Nkx2-9	Fam65c	F5	Shox2
Otc		Wnt9b	Hfe2	Gbp2b	Cdk5r2	Krt77
Aldh8a1		Prss54	Otx1	Herc6	Ceacam19	Tktl2
Aqp9		Nrsn2	Col11a1	Xirp1	Perp	Barhl2
Ugt2b5		Sik1	Cyp4a12b	Ppp1r27	Gsta1	Rfx8
Gulo		Nkx3-1	Acnat1	Gjb4	S100a8	Gm13305
Serpinc1		Rbbp8nl	Twist1	Lrrc31	1700066B19Rik	Rasd1
Aldob		Paqr5	Vmn1r132	Zmat4	Mstn	Fbxw21
Pipox		Sox10	Tmem54	Ppp1r3b	Acsbg1	4932411N23Rik
Serpinf2		Evpl	Lamc3	Prss2	Sorcs3	Zbtb32
Asgr2		Gpr84	Tfap2c	Asic2	Tgm5	Vmn2r47
Apoc4		Gp2	Thbs1	Esr1	Pitx1	Usp2
Cyp2c44		Cacng6	Fam65c	Batf	Kprp	Olfr251
Prodh2		Tdpoz2	Gbp2b	Acp5	Bfsp2	H2-Ea-ps
Kng1		Spatc1	9930111J21Rik1	Tspan32	Klk1b21	Il23a
Dnajc22		Gsdmc4	Xirp1	Ppfia2	Hrh1	Khdc3
Vstm2a		Susd5	Gjb4	Slamf7	Grin3a	Astn1
Gal3st3		Syt1	Zmat4	Wfikkn2	Ptk6	Klk1
Dppa2		Igfn1	Prss2	Rpl39l	Mup7	Akr1d1
Fgr		Mroh6	Asic2	P2ry13	Il19	Pnpla1
Ccr7		Serpina9	Drp2	Gm4952	Mup21	Slfn8
Fcrl1		Siglece	Slamf7	Lat2	Cd160	Gm7102
Ccr6		Nrde2	Gm4952	Slc22a12	Itln1	Gm38423
Klk9		Prlh	Slc22a12	Dok2	Klri2	Vax1
Trex2		Btbd16	Cdc25c	Fndc5	Bco1	Ccbe1
Dsc1		Adipoq	Pnpla2	Mzb1	Slco1a5	Dao
Rbp2		Tph1	Dok2	Gimap9	Myod1	Crx
Lor		Ddit4	Fanci	Rgs7	Frzb	Camk4
Klk10		Slc27a2	Hcn2	Ttc22	Aspn	Tbcc
Cers3		Slc35f4	Mpz	Hrh3	Gm4922	Gmpr
Tgm3		1600015I10Rik	Slc25a31	Etnppl	Hsd17b2	Arid3c
Bpifc		Srsf5	Fxyd2	Pole2	Erich6	Serpinb3c
Dsg1a		Ces1g	Rgs7	Vsig4	Sfxn4	Itga10
Gsdma		Vwa5b1	Ttc22	Sts	Tmem130	Shd
Col10a1		Gm13247	Etnppl	Stfa2	Igdcc4	Tlx2
Ada		Irf7	Pole2	Klrk1	Gpr83	Dmbt1
Nccrp1		Phgr1	Spink2	Tgfbi	Stk32c	Wnt9b
Serpinb12		Fam169b	Vsig4	Nptxr	Cyp4a10	Gm21119
Krt78		Hpd	Klrk1	Zcchc18	Als2cr12	Serpina12
Pglyrp4		Msx3	Sfn	Fam78a	Klrb1a	Nrsn2
Rnf222		Fkbp6	Sh2d1b1	Zglp1	Ckap2l	Havcr2
Mfi2		Cacng2	Fam78a	Slc10a5	Ifi202b	Sik1
Tprg		Tha1	Lce1a1	Lce1a1	Klk13	Nkx3-1
Lypd3		3425401B19Rik	Aknad1	Pira4	Klrc2	Rbbp8nl
Aox4		Hist2h3b	Pira4	Fgfr4	Trim30b	Slc47a2
Cdsn		Tfap2a	Ankrd55	Ankrd55	Cartpt	Sox8
Abca12		Sprr2a2	Timd4	Timd4	Kcnn1	Sox10
Krt4		Tarm1	Fgf16	Clec4e	Cap2	Gp2
Pkp1		Cdh26	Dbh	Nr1d2	Hrasls	Pax9
Capns2		Otx2	Nr1d2	Ivl	Mug1	Cacng6
Krt13		Ip6k3	Ivl	Csf2rb2	Kcng4	Tdpoz2
Rptn		Slc22a20	Zfp385c	Gypa	Npc1l1	Spatc1
Nkpd1		Olfr1420	Gypa	Pld4	Ifltd1	Omd
Asprv1		Slc26a9	Pld4	Cacna1f	Pcdhgc5	Susd5
Calml3		Gm4858	Cacna1f	Tnfsf11	Sult1e1	Syt1
Psapl1		Lsmem1	Stk10	Fam129c	Folr2	Igfn1
Dsg1b		Lgals12	Chdh	Stk10	Bhmt2	Serpina9
Crabp2		Prokr2	Slc9a3	Chdh	C2cd4b	Siglece
Chit1		Armcx4	Bcat1	Bcat1	Prss50	Prlh
Sprr1a		Kcnma1	Wnt4	Wnt4	Vat1l	Btbd16
Teddm3		Slc13a5	Hnf4g	Tenm4	Pax7	Dhh
Tmem45a2		Cxcl10	Hhip	Pigz	Kcnq2	Tph1
Dsg3		Cd69	Serpina1c	Cacna2d2	Vstm5	Slc27a2
Fam25c		Ogdhl	Egr3	Serpina1c	Lep	Cpeb2
Klk14		Car5a	Aldh3a1	Trpv2	Cyp2c50	1600015I10Rik
Elovl4		Ccdc190	Rinl	Egr3	Otoa	Srsf5
Lce3a		Cfd	Gm17019	Aldh3a1	Krt6a	Ces1g
Wfdc12		Ccl12	Ly86	Pgc	Cdh15	Vwa5b1
4833423E24Rik		Crct1	Apol7c	Rinl	Ccl22	Phgr1
Sptssb		Fam57a	Ccr5	Ly86	Mup15	Hpd
Prss27		Mc2r	Gm614	Apol7c	BC100530	Trdmt1
Klk7		Cd177	Gm20767	Hbq1a	Nog	Cacng2
Tmprss11a		Zim1	Gys2	I830077J02Rik	Rdh9	Cilp
Alox12b		Vmn1r148	Lrat	Ifitm6	Gm9758	Lair1
Edn1		Dbx2	Prlr	Fbxl22	Samd3	Tfap2a
4931406B18Rik		Foxd4	Phf11c	Myl7	Lce3d	Sprr2a2
4930519G04Rik		Klk12	Gng8	Ccr5	Clec3a	Pcsk2
Myt1		Sucla2	A630033H20Rik	Gm20767	E330034G19Rik	Tarm1
Gje1		Prg2	Fgl1	Gys2	Vcan	Ahcy
Smco1		Olfm4	Chrna10	Lrat	Casc5	Otx2
D830030K20Rik		Kcnj2	Sbk3	Tsku	Chil5	Gpr3
Grk1		Syndig1	Galnt15	Phf11c	Irgc1	Itgb1bp2
Il11		Zyg11a	Sgol1	Gng8	Acp7	Prr32
Krt17		Hdgfl1	Lhfpl1	A630033H20Rik	Gbp6	Gm4858
Slc1a7		Muc15	Gckr	C330013J21Rik	Cand2	Lsmem1
Trpc5		Rbm4b	Bcl2a1d	Sbk3	Klra23	Trap1a
Cbln3		Cntn5	Nppb	Galnt15	Neil3	Podnl1
Tmprss11g		A530064D06Rik	Calm4	Gckr	Slc8a3	Mss51
Supt4b		Cnih3	Mdga2	Lsp1	Gngt1	Lgals12
Hyal3		Slc5a5	Meiob	Bcl2a1d	Klk5	Prokr2
Zfp457		Cd300lf	Slc6a1	Nppb	Gfy	Kcnma1
Gm5108		Lce3b	Arhgdib	Calm4	Il22ra1	Eomes
Zfp345		Nkx2-5	F5	Ptgs1	Xlr5a	Arsi
		Hsd3b4	Cd180	Arhgdib	Ms4a7	Slc13a5
		Cxcl3	Ceacam19	Gng10	Chat	Cd69
		C4bp	Perp	Cdk5r2	Crxos	Hesx1
		Scn8a	Gsta1	Grin1	Slc6a19	Fam26d
		Phyh	Ptpn7	Cd180	Ngfr	Car5a
		Gfi1	Cd300e	1700056E22Rik	Kcnq3	Gbx2
		Mmp9	Sult6b1	Perp	Aadat	Ccl12
		Rims1	Mstn	Slc44a5	Tenm1	Crct1
		Zbtb2	Pcdhb11	Gsta1	Caln1	Rimklb
		Klri1	Acsbg1	Ptpn7	Syt8	Cd177
		Ugt2b35	Sh3d21	S100a8	Gm15455	Zim1
		Ms4a15	Sp7	Bglap	Dmrt3	Vmn1r148
		Htr3b	Tgm5	Hif3a	Gm21190	Dbx2
		Retnlg	Pitx1	Cd300e	Cd226	Prg2
		Ano2	AF067061	Nrros	Ptpn22	Zfp423
		Tpte	Kprp	Mstn	Smok3c	Kcnj2
		Cd33	Il6	Aspa	Flrt1	Syndig1
		Trem1	Hapln3	Sh3d21	Lipk	Hdgfl1
		Cps1	Ptx4	Tgm5	Zbtb16	Muc15
		Tnnc1	Plk2	Pitx1	6430573F11Rik	Lilra5
		Sez6l	Cenpj	AF067061	Wnt6	Selplg
		Ankrd49	Nusap1	Kprp	Derl3	Cnih3
		Sctr	Pde6g	Hapln3	Myom3	Fam83d
		Rab42	Ptk6	Topaz1	Tm4sf4	Cd300lf
		Artn	Mup7	Bfsp2	Emilin2	Lce3b
		Trmt10a	Gsap	Kcng1	Serpinb10	Hoxd10
		Gm5111	Adra1a	Ptk6	Rxrg	Cldn1
		Cntn3	Mup21	Bcar3	Pnoc	Cxcl3
		Glra2	Cd160	Mup7	Foxg1	C4bp
		Gadd45g	Itln1	Gsap	F830016B08Rik	Scn8a
		Grik3	Klri2	Adra1a	Abcb11	Dppa5a
		Gm9839	Ifi203	Mroh7	Dcdc2c	Pla2g10
		Sox15	Myod1	Cd160	Klra8	H2-Ab1
		Aire	Frzb	Bco1	Ush2a	Mmp9
		Foxn1	Zbp1	Ifi203	Mchr1	Rims1
		Ffar1	Tpbg	Myod1	Sult1b1	Zbtb2
		Ugt2a1	Gsta3	Arrdc2	Camp	Klri1
		Ddx60	Hsd17b2	Kif26b	Gm21992	Agt
		Gbp3	Pou5f2	Zbp1	Adgrf4	Ugt2b35
		Pou3f1	Igdcc4	Tpbg	Lce1a2	Ms4a15
		Plp1	Il17a	Hsd17b2	Nr1d1	Retnlg
		Pcdhb2	Pfkfb1	Gpr179	Serpina3k	Nkx6-2
		Hs6st3	Kifc5b	Tbc1d8	Trank1	Tpte
		Hadhb	Stk32c	Erich6	Mis18bp1	Slc19a2
		Areg	Als2cr12	Rasal1	Esco2	Cd33
		Alx4	Ckap2l	Cyp4a10	Clca1	Cps1
		Il1b	Frem1	Frem1	Paqr3	Nodal
		Rab17	Ifi202b	Hrh2	Cemip	Sez6l
		BC051628	Klk13	Edaradd	Avpr1a	Ankrd49
		Ptgdr	Klrc2	Cib2	Fabp5	Gm11127
		Acsm2	Frmpd4	Shroom2	Hist1h4k	Serpinb2
		Esyt3	Disc1	Kcnn1	Mybph	Rab42
		Gm4925	Asb2	Anln	Gpc6	Artn
		Noto	Hrasls	Mug1	H2-Q6	Ankrd2
		Hist1h2ad	Kcng4	Ifltd1	Vpreb1	Trmt10a
		3110079O15Rik	Alox12e	Lrrc25	Ccl28	Gm5111
		Npas1	Pcdhgc5	Folr2	Mup11	Cntn3
		Lrit3	Sult1e1	Cd40lg	Sult4a1	Mafa
		S100a14	Cd40lg	Mab21l2	Ms4a6c	Grik3
		Ankrd22	Slc27a1	Bhmt2	Tcf15	Gm9839
		Gbp4	Gm3636	Gm3636	Rnf17	Sox15
		Cyp19a1	Shc3	C2cd4b	Serpina3c	Aire
		Ppargc1b	C2cd4b	Vat1l	Txlnb	Draxin
		Chac1	Mnda	Rab39b	Efnb3	Foxn1
		Lhx2	Vat1l	AA792892	Chrna9	Ffar1
		H2-T9	Pax7	Cd7	Ankrd35	Ache
		Slc22a7	Best3	Actr3b	Fstl5	Ugt2a1
		LOC105242399	Gins1	Lep	Amer2	Hspb1
		Pinlyp	Lep	Cyp2c50	Mrgpra2b	Pou3f1
		Gm5936	Krtap28-13	Abcg3	Il2rb	Plp1
		Vmn2r43	Fst	Fst	Pfkm	5031410I06Rik
		Olfr432	Otoa	Klb	Nap1l2	Alx4
		6330409D20Rik	Klb	Krt6a	Gm6086	Il1b
		Hsp90aa1	Cdh15	Cdh15	Stxbp5l	Rab17
		Best2	Gm44504	Gm44504	Dsc3	Rasl11a
		Pkhd1	Ccl22	Ccl22	Taar2	BC051628
		Erf	Mup15	Mup15	Zic4	Ptgdr
		Cyp2a12	Unc93a	Unc93a	Ces1b	Serpinb9d
		Ccl4	Mpo	Ifi44	Cdca2	Acsm2
		Vmn1r62	Slc6a2	Slc6a2	Lce3c	Card6
		2410137M14Rik	Calca	Rgs14	Trpm5	Gm4925
		Ifit3b	BC100530	Idh3a	Acaa1b	Mzf1
		Ccr1	Acadm	Calca	Syt12	Lrtm1
		Olfr1508	Bub1	Cmah	Gcg	Noto
		Col11a1	Nog	Acadm	Ccdc144b	Ier5
		Nefm	Gm9758	Nog	Kntc1	Ndp
		Mkrn2os	Dscc1	Plxna2	Dyrk4	Npas1
		Cyp4a12b	Igll1	Adamtsl4	Vip	Lrit3
		Sertad4	Samd3	Gm9758	Ssty2	S100a14
		Acnat1	Lce3d	Dscc1	Wnt7b	Sass6
		Twist1	Clec3a	Samd3	A4gnt	Trim54
		Vmn1r132	Casc5	Lce3d	Smpx	Wnk2
		Tmem54	Hspa1a	Clec12b	Pgbd5	Clec2i
		Fam65c	G2e3	Clec3a	Pcp4	Cyp19a1
		Gm14434	Irgc1	Slc28a2	Cwh43	Chac1
		Olfr772	Acp7	Vcan	Fabp6	Lhx2
		Chrm4	Gbp6	Lgals3bp	Mup19	Fam83c
		Gpr31b	Rbfox3	Hspa1a	Slc10a4	Lpl
		Cd59b	Vit	Zfp750	Erich5	Slc22a7
		Xirp1	Shisa7	Grpr	Nell2	Tbx6
		Noxo1	Klra23	Chil5	Cldn11	Dpep3
		Cd209c	Pcnx2	Acp7	Fat2	Pinlyp
		Gjb4	Neil3	Gbp6	Iigp1	Gm5936
		Hsf5	Slc8a3	Ncf4	Gabrg3	Lbx1
		Lrrc31	Batf3	Gpr20	Rnf224	Vmn2r43
		Rell2	Klk5	Gm5795	Kng2	Slc25a1
		Gabrr1	B3galt2	Rbfox3	Moxd1	Olfr432
		Zmat4	Gfy	Klra23	H60c	Mest
		Zfp13	Gpr156	Lrp5	Dfna5	Best2
		Gm20854	Aif1	Batf3	Gm1110	Fkbp14
		Hist1h2bg	Slc6a4	B3galt2	Lce1m	Ankar
		Esr1	Cd164l2	Fzd8	Gria4	Pkhd1
		Scn1a	Gjb5	Aif1	Vmn2r89	Erf
		Drp2	Ms4a7	Cd164l2	Rnase10	Cyp2a12
		Gm7978	Col6a3	Ms4a7	Hsbp1l1	Ccl4
		Ppfia2	Slc28a1	Col6a3	Mrgpra2a	Vmn1r62
		P2ry13	Slc6a19	Slc28a1	Spag11b	Zmat3
		Gm4952	Mycn	Fsd2	Lect1	2410137M14Rik
		Fndc5	Olfm5	Ngfr	Nkx2-2	Ism2
		Slc5a3	Vgll2	Ntrk3	Ccr10	Ccr1
		Mpz	Hacd2	Cyp2a4	Slc2a6	Ankle1
		Fam69c	Dct	Dct	Reg3g	Olfr1508
		Fxyd2	1700093K21Rik	Aadat	Pbld1	Col11a1
		Rgs7	Me3	Cotl1	Lmod2	Nefm
		Ttc22	Slfn3	Wdr92	Col9a1	Sertad4
		Gm20826	Raet1a	Dmrt3	Zfp599	Acnat1
		Gm5483	Dmrt3	Gm21190	Pcsk1n	Twist1
		Etnppl	Dck	Cd226	Ncapd2	Vmn1r132
		Slco1a6	Tgtp1	Pik3ap1	Il1f8	Fam57b
		Vsig4	Gm21190	Sncg	Myoz3	Lamc3
		Olfr857	Cd226	Ptpn22	Twist2	Tfap2c
		Stfa2	Ptpn22	Lipk	Wnt16	Lrrc2
		Siah1b	Flrt1	Zbtb16	Gpr37	Olfr772
		Nptxr	Lipk	Fhl2	Klk11	Gpr135
		1700029H14Rik	Kcna5	Wnt6	Cldnd2	Chrm4
		Zglp1	Wnt6	Arhgap4	Hist1h3b	4933408B17Rik
		Slitrk5	Slc16a8	Vash1	Gm14085	Mettl7a3
		Lce1a1	Oxtr	Derl3	Abcg5	Cd209c
		Pkd1l3	Foxg1	Tm4sf4	Skint6	Ppp1r27
		Frat2	Nup210	Emilin2	Mup14	Hsf5
		Hoxa9	Abcb11	Rxrg	Art5	Lrrc31
		Clec4e	Tcte3	Klf15	Dgki	Asic2
		Dbh	Klra8	Plcxd2	Dynap	Gm20854
		Ivl	Elane	Ccdc80	Gpr87	Scn1a
		Zfp385c	Lgr4	Pnoc	Tmigd3	Gm1604b
		Vmn2r68	Lime1	Foxg1	Chil4	Drp2
		Prrxl1	Tbx18	Nkain1	Dmkn	Acp5
		Gypa	Skp2	F830016B08Rik	Alb	Tspan32
		Tnfsf11	C1s2	Il5	Gm5591	Gm7978
		Rfpl4	Sult1b1	Nup210	Acnat2	Ppfia2
		Chdh	Fam169a	Abcb11	Sptb	Slamf7
		Bcat1	Clec4a3	Tnfrsf25	Il12a	Pi15
		Acot3	Camp	Epb41	Rnf225	P2ry13
		Xylt1	Gm21992	Ecm1	Chrnd	Gm4952
		Tenm4	Adgrf4	Tcte3	Creb3l3	Slc22a12
		Krt12	Lce1a2	Klra8	Penk	Dok2
		Cacna2d2	Mt1	Lime1	Npas2	Brpf3
		Serpina1c	Nr1d1	Pde1c	Dlx6	Prelid2
		Egr3	Serpina3k	Sult1b1	Olfr456	Hfm1
		Aldh3a1	Adamts15	2810459M11Rik	Tm4sf5	Slc5a3
		Tmem229a	Mis18bp1	Fam169a	Tex40	Mpz
		Apol7c	Gbp9	Nrg3	Pla2g4b	Fam69c
		Klf2	Esco2	Clec4a3	Nrsn1	Slc25a31
		I830077J02Rik	Clca1	Ppp1r3g	Ces3b	Fxyd2
		Ifitm6	Clstn3	Gm21992	Cdca5	Rgs7
		Fbxl22	Cemip	Adgrf4	Tmprss11b	Ttc22
		Gm614	Avpr1a	Oasl1	Irgm2	Gm20826
		Gm20767	C330027C09Rik	Lce1a2	Uhrf1	Hrh3
		Wee2	Mybph	Slc17a7	Hapln1	Etnppl
		Gys2	Phf19	Cacna1b	Ccnb1	Spink2
		Lrat	Mup18	Mt1	Ascl4	Vsig4
		Prlr	Slc38a5	Nr1d1	Grp	Ccdc88c
		Tsku	Ccl28	Dnajc15	Cpb2	Stfa2
		Kcnk9	Smpdl3b	Serpina3k	Kcnv1	Klrk1
		Fgl1	Mpeg1	Adamts15	Plcxd3	Siah1b
		Gm15881	Psg25	Lcn4	Cyp26a1	Nptxr
		Pde1a	Tlr11	Unc79	Stmn4	Zcchc18
		Gm3435	Mapk8ip2	Clca1	Serpina1e	1700029H14Rik
		Lhfpl5	Mup11	Clstn3	Morc1	Sh2d1b1
		Gckr	Trh	Hist1h4k	Ccl24	Zglp1
		Dynlt1b	Olfr558	Ramp3	Car12	Slitrk5
		Scn4a	Atp1a2	Mybph	Acmsd	Lce1a1
		Calm4	Ms4a6c	Gpc6	Nfasc	Pkd1l3
		Rims3	Stap1	Gsto2	Hebp2	Aknad1
		Slc6a1	Tcf15	Mup18	Olfr50	Pira4
		Pdia2	Usp29	Slc38a5	Ereg	Fgf16
		Cdk5r2	Rassf4	Psg25	Gm2897	Hoxa9
		Perp	Pydc4	2210407C18Rik	Slc6a19os	Clec4e
		Slc44a5	Sult1a1	Tlr11	Ces2a	Dbh
		Plppr5	S100a4	Mup11	Foxa3	Nr1d2
		Gsta1	Gpr15	Map4k1	Il4i1	Zfp385c
		Ptpn7	A730008H23Rik	Stap1	Lad1	Vmn2r68
		S100a8	Fbxo31	Usp29	Ppfia3	Prrxl1
		Bglap	Tll2	Rassf4	Tat	Gypa
		Slc22a21	Rel	Mfsd7c	Plk5	Tnfsf11
		Cd300e	Gfra4	Aco2	Atp8a2	Rfpl4
		Il10	E2f7	Unc5cl	Cyp2c29	Stk10
		Acsbg1	Chrna9	S100a4	Sox9	Chdh
		Bricd5	Ankrd35	Fbxo31	Clca2	Slc9a3
		Aspa	Plekha6	Arxes2	Extl1	Wnt4
		Sorcs3	Bhlhe41	Rel	Dgat2	Slc35g1
		Tgm5	Il2rb	E2f7	Rgs9bp	Acot3
		Pitx1	Gm6086	Efnb3	Foxd3	Zfp709
		Myh15	Stxbp5l	Chrna9	Cldn22	Xylt1
		Kprp	Dsc3	Plekha6	Scn1b	Tenm4
		Ptx4	Zic4	Bhlhe41	Serpine3	Krt12
		Hkdc1	Ces1b	Mrgpra2b	Gsdmc2	Cacna2d2
		Unc5d	Cdca2	Il2rb	Synb	Serpina1c
		Plk2	Ube2t	Hist3h2ba	Cyp2c37	Tmem229a
		Kcng1	Lce3c	Gm6086	Arhgap40	Rinl
		Obox6	Tmem255b	Fam228b	Pcdha4	Pcdhb21
		Ptk6	Trpm5	Gprasp2	Gpr63	Ly86
		Il19	Acaa1b	1700024P16Rik	Lrrc3	Apol7c
		Mup21	Syt12	Lce3c	Slitrk4	Klf2
		Cplx3	Kntc1	Trpm5	Gnb3	I830077J02Rik
		Csn2	Fscn1	A4galt	Sv2b	Ifitm6
		Ccdc117	Vip	Ccdc144b	Mlip	Fbxl22
		Myod1	Rhag	Lrrc15	Cysrt1	Aqp11
		Wdr64	Wnt7b	Fscn1	Htr1d	Ccr5
		Arrdc2	Smpx	Vip	Dnase1l2	Gm614
		Zbp1	Pgbd5	Nxf2	Sim2	Wee2
		Gm4922	Sstr1	Rhag	Cox8b	Gys2
		Gm16381	Fabp4	Gpr34	E2f8	Prlr
		Pycr1	Cwh43	Pcp4	Clca3b	Phf11c
		Hsd17b2	Mup19	Prss53	Hs3st6	Kcnk9
		Erich6	Slc10a4	Fabp4	Cnfn	Gng8
		Tmem130	Nell2	Lhx6	Klhl31	Fgl1
		Gpr83	Mt2	Cwh43	Sox21	Gm15881
		Pfkfb1	Kif20b	Kcnj3	Slc36a3	Gm3435
		Plppr4	Gm16513	Mup19	Atp13a5	Sbk3
		Gm9376	Iigp1	Fam65b	Ctla4	Gckr
		Umodl1	Gm14393	Prrt1	Gda	Lsp1
		Serpinh1	Rnf224	Slc10a4	Gm20831	Bcl2a1d
		Ifi202b	Tlr1	Cyr61	Pof1b	Vnn3
		Mettl2	Spp1	Galnt6	Hcn1	Nppb
		Ascl3	Kng2	Nell2	Phyhip	Oas1e
		Klk13	Fbxo2	Cldn11	Lox	Calm4
		Hrh2	Gm13102	Mt2	Gm10375	Slc6a1
		Edaradd	Moxd1	Iigp1	Ccdc3	Arhgdib
		Cib2	Alk	Gdf11	Col19a1	Cdk5r2
		Bche	H2-M10.5	Gm14393	Hsd17b6	Grin1
		Trim30b	Samsn1	Igf1	Gm20738	Cd180
		Kcnn1	Rhou	Hhipl1	Lce3f	Perp
		Hcn3	Gm13275	Armc7	Rnase2b	Gsta1
		Mug1	Art2b	A530099J19Rik	Dcaf12l1	S100a8
		Kcng4	Mad2l1	Rgs17	Pram1	Itm2a
		Hbb-b1	Gm1110	Rnf224	Zfp536	Hif3a
		Zkscan4	Atp10b	Tlr1	2610042L04Rik	Cd300e
		Zfp688	Lce1m	Spp1	Nlrp4e	Mstn
		Pcdhgc5	Bcl11b	Fbxo2	Arg1	Il10
		Sult1e1	Dnmt3l	Dapk1	Tmc1	Acsbg1
		Folr2	Add2	Ism1	Fam64a	Bricd5
		Cd40lg	Prdm14	Dfna5	Defb14	Sorcs3
		Mab21l2	Mrgpra2a	Samsn1	Sult1d1	Tgm5
		Slc27a1	Lect1	Gm13275	Polr3g	Pitx1
		Bhmt2	Apol11b	Art2b	Lilra6	Myh15
		Nuak2	Reg3g	Klhl3	Cyp2c54	Kprp
		Amica1	Pbld1	Gm1110	Ces3a	Topaz1
		C2cd4b	Lmod2	Lce1m	Kbtbd6	Ptx4
		Zkscan8	Col9a1	Bcl11b	Dnd1	Unc5d
		Prss50	Pyhin1	Ccdc184	Hapln4	Plk2
		Mnda	Tnfsf15	Lect1	Cadm3	Obox6
		Vat1l	Pcsk1n	Ccr10	Gm11544	Ptk6
		Hhipl2	Ncapd2	Apol11b	Eci3	Mup7
		AA792892	Il1f8	Reg3g	S100a9	Il19
		Kcnq2	Myoz3	Pbld1	Kcnt2	Mup21
		Actr3b	Lvrn	Lmod2	Dph5	Cd160
		Krtap28-13	Twist2	Pyhin1	Serpina10	Itln1
		Cntf	Eddm3b	Fmnl1	Phox2b	Csn2
		Dmrtc1c2	Wnt16	Tnfsf15	Capn3	Bco1
		Otoa	2010003K11Rik	A530032D15Rik	Gm12887	Ccdc117
		Klb	Klk11	Il1f8	Vax2	Myod1
		Mup15	Cldnd2	Myoz3	Ehhadh	Frzb
		Unc93a	Npy	Gpr62	Pirt	Wdr64
		Tspo2	Gnrh1	Thrsp	Cyp2b23	Aspn
		Olfr39	Dpy19l2	Fam167a	Myadml2	Gspt2
		Mpo	Skint6	Eddm3b	Bglap3	Gm4922
		Idh3a	Ly9	Tcaf3	Cyp2ab1	Gm16381
		BC100530	E330021D16Rik	2010003K11Rik	Lce1i	Pycr1
		Acadm	Rnf39	Gpr37	Ccl19	Hsd17b2
		Rdh9	Mup14	Klk11	Trhr	Erich6
		Dbpht2	Gpr61	Cldnd2	Krt32	Sfxn4
		Padi6	Dgki	Gm14085	Triml1	Tmem130
		Gm9758	Dynap	Rxfp3	Ppp1r3a	Mesp1
		Zfp36	Gpr87	Oaf	Slc46a2	Gpr83
		Zfp184	Dmkn	Skint6	Baat	Jph3
		Igll1	Alb	Pmaip1	Apol7b	Pfkfb1
		Lce3d	Pabpn1l	Ly9	Lypd5	Plppr4
		Clec3a	Tpd52l1	Rnf39	Elovl2	Gm9376
		Lgals3bp	Sptb	Mup14	Klhl35	Cyp4a10
		Gpcpd1	Gpr35	Gpr61	Inhbc	Mtus2
		Hspa1a	Cd300c	Apol9a	C8a	Mdga1
		Zfp750	Trim5	Immp2l	Cenpw	Umodl1
		Nek2	Rnf225	Nqo1	Tmem233	Ifi202b
		Irgc1	Adm	Dynap	Il12b	Hrh2
		Acp7	Creb3l3	Gpr87	Slc6a15	Frmpd4
		Gbp6	Slco4a1	Dmkn	Stac	Trim30b
		Ncf4	Hist1h2bj	Alb	Ano5	Cartpt
		Fam83a	St8sia4	Il1a	Slc26a4	Kcnn1
		Gm5795	Slc6a20b	Nat8f3	Rdh12	Disc1
		Rbfox3	Penk	Tpd52l1	Lgals7	Hcn3
		Prnd	Myo3b	Gpr35	Otop3	Zfp128
		Gngt1	Npas2	Cd300c	Sytl3	Hrasls
		B3galt2	P4ha3	Rnf225	Col11a2	Mug1
		Cd164l2	Ggt7	Chrnd	Synpo2l	Iqcd
		4930568D16Rik	Stfa3	Adm	Dok7	Kcng4
		Xlr5a	Dlx6	Creb3l3	Olfr1055	Ifltd1
		Olfr1500	Tm4sf5	Hist1h2bj	Olfr843	Chil1
		Crxos	Ces3b	St8sia4	Ly6g	Cd40lg
		Gm4847	Cdca5	Slc6a20b	Clec2h	Sertad1
		Obox7	Tmprss11b	Cerkl	Gm572	Bhmt2
		Ngfr	Acadvl	Myo3b	Matn2	Zkscan8
		Kcnq3	Uhrf1	Npas2	Akr1c14	Prss50
		Fezf2	Slc5a11	Tm4sf5	G6pc	Vat1l
		Olfm5	Hapln1	Col15a1	Gm16367	Hhipl2
		Ntrk3	Epb42	Ces3b	Lypd6	AA792892
		Cyp2a4	Ccnb1	Tmprss11b	Dnajb3	Kcnq2
		Dct	Krt86	Irgm2	Serpina11	Cd7
		Syt6	Grp	Gm933	Ccnf	Vstm5
		1700093K21Rik	Cxcl15	Slc5a11	Mbl2	Lep
		Tenm1	Cpb2	Rapgef5	Cdk5rap1	Cntf
		Caln1	Nptx2	Epb42	Spink5	Dmrtc1c2
		Srrm4	Kcnv1	6330403K07Rik	Zfp534	Cyp2c50
		Wdr92	Gng4	Grp	Tgm1	Fst
		Dmrt3	1700102P08Rik	Abcd2	Cd5l	Otoa
		Tgtp1	Stmn4	Cpb2	A630023A22Rik	Krt6a
		Gm21190	Serpina1e	Gng4	Mfsd2a	Zfp157
		Pik3ap1	Morc1	Serpina1e	Klhl30	Cdh15
		Fos	Ccl24	Gm6377	Slc25a18	Ccl22
		Sncg	Gm6377	Marcks	Gstt4	Cdr1
		Smok3c	Zc3h12d	Zc3h12d	Hhatl	Unc93a
		Lipk	Car12	Car12	Fut9	Tmod1
		Olfr907	Cdhr1	Iqch	AW551984	Ifi44
		Kcna5	Iqch	Tubb2b	Zfp273	Tspo2
		Leng8	Hebp2	Nfasc	Olfr1034	Olfr39
		Rxrg	Ereg	Hebp2	Phox2a	Slc6a2
		Pnoc	Tagap	Ereg	Agr2	Calca
		Foxg1	2021-09-05	Tagap	Hist1h2bn	Tescl
		F830016B08Rik	Gm2897	Dclk1	Tubb3	Nog
		Il5	Ces2a	Drd4	Trip13	Rdh9
		Abcb11	Il4i1	Il4i1	Acsl6	Dbpht2
		Kcnj4	Lad1	Lad1	Mylk4	Plxna2
		Ybey	Ppfia3	Ppfia3	Dsc2	Padi6
		Dcdc2c	Rasal3	Cd4	Flg2	Zfp36
		Tnfrsf25	Tat	Rasal3	Adamts9	Zfp184
		Pik3ip1	Cyp2c29	Tat	Hcrtr1	Ankef1
		Tcte3	Sox9	Cd300ld	Il1rn	Lce3d
		Elane	Emx2	Cyp2c29	Rorc	Clec3a
		BC049352	Mthfd2	Bcl2l1	Il1f6	Slc28a2
		Ush2a	Clca2	Cyp1b1	Dlx2	E330034G19Rik
		Pde1c	Ntm	Pank1	Th	Hspa1a
		C1s2	Dgat2	Sox9	Sprr2k	Chil5
		Sult1b1	Foxd3	Mthfd2	Opcml	Irgc1
		2810459M11Rik	Nos2	Ntm	Cyp1a2	Ncf4
		Nrg3	Hoxa2	Pxdc1	Jchain	Fam83a
		Mterf1b	Kcnd1	Doc2g	Gpx5	Fmnl2
		Gm21992	Lpxn	Dgat2	Lgi1	Stpg2
		Adgrf4	P2rx3	Foxd3	Thbs4	Rbfox3
		Oasl1	Lmnb1	Nos2	Gm10354	Prnd
		Lce1a2	Siah3	Cldn22	Comp	Klra23
		Slc17a7	Cyp2c37	Hoxa2	Slfn4	Gngt1
		Nr1d1	Pask	Lpxn	Pgam2	Klk5
		Mobp	Arhgap40	Pak6	Slc25a34	Aif1
		Otud6a	Hist2h2aa2	Cyp2c37	Gm1987	Abcd4
		Lrg1	Gpr63	Arhgap40	Heatr9	Rec114
		Lpo	Tmem215	Hist2h2aa2	Otor	4930568D16Rik
		Adamts15	Dusp4	Tmem215	Oit1	Olfr1500
		Ifna7	Itgal	Itgal	Fosb	Crxos
		Lcn4	Xcr1	Cpb1	Tcap	Gm4847
		Mcemp1	Tusc5	Xcr1	Acot1	Mycn
		Clca1	1700061G19Rik	Tusc5	Havcr1	Obox7
		Clstn3	Pcdh12	Sv2b	Mgat4c	Kcnq3
		Fabp5	Pnlip	Insm1	Cntn2	Fezf2
		Lhfpl3	Slco1c1	Cysrt1	Olfr1396	Olfm5
		Gpc6	Gnb3	Akr1cl	Serpinb13	Syt6
		Gsto2	Sv2b	Plcd4	Gm4724	1700093K21Rik
		Mup18	Gsg2	Dnase1l2	Gm8909	Tenm1
		Csrnp2	Anxa9	Sim2	0610010B08Rik	Cotl1
		Cdh6	Mlip	Cox8b	Aicda	Caln1
		Ccl28	Cysrt1	Pacsin1	Wfdc3	Pnliprp2
		Mpeg1	Akr1cl	Clca3b	Aqp8	Me3
		2210407C18Rik	Dnase1l2	Opn4	Gabrg2	Syt8
		Mapk8ip2	Wt1	Hs3st6	Tmc5	Srrm4
		Mup11	Sim2	F9	Stmn3	Gm15455
		Olfr558	Cox8b	Cnfn	Sfrp4	Fbxo15
		Sult4a1	E2f8	Klhl31	Cdca8	Dmrt3
		Mroh8	Lypd4	Atp13a5	Aadacl2	Gm21190
		Atp1a2	Clca3b	Ctla4	Rdh5	Pik3ap1
		Tcf15	Hs3st6	Gm8267	Ubd	Fos
		Tcl1	Pcdha8	Klre1	Lce1g	Ptpn22
		Fbll1	Cnfn	Mecr	Gm20865	Smok3c
		Gm15114	Klhl31	Map6d1	Ltf	Lipk
		Pydc4	Sox21	Phyhip	Asphd1	Olfr907
		Aco2	Slc36a3	Lox	Dhtkd1	Zbtb16
		Unc5cl	Atp13a5	Phlda2	Gm11710	6430573F11Rik
		Rnf17	Ctla4	Hsd17b6	F13a1	Wnt6
		Gpr15	Cela3b	Emcn	Scara3	Arhgap4
		Olfr1425	Tmem255a	Rps27rt	Xlr4b	Oxtr
		Arxes2	Gm20831	Adgrg5	St8sia3	Rxrg
		Olfr1417	Klre1	Slc38a4	Bpifb1	Pnoc
		Samhd1	Map6d1	Akr1b8	BC048546	Foxg1
		Efnb3	Phyhip	Gatm	Cox7a1	Nkain1
		Chrna9	Lox	Lce3f	Cdc45	F830016B08Rik
		Fstl5	Steap1	Rnase2b	Tas2r143	Nup210
		Ubox5	Pole	Naip1	Pcdh11x	Abcb11
		Mrgpra2b	Rgsl1	Tinag	Aldh1a3	Kcnj4
		P4ha1	Col19a1	Proca1	Lmx1a	Ybey
		Kcnab1	Emcn	2610042L04Rik	Gabrb2	Dcdc2c
		Hist3h2ba	Adgrg5	Fpr1	Olfr1082	Ecm1
		Gm6086	Slc38a4	Evi2b	Gm4070	Klra8
		Tmem30c	Lce3f	Fam64a	Mreg	Hsd17b1
		Stxbp5l	Rnase2b	Defb14	Vmn1r238	Ush2a
		Fam228b	Adamts6	Apitd1	Hrc	Mchr1
		Rdh19	Tinag	Lilra6	Ccl3	C1s2
		Zic4	Zfp536	Syt2	Mrgprb1	Idi2
		Alox5	2610042L04Rik	Ces3a	Acsm5	Fam169a
		Gm20594	Arg1	Baiap2	Myt1l	Mterf1b
		Gm14139	Tmc1	Dtx1	Asb4	Clec4a3
		Lce3c	Fam64a	Dnd1	Pygm	Ppp1r3g
		Trpm5	Defb14	Gm14137	Hoxd9	Camp
		Syt12	Sult1d1	Nefh	Sncb	Gm21992
		Ccdc144b	Ctsg	Zfp454	Cgref1	Lce1a2
		Foxb1	Polr3g	Cebpd	Kcnh5	Slc17a7
		Lrrc15	Syt2	Acbd7	Gzmb	Mt1
		Noxred1	Ces3a	Cxcl12	Dcaf12l2	Nr1d1
		Rhag	Gm14137	Klra4	Fez1	Serpina3k
		A4gnt	Cdc7	Nav3	6230416C02Rik	Otud6a
		Pgbd5	Jph4	Ckap2	Sprr2a3	Lpo
		Slc38a2	Cadm3	Eci3	Psg29	Ifna7
		Fam228a	Slc22a22	Sell	Nefl	Lcn4
		Tmem121	Ect2	Rin1	Cyp17a1	Trank1
		Fabp4	Klra4	S100a9	A830018L16Rik	Map7d2
		Kcnj3	Ckap2	Padi4	Gm6902	Mcemp1
		Mup19	Eci3	Kcnt2	H1fx	Clca1
		Slc10a4	S100a9	BC021614	Gstp2	Cyp20a1
		Cyr61	Xlr4a	Csmd1	Necab1	Clstn3
		Erich5	Osm	Xlr4a	Slc17a8	Rsc1a1
		Slc22a13	Serpina10	Osm	Scara5	Ramp3
		Mt2	Capn3	Oit3	Spn	Mybph
		Cldn24	4921504E06Rik	Serpina10	Tpm2	Csrnp2
		Gm16513	Oip5	Atcay	Sdr9c7	Smpdl3b
		Iigp1	Btbd18	Rgs2	Cma1	Mpeg1
		Gm14393	Mroh2a	Optc	Cd163l1	Psg25
		Mks1	Ticam2	Nfam1	Vmn1r77	Tlr11
		Vmn2r113	Bglap3	Slc2a5	Nfil3	Mapk8ip2
		Rnf224	Gm2002	Ehhadh	Dleu7	Mup11
		Tlr1	Gif	Man2a1	Srl	Olfr558
		Kng2	Rasgrp3	Letmd1	Serpinb11	Sult4a1
		Gm13102	Zp3	Btbd18	Pax6	Map4k1
		Moxd1	Cyp2ab1	Mroh2a	Eno1b	Stap1
		Vmn1r24	Lce1i	Ticam2	Duox1	Tcf15
		Gm13275	Krt32	Ung	Spc24	Tcl1
		Art2b	2021-09-03	Bglap3	Dlg2	Fbll1
		BC048644	Il25	Gm2002	Mst1	Gm15114
		Gm1110	Crygn	Rasgrp3	Crisp3	S100a4
		Gucy2f	Slc46a2	Cyp2ab1	Lrp2bp	Rnf17
		Lce1m	Baat	Lce1i	Gm2083	Gpr15
		Bcl11b	Lypd5	Ccl19	B4galnt3	Vash2
		Gria4	Slc6a12	Krt32	Npbwr1	Olfr1425
		Syngr4	Elovl2	Ppp1r3a	Tmigd1	E2f7
		Prdm14	4921509C19Rik	Slc46a2	Ugt1a1	Efnb3
		Mrgpra2a	Inhbc	Baat	Celf6	Abhd12b
		Spag11b	C8a	Mapk13	Serpinb5	Chrna9
		Rec8	Cyp2e1	Lypd5	Rapgefl1	Fstl5
		Lect1	Il12b	Elovl2	Gpx2	Plekha6
		Nkx2-2	Trnp1	Xkr4	Col22a1	Bhlhe41
		Slc2a6	Cd244	4921509C19Rik	Dusp15	Ubox5
		Apol11b	4930467E23Rik	Hist1h3i	Perm1	Btg2
		Reg3g	1700001C19Rik	C8a	Efhd1	Il2rb
		Tap1	1700067K01Rik	Slc6a7	Apoc2	Fer1l5
		Pbld1	Slc26a4	Xlr3a	Phkg1	Cacna2d4
		Col9a1	Rdh12	Il12b	Saa4	Kcnab1
		Pyhin1	Lgals7	Trnp1	Ampd1	Prss39
		Gyltl1b	Iigp1b	Cd244	Asf1b	Tmem30c
		Pcsk1n	Otop3	Tnfaip8l2	Mup3	Stxbp5l
		Il1f8	Sytl3	Pax3	Lce1l	Fam228b
		Thrsp	Col11a2	Ampd3	Hephl1	Gprasp2
		Ugt3a1	Dok7	Rdh12	Gm3139	Rdh19
		2010003K11Rik	Rbpms2	Lgals7	Ncam1	Dsc3
		Mrgprh	Ly6g	Otop3	Ldhd	Zic4
		Hist1h2bf	Tespa1	Olfm2	Ttr	Ces1b
		Lypd8	Csf2	Sytl3	Pla2g2f	Alox5
		Gnrh1	Pf4	Gm3646	Nlrp12	Gm20594
		Tbata	Oas1a	Dok7	Nlrp10	Ube2t
		Il1rl2	Matn2	Ly6g	Bglap2	Chka
		Skint6	Akr1c14	Tespa1	A330050F15Rik	Lce3c
		E330021D16Rik	G6pc	Nuggc	Mc5r	Syt12
		Olfr466	Gm906	Lrrc66	Spock3	Ccdc144b
		Mup14		Klhl2	Gm14308	Foxb1
		Tspyl4	Ccnf	Ihh	Prss57	Lrrc15
		Luc7l3	Mbl2	Akr1c14	Krt6b	Vip
		Cirbp	Capn9	Xdh	Ly6k	Rhag
		Immp2l	Coro1a	Ptprq	Sycp2	Gpr34
		Dynap	Spink5	G6pc	Chrna1	A4gnt
		Nxph4	Prkcb	Odf3l1	Mup17	Pgbd5
		Gpr87	Tgm1	Lctl	Csrnp3	Slc38a2
		Chil4	Cd5l	Tmem143	Myom2	Pabpc4l
		Dmkn	Tecta		C130026I21Rik	Tmem121
		Alb	Sema5a	Srxn1	Angptl7	Cwh43
		Nat8f3	Atad5	Nxf7	Anks1b	Fabp6
		Gm5591	Trim59	Mbl2	Morc2b	Kcnj3
		Lrrc24	Spaca3	Coro1a	Tmod4	Mup19
		Cnga3	AW551984	Spink5	Fndc9	Fam65b
		Mnd1	Psg23	Prkcb	Cldn19	Slc10a4
		Skint7	Agr2	Zfp534	Cyp2a5	Cyr61
		Il12a	Hist1h2bn	Tgm1	Slc24a2	Erich5
		Slc6a20b	Tube1	Agap2	Chl1	Slc22a13
		Penk	Tshr	Ltb	Ovol1	Prdx6b
		P4ha3	Cym	Emilin3	Gm14548	Nell2
		Stfa3	Trip13	Sema5a	Ucma	Wfikkn1
		Dlx6	Acsl6	Mfsd2a	Ccr8	Mt2
		Nrsn1	Car6	Tmed6	Pif1	Cldn24
		Ces3b	Mylk4	Syt15	Adam4	Wnt3
		Tmprss11b	Dsc2	Fut9	Zfp600	Gm16513
		Acadvl	Hcrtr1	Tube1	Sco2	Hhipl1
		Bsn	Ctss	Dennd1c	Myog	A530099J19Rik
		Syce1	Bmp15	Tshr	Nmur1	Vmn2r113
		Hapln1	Rorc	Mn1	Lonrf2	Rgs17
		4930426D05Rik	Ska1	Tubb3	Ptn	Rnf224
		Cpb2	Il1f6	Pdyn	Gm19345	Kcnj12
		Ch25h	Gm1123	Atp1b1	Mmp12	Tlr1
		Nptx2	Th	Acsl6	Gm826	Spp1
		Catsper4	Klra5	Adamts9	Cenph	Kng2
		1700102P08Rik	Hmgcs2	Hcrtr1	Ms4a4a	Gm13102
		Serpina1e	Sprr2k	Adora2a	Htr3a	H60c
		Siah2	Cyp1a2	Rorc	Art1	Tnfrsf18
		Zc3h12d	Oas2	Ly6a	BC024139	Vmn1r24
		Acmsd	Adamts14	Tmem125	Hmga1-rs1	Art2b
		Snai3	Jchain	Il1f6	Cpn2	BC048644
		Tubb2b	Cdc6	H2-M5	Slc5a7	Gm1110
		Hoxc13	Plxnb3	Sprr2k	Crp	Gucy2f
		Efna3	Lgi1	Cyp1a2	Cyp7a1	Lce1m
		Nfasc	Thbs4	Oas2	Slc6a13	Gria4
		Hebp2	Dcn	Otogl	Sall3	Syngr4
		Ereg	4930539E08Rik	Jchain	Pxt1	Rnase10
		Gm2897	Comp	Cdc42ep4	Nkx6-1	Prdm14
		Drd4	Slfn4	Smoc1	Trpm3	Ccdc184
		Il4i1	Stfa2l1	Comp	Lypd1	Lect1
		Lad1	Pgam2	Slfn4	Rs1	Nkx2-2
		Cd4	Doc2b	Fam107b	Hist1h2af	Slc2a6
		Ssc4d	Cyp46a1	Doc2b	Hsd3b5	Apol11b
		Tat	Slc25a34	Slc25a34	Krt82	Pwwp2a
		Cd300ld	Heatr9	Gm1987	Hoxd8	Pbld1
		Cyp2c29	Oasl2	Itgam	Galnt9	Lmod2
		Dhx58	Mpl	Heatr9	Dthd1	Col9a1
		Pank1	Oit1	Oasl2	Cdca3	Pyhin1
		Sox9	Tacc3	Rltpr	Hoxc4	Zfp599
		Emx2	Fam186b	Tulp2	Iqcf3	Pcsk1n
		Sostdc1	Fosb	Car1	Mgl2	Il1f8
		Scml2	Map3k6	Map3k6	Sox6	Myoz3
		Gabrb3	Acot1	Rassf6	Ccdc42	Thrsp
		Dgat2	Cntn2	Havcr1	Celsr3	Lvrn
		Rgs9bp	Serpinb13	BC030500	Lrrn4cl	Twist2
		Ggt6	Oas3	Cntn2	Rapsn	Ugt3a1
		Cyp24a1	Gm4724	Klra17	Atg9b	Pgf
		1700001O22Rik	Aicda	Casq2	Fbxo27	Zfp771
		Cldn22	Runx3	Madcam1	Sp5	Cldnd2
		Ifna13	Plin1	Rln3	Alpk3	Hist1h2bf
		Zdhhc22	Clca3a1	0610010B08Rik	Rhbdl2	Rxfp3
		Pak6	Wfdc3	Aicda	Per3	Lypd8
		P2rx3	Folh1	Runx3	Papln	Npy
		Siah3	Olr1	Plin1	Dhrs7c	Gnrh1
		Cyp2c37	Gabrg2	Clca3a1	C130079G13Rik	Tbata
		Arhgap40	Stmn3	Wfdc3	Angptl1	Il1rl2
		Hist2h2aa2	Rbp7	Olr1	Scgb3a1	Ly9
		Lrrc3	Crb2	Zdbf2	Cd209g	E330021D16Rik
		Tmem215	Cdca8	Stmn3	2300002M23Rik	Olfr466
		Slitrk4	Aadacl2	Dock11	Gbp10	Egfem1
		Tusc5	Ifi204	Xkr5	Vmn2r39	Tnfsf18
		1700061G19Rik	Egr1	Sfrp4	2610528A11Rik	Mup14
		Gm14151	Gm4841	Pmvk	Zfp65	Ccdc150
		Fgf21	Lce1g	Aadacl2	Pdcd1	Art5
		Gnb3	Ltf	Negr1	Pou6f2	Gpr61
		Sv2b	Prc1	Cyp2j8	Hist1h4h	Luc7l3
		Kdm8	Gm11710	Kalrn	Wdr89	Cirbp
		Cngb3	Ndc80	Slc12a1	Il1f5	Apol9a
		Cysrt1	Scara3	Ubd	Gucy2c	Dgki
		Akr1cl	Atp8b4	Egr1	Plek2	Dynap
		Ceacam14	Myo1f	Lce1g	Serpina6	Nxph4
		Htr1d	Ms4a4c	A530016L24Rik	Serpina1a	Gpr87
		Exd1	BC048546	Ltf	Adh7	Tmigd3
		Dnase1l2	Cox7a1	Nat1	Tnfrsf17	Chil4
		Sim2	Cdc45	Gm11710	Lect2	Alb
		Cox8b	Car9	F13a1	Csta1	Gm5591
		Pou4f2	Gm8994	Atp8b4	Cxcl5	Cnga3
		Clca3b	Aldh1a3	Myo1f	Prg4	Skint7
		Speer1	Lmx1a	Dpyd	AV320801	Rnf225
		Hexim1	Ldlr	Ms4a4c	Grem1	Chrnd
		Pcdha8	Plac8	Rxfp2	Klf14	Adm
		Cnfn	Lhx1	Gm11837	Foxe1	Zfp3
		Neurl3	Gm4070	Pcdha10	Hoxc8	Slc6a3
		Gm8267	Mreg	Psrc1	Sirpb1b	Slc6a20b
		Gm20831	Adora1	Bpifb1	Des	Myo3b
		Mecr	Dync1i1	Nxnl1	Eya4	Npas2
		Hcn1	Gsc	Bin2	2010109I03Rik	P4ha3
		Klhl14	Ccl3	Cox7a1	Ifng	Dlx6
		Rhbdl3	Mrgprb1	Stt3b	BC030867	Tex40
		Gm10375	Acsm5	Pcdh11x	Xlr5b	Ces3b
		Phlda2	Rnase6	Car9	Krt15	Gm933
		Camkv	Myt1l	Sspo	Tmprss13	Bsn
		Ccdc3	Slc7a8	Hand2	Xntrpc	Syce1
		Col19a1	Pygm	Plac8	Tmem40	Hapln1
		Hsd17b6	Rnf207	Gramd3	Col6a5	4930426D05Rik
		Gm20738	Hoxd9	Pnliprp1	Abcg4	Grp
		Olfr150	Cgref1	Pnmt	Ido1	Nufip2
		Impg2	Cd300lg	Pygl	Gm10436	Ch25h
		Lce3f	Patl2	Vav1	Hist1h2bh	Kcnv1
		Etfdh	Gzmb	Ccl3	Ankub1	Catsper4
		Rnase2b	Gm14474	Tmem179	Arhgef37	1700102P08Rik
		Prss38	S1pr5	Mrgprb1	Synj2bp	Cyp26a1
		Naip1	Fam205c	Acsm5	Gcm1	Serpina1e
		Dcaf12l1	Adgre4	Prdm8	Pitx3	Siah2
		Lilr4b	Peg3	Tyrobp	Abo	Ccl24
		B430306N03Rik	Fez1	Rnase6	Fxn	Marcks
		Pram1	Sprr2a3	Myt1l	4930563E22Rik	Zc3h12d
		Prss42	Ppm1n	Nhlrc1	Gm20917	Car12
		Proca1	Nefl	Col6a6	Rgs20	Acmsd
		2610042L04Rik	Cyp17a1	Pygm	Them5	Hist1h2ab
		2300005B03Rik	Serpina3m	Rnf207	Gbp8	Hoxc13
		Nlrp4e	Scara5	Pcdhga1	Aif1l	Kcnh4
		Mixl1	8430408G22Rik	Stfa1	Sobp	Tagap
		Tmc1	Spn	Lyve1	Hist1h2an	C4a
		Defb14	Tpm2	Gzmb	Icos	Ces2a
		Lilra6	Sdr9c7	Panx1	Asb16	Il4i1
		Tubal3	Cma1	Adgre4	Gm20815	Ppfia3
		Gpr82	Gm10413	Peg3	Gm10471	Ssc4d
		Dnajc6	Cd163l1	6230416C02Rik	LOC100045026	Rad1
		Vmn2r69	Itgb2l	Sprr2a3	6430571L13Rik	Tat
		Vmn2r95	Adamts20	Prex1	Murc	Cd300ld
		Mllt11	Ppy	Arg2	Fap	Cyp2c29
		Dnd1	Fut4	Rpgrip1	Otop2	Sox9
		Gm14137	Nfil3	Qsox1	Nlgn1	Emx2
		Nefh	Gm11545	Cyp17a1	Rad51	Clca2
		Zfp454	Srl	Ecm2	Gm14391	Sostdc1
		Hapln4	Adamts18	Ggt5	Kcne3	Gadl1
		Slc22a22	Serpinb11	Vwf	Slc38a3	Scml2
		Gm14305	Eno1b	1700037H04Rik	Bpifa5	Ntm
		Gm11544	Duox1	Serpina3m	Sgca	Rgs9bp
		Nav3	Dlg2	H1fx	Fam83f	Nos2
		Ckap2	Gm3500	Necab1	Fhl3	Cyp24a1
		Eci3	Sstr2	Krt85	Acod1	Duox2
		Sell	Olfr183	Spn	Ephx2	Ifna13
		Rin1	Rab37	Tpm2	Tmem117	Lpxn
		S100a9	Gpr141	Sdr9c7	Mylk2	Zdhhc22
		Kcnt2	Lrriq3	Cma1	Serpina3a	P2rx3
		Xlr4a	Spdl1	Gm10413	Chrna7	Siah3
		Osm	Gm2083	Cd163l1	Tmem52	Cyp2c37
		Maoa	B4galnt3	Arid5a	Cyp2c66	Arhgap40
		Phox2b	Npbwr1	Ppy	Igfbpl1	Hist2h2aa2
		Atcay	Ppef2	Serpinb11	Ren1	Gpr63
		Sycp1	Tmigd1	Ifit3	Nppa	Lrrc3
		Ear2	Ugt1a1	Slc9a9	Gm14685	Itgal
		Optc	Celf6	Krt9	Dio2	Slitrk4
		Irs2	Serpinb5	Duox1	Ibsp	Gm14151
		Ehhadh	Rapgefl1	Tinagl1	Nxph1	Fgf21
		Pirt	Gpx2	Crisp3	Il12rb1	Gnb3
		Cyp2b23	Dusp15	Gm3500	Flnc	Sv2b
		Ung	Perm1	Sstr2	Dbil5	Cngb3
		Gm2002	Efhd1	Ctrb1	Mx1	Cysrt1
		Zp3	Ppp1r1a	Rab37	Ephx3	Ceacam14
		Olfr544	Col13a1	Gpr141	Lrrtm1	Htr1d
		Lce1i	Zbtb3	Lrriq3	Slc35f1	Exd1
		Trhr	Muc13	Isg15	Matn1	Plcd4
		Krt32	Pilrb1	Smpd5	Hsd17b14	Sim2
		Triml1	Cd2	Gm2083	Snx31	Cox8b
		Il25	Saa4	Pitpnc1	Sult1c2	Pou4f2
		Gm266	Ampd1	Disp2	Chga	Hexim1
		Crygn	Asf1b	Ppef2	Tmprss11d	Tnni1
		Slc46a2	Mup3	Gm6583	Hist1h1e	Pcdha8
		Baat	Amz1	Vipr1	Zbtb7c	Cnfn
		Mapk13	Pcdha6	Tmigd1	Tcp10c	Klhl31
		Lypd5	Brinp3	Serpinb5	Trim67	Slc36a3
		Olfr1112	Lce1l	Slc26a3	Ltb4r2	Atp13a5
		Glra1	Car5b	Paqr9	Fam19a2	Neurl3
		Slc6a12	Ldhd	Slc43a2	Tfap2e	Ctla4
		Olfr492	Retn	Gpx2	Kif2c	Tmem255a
		Klhl35	Hells	Col22a1	Mtfr2	Gm20831
		Adam34	Ttr	Gad1	Gjb2	Crispld2
		4921509C19Rik	Gm3558	Apol9b	Pex5l	Khdc1b
		Inhbc	Pla2g2f	Cd300a	Neu4	Tmem86a
		C8a	Gpr143	Wdfy4	Mypn	Klhl14
		Cenpw	Nlrp10	Pilrb1	Klra22	Lox
		Cyp2e1	Btnl6	Clybl	Mb	Gm10375
		Slc6a7	Art2a-ps	Cd2	Cpa4	Camkv
		Xlr3a	Bglap2	Phkg1	Spic	Ccdc3
		Il12b	H2-M2	Saa4	1500009L16Rik	Olfr287
		Kif24	Ttll2	Ampd1	Cadps	Col19a1
		4930467E23Rik	Spock3	Fam212a	Gm21975	Hsd17b6
		Spry3	Plcb1	Mup3	Msr1	Rps27rt
		Pax3	Prss57	Hk3	Zcchc5	Gm20738
		Stac	Krt6b	Lce1l	Arrdc5	Mlana
		Slc26a4	Nfkbid	Rnft2	Slc10a2	Olfr150
		Evx2	Chrna1	Hephl1	Brca1	Impg2
		Hoxd4	Idi1	Cd53	Shank1	Lce3f
		Rdh12	Mup17	Retn	Cntnap5c	Prss38
		Gm853	Trim10	Hells	Depdc1b	Naip1
		Otop3	Angptl7	Ttr	Prss22	Dcaf12l1
		Cacybp	Arx	Gm3558	Myf6	Lilr4b
		Fam151a	Grid2ip	Pla2g2f	Slco1a1	Tinag
		Rbpms2	Myo1g	Agpat2	Rnf223	B430306N03Rik
		Olfr2	Ccl2	Nlrp12	Serpinb9f	Pram1
		Ly6g	Anks1b	Nlrp10	Cst6	Prss42
		Clec2h	Hist1h4n	Trim34b	Lexm	2300005B03Rik
		Ugt1a7c	Gapt	Btnl6	Saa1	Nlrp4e
		Zfp939	Tmod4	Art2a-ps	Fetub	Tmc1
		Lrrc66	Fndc9	Dcx	Dmp1	Fam229a
		Oas1a	Tymp	H2-M2	Spata22	Evi2b
		Tab1	Dmrta2	Spock3	Sdr42e1	Fam64a
		Gm5458	Cldn19	Il16	Krt5	Defb14
		Ccdc148	Btnl9	Plcb1	Rasgef1c	Sult1d1
		Gsr	Gfi1b	Gkn3	Amd2	Lilra6
		G6pc	Chl1	Timp3	Tmprss11f	Pdxp
		Lctl	Piezo2	Ly6k	Olfr1361	Cyp2c54
		Tmem143	Slc25a42	Sycp2	Pilrb2	Kirrel2
		Gm906	Ovol1	Nfkbid	Afm	Tubal3
		Daw1	Cd55b	Chrna1	Serpinb3a	Gpr82
		Gm16367	Fyb	Mup17	Akr1c18	Syt2
		Dnajb3	Ucma	Gabrq	Fhl5	Vmn2r69
		Rsrp1	Ccr8	Vmn2r15	Tenm3	Exo5
		Lif	Pif1	Trim10	Siglec1	Ces3a
		Srxn1	2021-09-06	Adrb3	Nat8f2	Vmn2r95
		Nxf7	Colq	Myo1g	Cd14	Dtx1
		Mbl2	Cacna1g	Ccl2	Chrm1	Mllt11
		Slc22a8	P2rx2	Ccl21a	AU018091	Dnd1
		Tgfbr3l	Adam4	Gapt	Gdap1	Hapln4
		Fam132b	Sco2	Tmod4	Marco	Cadm3
		Tgm1	Treml4	Ak4	Cmtm5	Gm14305
		Cd5l	Myog	Dmrta2	Actn3	Gm11544
		Slc25a18	Nmur1	Slc9a7	Slc13a2	Ckap2
		Gstt4	Cuzd1	Cubn	Clec4f	Eci3
		Syt15	Ntn3	Btnl9	Trim72	Sell
		Fut9	Pla1a	Cyp2a5	Olfr631	Nrp
		Sstr5	Ptn	Chl1	Cyp3a59	S100a9
		Spaca3	LOC547349	Grid1	Lin28b	BC021614
		Psd	Smim24	Cd55b	Uox	Dph5
		Chst13	Mmp12	Fyb	Pdk4	Osm
		Phox2a	Cenph	Ucma	Dlx3	Phox2b
		Fam214a	Ebf2	Ccr8	Pde4d	Ear2
		Tube1	Htr3a	Pif1	A3galt2	Rgs2
		Tshr	Grip2	2021-09-06	Gtse1	Vax2
		Phex	Art1	Colq	Epyc	Nfam1
		Tubb3	Hmga1-rs1	Gng3	Omp	Slc2a5
		Ubfd1	Cpn2	Adam4	Myh4	Pirt
		Rbm12b1	Slc5a7	Lpar4	Myo18b	Cyp2b23
		Acsl6	Slc6a13	Spsb1	Cacng1	Bglap3
		Car6	Sall3	Rarres1	Obscn	Rasgrp3
		Dsc2	Zfp811	Plppr3	Mylpf	Zp3
		Rbm15	Espnl	Treml4	Nrap	Cyp2ab1
		Bmp15	Lrrc29	Egfr	Mybpc1	Olfr544
		Il1rn	Il21r	Evi2a	Klhl40	Lce1i
		Nlrp2	Gm9268	Myog	Jsrp1	Trhr
		Tmem125	Lrmp	H2-Bl	Myl3	Krt32
		Il1f6	Arhgap11a	Nmur1	Apobec2	Triml1
		Gm1123	Gm20806	Cd101	Acta1	Il25
		Th	Nkx6-1	C1qtnf2	Lmod3	Ppp1r3a
		H2-M5	Gm3696	Ntn3	Xirp2	Crygn
		Opcml	Epgn	Lonrf2	Sypl2	Slc46a2
		Cyp1a2	H2-DMb1	Pla1a	Asb5	Baat
		Oas2	Gm3448	Colec11	Crhr2	Lypd5
		Otogl	Lypd1	Sh2b2	Cmya5	Olfr1112
		Jchain	Lcp2	Fcrl5	Ldb3	Glra1
		AK010878	Gm128	Chst10	Rpl3l	Elovl2
		Gpx5	Hsd3b5	Ebf2	Atp2a1	Olfr492
		Msl3l2	Lst1	Htr3a	Casq1	Klhl35
		Lgi1	Kmo	Itgad	Ryr1	Adam34
		Thbs4	Krt82	Hmga1-rs1	Smtnl1	4921509C19Rik
		Slc18b1	Ciita	Cpn2	Tbx15	Inhbc
		4930539E08Rik	Tmem74b	Slc5a7	Tnni2	C8a
		Gm10354	Hoxd8	Crp	Myl1	Abcc8
		Csrnp1	Galnt9	Cyp7a1	Eef1a2	1700020D05Rik
		Smoc1	Gins2	Xaf1	Tnnt3	Xlr3a
		Comp	Cdk1	Syn1	Ttn	Cd244
		Slfn4	Cdca3	Slc6a13	Ckm	4930467E23Rik
		Stfa2l1	Olig1	Zfp811	Myot	Tnfaip8l2
		Ccl6	Hoxc4	Espnl	Cacna1s	Pax3
		Gm525	Adam1b	Peg10	Lrrn1	Stac
		Wisp2	Celsr3	Il21r	Neb	Ano5
		Doc2b	Lrrn4cl	Lrmp	Ctxn3	Slc26a4
		Htr6	Atg9b	Pou2af1	Myh1	Evx2
		Oasl2	C920025E04Rik	Nkx6-1	Tnnc2	Hoxd4
		Fam186b	Itgb2	Gm3696	Trdn	Lgals7
		Rltpr	Alpk3	Pln	Stac3	Gm853
		Tulp2	Kif14	Gm5622	Myh8	Otop3
		Fosb	Gdpd2	Hist1h2af	Nos1	Dok7
		Car1	Rhbdl2	Lcp2	Myoz1	Olfr1055
		Mgat4c	Per3	Lst1	Sbk2	Olfr2
		Cntn2	Papln	Kmo	Mia	Ly6g
		Olfr1396	Dhrs7c	Ciita	Fer1l4	Napb
		Casq2	C130079G13Rik	Galnt9	Lrrc26	Clec2h
		Gm4565	Angptl1	Dthd1	Adam5	Tespa1
		Oas3	Smc2	Col4a2	Scgb3a2	Ugt1a7c
		Gm4724	Scgb3a1	Uchl1	Plch2	Nuggc
		0610010B08Rik	Cracr2a	Cmtm7	Dpp6	Efr3b
		Plin1	Cd209g	Mmp25	Thegl	Lrrc66
		Clca3a1	2300002M23Rik	Ybx2	Acat3	Tab1
		Camsap1	Gbp10	Akr1c20	Rdh16	Klhl2
		Olfr704	Pydc3	Hoxc4	Apoa5	Ihh
		Cyp2b19	Tmem178b	Ccdc42	Sgk2	Akr1c14
		Gykl1	Zdhhc23	Btg4	Ambp	Gm5458
		Folh1	Ptchd2	Atg9b	Apof	Ptprq
		Olr1	2610528A11Rik	Nxf3	Cyp2c67	G6pc
		Aqp8	Pdcd1	Sp5	Apoc3	Lctl
		Nphs2	Il11ra2	Itgb2	Itih2	Gm16367
		Gabrg2	Hbq1b	Alpk3	Slc27a5	Nup210l
		Zfp729b	Pop1	Fabp3	Masp2	Dnajb3
		Stmn3	Gm3317	Gdpd2	Onecut2	Rsrp1
		Xkr5	Fkbp5	Per3	Serpina1b	Ajap1
		Rbp7	Il1f5	Krt84	Fga	Ikzf2
		Aadacl2	Apol7e	Sprn	F2	Mbl2
		Ifi204	Ptgir	C130079G13Rik	Cyp2d10	Capn9
		Negr1	Msln	Ttc39d	Gcgr	Fbxo24
		Ubd	Plin5	Orm3	Slc22a1	Coro1a
		Egr1	Serpina6	Cd209g	Rgn	Spink5
		Gm4841	Serpina1a	2300002M23Rik	Apoh	Slc22a8
		Lce1g	Adh7	Creg2	Tmprss6	Tgfbr3l
		Gm20865	Tnfrsf17	Tet1	Cfhr1	Slc15a1
		A530016L24Rik	Trim30a	Gbp10	Hgd	Cd5l
		Ltf	2310045n01rik-mef2b	Trpv6	Aadac	Ltb
		Tmem114	Csta1	Gclc	Akr1c6	Gstt4
		Gm11710	Cxcl5	Pira2	Glyat	Zfhx3
		Mucl2	Prg4	Fgd2	Ugt2b34	Vwc2
		Myo1f	Rbl1	2610528A11Rik	Fgg	Bean1
		Dpyd	Ccr2	Pdcd1	Cfi	Spaca3
		Lilrb4a	Exo1	Il11ra2	Habp2	AW551984
		Chst3	Foxe1	Hbq1b	Apoa2	Zfp273
		Ms4a4c	Rho	Pparg	Mgam	Rd3
		Slc4a4	Scin	Gm3317	Nags	Nrxn1
		Pcdha10	Trim30d	Fkbp5	Fbp1	Chst13
		St8sia3	Ncr1	Il1f5	Ces1c	Satb2
		Nxnl1	Des	Tnni3k	Cyp3a25	Olfr1034
		Cox7a1	Eya4	Apol7e	Timd2	Phox2a
		Gm8994	2010109I03Rik	Slc22a2	Hsd17b13	Agr2
		Lmx1a	Ifng	Pstpip1	Cyp4f14	Apol8
		Hand2	BC030867	Ptgir	Abcc2	Hist1h2bn
		Plac8	Birc7	Plin5	Proc	Tube1
		Olfr1082	Krt15	Agbl4	F12	Dennd1c
		1700013H16Rik	Tmprss13	Serpina1a	Pzp	Mn1
		Dync1i1	Gm5134	Adh7	Cyp2d26	Tubb3
		Bcl2l10	Tmem40	Zhx3	Ahsg	Rbm12b1
		Gsc	Col6a5	Myl4	Plg	Mylk4
		Tmem179	Gm5640	Tnfrsf17	Cfhr2	Flg2
		Mrgprb1	Psg19	Pcdh20	Slc10a1	Hcrtr1
		F11	Sdsl	Cpxm1	Abcc6	Zfp503
		Rnase6	Nlrp1b	2310045n01rik-mef2b	1300017J02Rik	Rbm15
		Slc7a8	Pitx3	Tnfsf14	Rdh7	Bmp15
		Nhlrc1	Pramel3	Pla2g2c	C8g	Il1rn
		Ppm1k	Zfp872	Lect2	Serpina1d	Amh
		Pygm	Pla2g12a	Csta1	Entpd8	Rorc
		Hoxd9	Abo	Cxcl5	Dpys	Il1f6
		Arrdc3	Sdk2	AV320801	Gc	Th
		Kbtbd13	Spock1	Ccr2	Slco1b2	Opcml
		Serpinb1c	Cxcl13	Grem1	Nlrp6	Cyp1a2
		Sncb	Itgb7	Phlda3	Azgp1	Oas2
		Cgref1	Them5	Ryr3	Gls2	Gpr165
		Stfa1	Gpr33	Foxe1	Lcat	Otogl
		Cd300lg	Bcl2a1b	Sirpb1b	Fgb	Jchain
		Trim69	Gbp8	Slc25a19	Uroc1	AK010878
		Adgre4	Aif1l	Ifng	Angptl3	Gpx5
		Skint10	Sobp	Nxpe4	Ugt2b36	Lgi1
		Cnnm1	Icos	Xlr5b	Apob	Thbs4
		6230416C02Rik	Asb16	Wars	Tfr2	Slc18b1
		Sprr2a3	Sntg1	Sectm1b	Hnf4a	4930539E08Rik
		Arg2	Gm20815	Krt15	Cyp2j5	Gm10354
		Psg29	Gm10471	Tmprss13	Aldh8a1	Csrnp1
		Nefl	Murc	Slc22a3	Apom	Id2
		Tmem206	Gnrhr	Tmem40	Aqp9	Doc2b
		A830018L16Rik	Otop2	Col6a5	Ugt2b5	Htr6
		Nyap2	Nlgn1	Ido1	Gulo	Slc25a34
		Gm6902	Bhlhe40	Cytip	Serpinc1	Cdkl1
		H1fx	Rad51	Matk	Aldob	Gm1987
		Necab1	Igsf21	Xrcc6bp1	Upb1	Klhl29
		Slc17a8	Hist1h3c	Rsad2	Pipox	Heatr9
		Cyp4f18	Kcne3	Cilp2	Serpinf2	Oasl2
		Gm13154	Slc38a3	Sdsl	Apoc4	Fam186b
		Krt85	Bpifa5	Ptpn5	Cyp2c44	Map3k6
		Trpc2	Sgca	Pitx3	Prodh2	Mgat4c
		Wfdc10	Fhl3	Pramel3	Klkb1	Olfr1396
		Sdr9c7	Acod1	Pla2g12a	Dnase2b	Gm4565
		Cma1	Ephx2	Trim60	Kng1	Serpinb13
		Cd163l1	Mylk2	Batf2	Vstm2a	Hoxb4
		Itgb2l	Stat2	Sdk2	Cst8	Gm8909
		Cited4	Adamts4	Nxpe5	Ubash3a	Aicda
		Calr4	Htr7	Itgb7	Cd8a	Clca3a1
		Ppy	Cyp2c66	Them5	Sh2d1a	Wfdc3
		Hist1h4m	Cluh	Gpr33	Cd247	Olfr704
		Fam47c	Dtx4	Bcl2a1b	Cd8b1	Gykl1
		Tmem254c	Nppa	Smtnl2	Lck	Folh1
		Ly6h	Gm14685	Prss23	Cd3d	Olr1
		Serpinb11	Nckap1l	Lyzl4	Cd5	Aqp8
		A730017C20Rik	Ibsp	Icos	Skap1	Gabrg2
		Ifit3	Il12rb1	Asb16	Themis	Zfp729b
		Eno1b	Card11	Sntg1	Cd6	Stmn3
		Duox1	Flnc	Elovl6	Cd28	Rbp7
		Spc24	Mx1	Murc	Cd3e	Sfrp4
		Crisp3	Ephx3	Gnrhr	Gpr68	Kalrn
		Gm3500	Ngf	Ccdc160	Itk	Pate2
		Sstr2	Nupr1	Otop2	Lat	Rdh5
		Ctrb1	Slc35f1	Bhlhe40	Cd27	Rasa3
		Fgfbp3	Krtap3-3	Rbm46	Thy1	Ubd
		Gpr141	Matn1	H2-Oa	Cd3g	Egr1
		Arl11	Tnfaip8l1	Mcpt8	Sh2d2a	Lce1g
		Isg15	Snx31	Msh5	Scn2b	Gm20865
		Smpd5	Adgrg7	Cd86	Ap1s3	A530016L24Rik
		Atp2b3	Sult1c2	Bpifa5	Zfp300	Asphd1
		Tmigd1	Tmprss11d	Slc36a2	Gal3st3	Tmem114
		Celf6	Acacb	Fhl3	Ermap	Dhtkd1
		Ctnna2	Trim67	Acod1	Rbm11	Mucl2
		Brip1	Ltb4r2	Ephx2	Npy1r	Atp8b4
		Serpinb5	Kif2c	Mylk2	Pot1b	Myo1f
		Stxbp4	Mtfr2	Hvcn1	AI593442	Xlr4b
		Slc26a3	Gjb2	Stat2	Il5ra	Chst3
		Slc29a2	Pex5l	1700123I01Rik	Ncan	Ms4a4c
		Slc16a3	Mypn	Adamts4	Dppa2	Slc4a4
		Paqr9	Pfn4	Tmem52	Grm1	Tsc22d2
		Col22a1	Mb	F8	B4galnt2	Psrc1
		Apol9b	Cpa4	Igfbpl1	Tnfrsf10b	Bpifb1
		Dusp15	Cenpi	Dtx4	Trim36	Nxnl1
		Irs3	1500009L16Rik	Nppa	Zfp459	Bin2
		Ppp1r1a	Cadps	Gm14685	Mei4	Lmx1a
		Mrgpra3	Runx2	Nckap1l	Acer1	Plac8
		Apoc2	Gm21975	Dio2	Lix1	Pde10a
		Pilrb1	Tff3	Acoxl	Il2ra	Gabrb2
		Clybl	Brca1	Il12rb1	Kremen2	Olfr1082
		Phkg1	Tnf	Card11	Gpr174	Mreg
		Saa4	Depdc1b	Tacstd2	Cst7	Pnmt
		Fam212a	Adam21	Flnc	Slamf6	1700013H16Rik
		Mup3	Prss22	Dbil5	Ms4a4b	Gsc
		Clgn	Myf6	Ngf	Nlrc3	Mrgprb1
		Pcdha2	Slco1a1	Crabp1	Stat4	F11
		Tlr5	Mylip	Kcng2	Gzmk	Tyrobp
		Hk3	Mpzl2	Lipf	Ctsw	Rnase6
		Gm13242	Rnf223	Snx31	Fasl	Myt1l
		Lce1l	Nox1	Acads	Itga4	Slc7a8
		Car5b	Cst6	Echdc3	Ccl5	Nhlrc1
		Gm3139	Fetub	Sult1c2	Nkg7	Col6a6
		Ncam1	Il27	Tshb	Klrc1	Ppm1k
		Ldhd	Sdr42e1	Tmprss11d	Gm8369	Pygm
		Retn	Olfr99	Acacb	Lax1	Hoxd9
		Ptch2	Mcm2	Tnfsf8	Cxcr3	Arrdc3
		Igip	Krt5	Ltb4r2	Epsti1	Pcdhga1
		Zfp12	Rasgef1c	Tfap2e	Gimap7	Kbtbd13
		Pla2g2f	Amd2	Gjb2	Ccr6	Sncb
		Agpat2	Tmprss11f	Clec7a	Klk9	Cgref1
		Avil	Serpinb3a	Mypn	Trex2	Gzmb
		Gpr143	Insl6	Cpa4	Dsc1	S1pr5
		Nlrp12	Tlr2	Spic	Rbp2	Trim69
		Nlrp10	Akr1c18	Arhgap9	Lor	Fam205c
		Dcx	Kel	Snx20	Klk10	Adgre4
		Spock3	Fhl5	Gm13889	Mcpt4	Skint10
		Zfp558	Tenm3	Runx2	Cers3	Dcaf12l2
		Lefty2	Nat8f2	Gm21975	Cpa3	Tex14
		Uba7	Tgm7	Cbr3	Tgm3	Peg3
		Skint9	Itgax	Ly6c1	Bpifc	Cnnm1
		Gm14308	Gdap1	Blnk	Dsg1a	Pld6
		Prss57	Marco	Zfp36l3	Gsdma	6230416C02Rik
		Sycp2	Cmtm5	Cd209f	Col10a1	Fasn
		Chrna1	Actn3	Prss22	Ada	Sprr2a3
		Ube2ql1	Trim72	Myf6	Nccrp1	Prl2c3
		Tmem69	Zfp566	Slco1a1	Serpinb12	Psg29
		Mup17	Upk3bl	P4ha2	Krt78	Cyp17a1
		Oprm1	Catsper3	Rnf223	Pglyrp4	Vwf
		Csrnp3	Uox	Cst6	Rnf222	Nyap2
		Trim10	Pdk4	Saa1	Mfi2	Gm6902
		Adrb3	Dlx3	Fetub	Tprg	Insl5
		Pdp2	Prodh	Il27	Lypd3	Necab1
		C130026I21Rik	Cks1b	Lrrc3b	Aox4	Slc17a8
		Grid2ip	A3galt2	Spata22	Col2a1	Cyp4f18
		Hoxc10	Vsx2	Olfr99	Cdsn	Zfp382
		Ttc30a1	Tmem171	Sall1	Abca12	8430408G22Rik
		2810006K23Rik	Rhd	Krt5	Krt4	Spn
		Anks1b	Gtse1	Tmprss11f	Pkp1	Slc17a9
		Clec10a	Epyc	Adm2	Capns2	Tpm2
		Morc2b	Speer4d	Pilrb2	Krt13	Tmem86b
		Gapt	Myh4	Inpp4b	Capn12	Sdr9c7
		M1ap	Cyp4a32	Afm	Rptn	Ptx3
		Ak4	Tmem8c	Serpinb3a	Nkpd1	Nfil3
		Kcnf1	Myo18b	Eda2r	Asprv1	Hist1h4m
		Fcrlb	Cacng1	Trpv3	Calml3	Fam47c
		Slc9a7	Obscn	Tlr2	Psapl1	Tmem254c
		Apbb3	Mylpf	Akr1c18	Dsg1b	Dleu7
		Cldn19	Nrap	R3hdml	Tpsb2	Serpinb11
		Btnl9	Mybpc1	Nptx1	Crabp2	Pax6
		Dll3	Klhl40	Kel	Serpinb7	Eno1b
		E330014E10Rik	Jsrp1	Nat8f2	Adh6a	Duox1
		Gm3259	Myl3	Pde9a	Chit1	Spc24
		Slc24a2	Apobec2	Tgm7	Sprr1a	Dlg2
		Mmachc	Acta1	Clec4g	Teddm3	Tinagl1
		Slc25a42	Lmod3	Chrm1	Tmem45a2	Crisp3
		Grid1	Xirp2	Shh	Pla2g3	Rab37
		Gm14548	Sypl2	Itgax	Dsg3	Gpr141
		Ucma	Asb5	Il18rap	Fam25c	Smpd5
		Ctf2	Crhr2	Ptgfr	Klk14	Gm2083
		Ccr8	Ldb3	Marco	Sdr16c5	Atp2b3
		Btla	Rpl3l	Actn3	Elovl4	Nr1h5
		Bsx	Atp2a1	Trim72	Lce3a	Slc39a12
		Nlrx1	Casq1	Zfp936	Vsig8	Ugt1a1
		Gng3	Ryr1	Kcnj5	Wfdc12	Celf6
		Adam4	Smtnl1	Plat	Grhl3	Ctnna2
		Lpar4	Tbx15	Pik3r5	4833423E24Rik	Brip1
		2810403A07Rik	Tnni2	Uox	Sptssb	Serpinb5
		Wnt8b	Myl1	Mapk10	Prss27	Apol9b
		Spsb1	Eef1a2	Dlx3	Klk7	Dusp15
		9930111J21Rik2	Tnnt3	A3galt2	S100a7a	Irs3
		B3gntl1	Ttn	Tmem171	Tmprss11a	Perm1
		Sco2	Ckm	Trim6	Col9a2	Mrgpra3
		Vmn2r5	Myot	Hibch	Alox12b	Wdfy4
		Slc22a28	Cacna1s	Epyc	Eme1	Pilrb1
		Treml4	Lrrn1	Myh4	Top2a	Cd2
		Myog	Neb	Myo18b	Cenpe	Saa4
		H2-Bl	Ctxn3	Cacng1	Aurkb	Ampd1
		Cuzd1	Myh1	Obscn	Stil	Fam212a
		Cd101	Tnnc2	Mylpf	Aspm	Mup3
		Lonrf2	Trdn	Nrap	Kif22	Pcdha2
		LOC547349	Myh8	Mybpc1	Ncapg	Dppa3
		Colec11	Nos1	Klhl40	Mki67	Hk3
		Sh2b2	Myoz1	Jsrp1	Kif18b	Gm13242
		Mmp12	Sbk2	Myl3	Shcbp1	Hephl1
		Gm826	Dnah7c	Apobec2	Depdc1a	Gm3139
		Ebf2	Cfap44	Acta1	Kifc1	Ncam1
		1110032F04Rik	Duxbl2	Lmod3	Ccnb2	Cd53
		Htr3a	Lrrc9	Xirp2	Ccna2	Ttr
		BC024139	Duxbl3	Sypl2	Mxd3	Pla2g2f
		Cpn2	Krt1	Asb5	Cep55	Avil
		Slc5a7	Wfdc13	Crhr2	Cenpf	Gpr143
		Crp	Acat3	Rpl3l	Spag5	Nlrp12
		Sall3	Rdh16	Atp2a1	Birc5	Acaca
		Zfp811	Apoa5	Casq1	Gp5	Dcx
		Espnl	Sgk2	Ryr1	Itga2b	Bglap2
		Pxt1	Ambp	Smtnl1	Olfr920	Il16
		Nol4	Apof	Tbx15	Sox7	Zfp558
		Gm9268	Cyp2c67	Tnni2	Gm21586	Lefty2
		Cdhr2	Apoc3	Myl1	Gm11744	Skint9
[truncated: 809 more rows]

## Sheet: Lung_up
Up-regulated lung DEGs from different comparisons
NDE vs NDC	DIOE vs DIOC	T1DE vs T1DC	DIOC vs NDC	T1DC vs NDC	DIOE vs NDE	T1DE vs NDE
Agt	Bpifb1	Il12b	Sema7a	Usp13	Pde4d	Abcd4
Atp10b	BC048546	Cdh19	Gpx2	Adra1a	Fer1l4	Angptl7
Rasl10b	Gm21190	Stip1	Plin1	Rapgef5	Ehhadh	Rdh5
Chst8	Vstm2a	Camsap1	Gldc	Pla2g12a	Nfe2	Bax
Lama1	Ampd1	Mup3	Atoh8	Ttll11	Slc38a11	Foxm1
Tcf23	Gpr35	Stx1a	Cd248	Fam167a	Dnph1	Rad1
Gadd45g	Rgs22	Sphkap	Tmem182	Wipf3	Slco1a5	Dusp27
8430408G22Rik	Capsl	Ociad2	Ugt1a1	Lmcd1	Ccr6	Adcy3
Sox21	Scgb3a2	Tnnc1	Me3	Upk1a	Gsta4	Pdlim3
Tmem171	Smco1	Serpina1e	Has2	Gm20767	G6b	Cdca7
Folh1	Ptpro	Gzmk	Fbxo40	Bcar3	Nptxr	Mical3
Arntl	Srp54b	Ppa1	Cluh	Nmur1	Xntrpc	Ube2t
Doc2b	Bcan	Pprc1	Asb2	Igf2bp2	Hs3st6	Ebf2
4930444P10Rik	Zfp457	Dnajc6	Barx2	Egfr	Il2ra	Gas2l3
Klf15	Sstr4	2810403A07Rik	Srl	AA467197	Chek2	Mst1r
Hbb-bt	Plch2	Tusc5	Hrg	Espnl	Mfsd2b	Fer1l5
Nppa	Ugt8a	Cisd3	Stfa2l1	Brinp1	Park2	Wfdc3
Ptger3	Fam183b	Gm6086	Chad	Lrtm2	Itgb8	Ier5
Scgb3a1	Samd12	Ccne2	Npr3	Ackr1	Sox8	Exosc6
Speer4c	Gsg1l	Maoa	Hbb-bt	Oas1g	Slc25a18	Tinagl1
Tshr	Fignl1	Hal	Ldhd	Tmem140	Galnt9	Mzf1
Zfp273	Prss35	Scg5	Timp4	P4ha2	Adam5	Usp44
Alas2	Zfp566	Hsdl2	Psg23	Klhl33	Rxrg	Dmrt2
Car3	Ifi204	Hsp90ab1	Sarm1	D830030K20Rik	Clec4a2	Krt83
Pcdh20	Gm8923	Ddc	Hs3st6	Heyl	Ankrd35	Vwf
Lhx6	Klhl30	Rbm12b1	Rbp7	Trim29	Fxn	Abhd15
Angptl4	Ccl8	Npff	Fam131c	Lrat	Acot1	H60c
Apol11b	Clec12a	Decr1	Kcne3	Phlda3	Dph5	Tmod1
Edn1	Serf1	Ubfd1	Gsta4	Lad1	Kremen2	Mx2
Tmem179	Akr1c12	Mapk10	Cyp4a32	Esyt3	Saa3	Gm10406
Nmur1	Mst1	Btbd16	Arl4a	Adh7	Fabp5	Dnah17
Epb42	Zfp937	Zfp12	Fmod	Gm4951	Muc5b	Trp53
Hbb-b1	Bfsp1	Gpc6	Pla2g12a	Gata2	Wfdc3	Pdk4
Zswim5	Tlr11	Trmt10a	Slc25a42	Ces1g	Pla2g7	Pkd1l3
Wt1	Sprr2a1	Psg16	Hadhb	Tpbgl	Shank1	Zfp382
Nptx2	Kif14	Rsrp1	Itih2	Trnp1	Hoxd8	Calca
Mmp12	Cthrc1	Mrpl35	Shf	Chrna1	Grin3a	Brpf3
Hbq1b	Serpinb10	Efna5	Msln	Man2a1	Slc6a13	Tro
Klb	Ttc34	Cpxm2	Slc38a4	Rorc	Abcg4	Esr2
Nhlrc1	Slc7a14	LOC105242399	Mc1r	Dapl1	Pex5l	AY074887
Cyp2e1	Iqub	Etfa	Marco	Anln	Sox6	Rnf152
Adamts15	F830016B08Rik	Apoo	Syt1	Abra	Gda	Alpk3
Snca	Erich2	Penk	3425401B19Rik	Crhr2	Mfsd4b5	Smarcd3
Vsig4	Clec4a3	Fut9	Mb	Cdc42ep4	Slc2a6	Smad6
Nppb	Dnah7c	Zbtb44	Map3k6	Cldn2	Lrrc14b	Ahcy
Gm20767	Ncr1	Mtfp1	Prlr	Lims2	Il1rn	Crispld1
Itln1	Gbp10	Padi1	Tmem38a	Lbp	Spic	Spp1
Unc93a	Wdr93	Csrnp2	Slc7a14	Adrb2	Hhatl	2810403A07Rik
Cfd	Iqgap3	Mup20	Trnp1	Golt1a	Tmem25	Abra
Zdbf2	Efcab10	Ciart	Gm11710	Slpi	Pram1	Klf16
Srp54b	Clec4a1	Ucp3	Cd300lg	Lgals3bp	Chd5	Opcml
Cd164l2	Morc1	Phyh	Sdr42e1	Pnliprp1	Wnt7a	Acat3
Arl4d	BC147527	Scn2a1	S100a9	Gm21190	Rdh5	Kalrn
Cyp1b1	Krt83	Slc23a1	AW551984	Nhlrc1	Gys2	Plat
Npas2	6430571L13Rik	Sncg	Gdpd3	H1f0	Mc1r	Chordc1
Gypa	Gp2	Fam78b	Gje1	Krt80	Trpm3	Rgs7bp
Rnf112	Fank1	Dnajb4	Mylip	Sts	Esr1	Gata1
Sctr	Cryaa	Haus3	Cyp2d22	Mpp3	Dcdc2c	Tagln3
Cdkn1a	Ms4a6d	Cars2	Gsta3	Pxdc1	Pla2g4b	Slc19a2
Msc	Rpl34-ps1	Cd163l1	Lingo1	Trim72	Rad51b	Dclre1c
Tmsb15b1	Galnt5	Tra2a	Nap1l5	Hspb1	Fap	Fmnl2
Sult1e1	Gjc3	Mettl2	Zfp423	Herc6	Srl	Itm2a
Adamts9	Grk1	Gm13152	Tusc5	Kcng1	Sh3bgr	Gemin2
Npr3	Has2	Zfp940	Itgb3	Tnik	Chrm1	Mesp1
Trim10	Ankrd66	Mllt11	Ramp2	Snca	Ppargc1b	Asgr2
Retn	Atp13a5	Atp1a2	Tpbg	Tnfrsf21	Ptrh1	Snta1
Ddit4	Vmn1r58	Ptk6	Ptn	Rab3c	Dhtkd1	Aspg
Trpc2	Plac8	Ldhd	Glul	Ism1	Upb1	Dph5
Ccl20	Scgb3a1	Capn13	Ppargc1b	Obscn	Pbld1	Ppfia2
BC053393	Capn13	Serpinh1	Acnat1	Mmp3	Penk	Adamts4
Akr1c18	Mxd3	Cdca7	Greb1l	Lrp5	Cadm4	Tcf7
Mef2b	Agrp	Kcnk3	Twist2	BC030500	Il22ra1	Carf
Gm5640	Ranbp3l	Rbm4b	Mlip	Cebpd	Slc6a15	Uevld
Ccl12	Ly6i	Ccdc190	Saa4	Gng4	Slc25a47	Tex30
Slc4a1	Gm4791	Gm3448	D830030K20Rik	Tmprss13	Rnf208	Pde10a
Krt17	Enpp6	N4bp3	Timd4	Coro6	Ces2e	Apex2
Six2	Reg3g	Zfp473	Wfdc21	Cd164l2	Azgp1	Zbtb44
LOC100045026	Nlrp1b	2810417H13Rik	Acsbg1	Ereg	Ltb4r1	Ccbe1
Lin7a	Nme5	Cd3d	Acadvl	Arg2	Mia	Pdxp
Gm3558	Pira6	Sox11	Foxs1	Atp1b1	Lrrc26	Napb
Gm5108	Slamf8	Thbs4	Sult1b1	Rasl10a	Gm21188	Erdr1
Wnt9b	Sytl5	Frat2	Wasf1	Vash1	Gtsf1l	Ifit1
Patl2	Atp8a2	Khdc3	2310002L09Rik	Tmem125	Gp5	Hoxb4
Npy	Slc24a2	Ehhadh	Slc26a1	Ccdc64b	Lypd6	Zfp771
Vmn2r57	Erbb4	Ackr1	Vsig10l	Apol7a	Itga2b	Tpmt
Duxbl1	Fat3	Rnf24	Acadm	Fzd8	Hist1h4h	Chka
Hist1h2bn	Wdr72	Ntrk3	Dcn	Pmaip1	Zbtb7c	Folh1
LOC105242399	Nkain3	Hspd1	Adora1	Ttc9	P2ry13	Churc1
Tpsab1	Zdhhc23	Ppm1k	Pdk2	Ggn	Trim15	Tmlhe
Ngp	Speer4e	Clec10a	Pcsk6	Rbfox3	Pla2g4f	Pak3
Eddm3b	Fmo6	Pde1a	Gm21190	Slc19a2	Dpp6	6430573F11Rik
Cxcl5	Olfr613	Trp53	Gm20767	Tacstd2	Scn1b	Ovol1
Tdrd1	Fcgr1	Ccdc116	Calca	Chia1	Ephx3	Cadm3
Gm3488	4930512M02Rik	Galm	Wnt4		Npy1r	Fignl2
Mpo	Slc13a2	Acad9	Matn2	2010005H15Rik	Pof1b	Slc15a1
Camp	Tff2	Fgl1	Uox	Fbxo31	Ccl19	Efna5
Awat1	Gpr141	Gsto2	Efhd1	Nrtn	Stac	Perp
Rnf183	4930444P10Rik	Ccdc36	Ttn	Nos3	Scg3	Pcdhb3
Gm1123	Got1l1	Ppp1r10	Fkbp5	Rasgrf1	Ncan	Snap91
Ccnb1ip1	Tfec	Mug1	Clip3	Irgm2	Il18	2700081O15Rik
Catsper3	Cxcl1	Pdp2	Mpzl3	Rbm46	Hrh1	Nox1
Gpr52	Aif1	Crem	Crb2	Mest	Chrnb4	Ntm
Myh2	Klra9	Rhbdl3	Anxa9	Abat	Slc5a12	Tnfsf9
Rnase2a	Serpinb3c	Ccdc148	Clca3a2	Mkx	Rpl34-ps1	Abcb4
Tmsb15b2	Gkn3	Dnase1	Psg28	H2-T22	Wfdc21	Zfp423
Slc16a8	Nsl1	Luc7l3	Draxin	Mx2	Slc2a4	Eef1a2
Gm21992	Bend6	Zfp385c	Arl4d	Shroom2	Gm21190	Sertad1
Apoc4-apoc2	Klk1	Fut8	Gdf3	2610528A11Rik	Acer1	Gm8787
Tcte3	Zbtb3	Hoxd9	Adprhl1	Efnb1	Prss35	Eci3
Capn11	Pcsk1	Prss35	Wnt7b	Tbc1d8	Fam131b	Mmp16
	Gm3435	Cma1	Igfbp6	Stat2	Sdr42e1	Hoxc4
	Apln	Tmem143	Lox	Cav3	Gpx2	Naip1
	Mup2	Ormdl3	Kcna5	Srxn1	Sfxn4	Itih2
	Ms4a6c	Ulbp1	Fez1	Abcc3	Ermap	Mt1
	Gm14393	Rbfox3	Mreg	Zfp750	Scgb3a2	Klkb1
	Chek1	Tpmt	5730559C18Rik	Wnt6	Cd14	Pknox2
	Ern2	Ung	Gsta2	Ptprq	Ephx2	Tsc22d2
	Cnksr2	AK010878	Hfe2	Apol11b	Cd300lf	Mlxipl
	Zfp488	Kif24	Sult1a1	Edn1	Pcp4	Atp13a5
	Uba1y	Tnfsf9	Igdcc4	Gabrq	Pla2g2d	Ccdc3
	Lrrc6	Ccl28	Abat	Gbp4	Phkg1	Angptl1
	Fer1l4	Fam72a	Adra1a	Egf	Folr2	Cox8b
	Atp2b2	Unc5cl	BC048546	Trim54	Gm9992	Otop1
	Gm7173	Slc24a2	Pcnx2	Zhx3	Slc7a11	Zfp941
	1700016D06Rik	Cadm2	Dtx4	AI182371	Des	Nkx6-2
	Agbl4	Aifm2	Ptrh1	Muc4	Trim30b	Sfxn4
	Lrrc24	Cdc42ep2	Lipe	Trpv6	Ldhd	Dapl1
	Espnl	Phex	Mpzl2	A3galt2	Kcnn1	Zfp940
	Adam5	Tnni3	Nmur1	Xaf1	Col6a5	Fign
	Irgc1	Etfdh	Atp10b	Nmrk2	Fam57a	Ccdc106
	Zfp934	Mnd1	Trim43a	Bst2	Efnb3	AW551984
	Dthd1	Muc19	Fxyd2	Cyp2b10	Aif1l	Col2a1
	Dmrt3	Vsig4	Uba1y	Pcsk5	Fam171b	Hist2h3c2
	Sult1b1	Kcnab1	Bnc1	Cmpk2	Trim36	Slc5a12
	1700012B09Rik	Fndc5	Aifm2	Prom2	Pfkm	Cacna2d2
	Gmnc	Sox6	Fbxo2	Sapcd2	Gstm3	Nxnl1
	Gtsf1l	Thy1	Fbln2	Ccdc160	Extl1	Ramp3
	Sult4a1	Tmem206	Slc28a3	Sema5a	Ubd	Trmt10a
	Cyp2ab1	Cyp2t4	2021-09-05	Slc25a34	Smarcd3	Nyap1
	Gdf3	Cycs	Hoxa2	Apba2	Bfsp2	Sbsn
	Sost	Gm4925	Sema5a	Sorbs3	Fam83f	Nufip2
	Moap1	Rasgef1c	Wfdc3	Prrt1	Gnmt	Myom2
	Nell2	Folh1	Eci3	Tmod4	B4galnt2	Sass6
	Defb14	Stxbp4	Polr3g	Trim6	Wdr89	Lpl
	A830018L16Rik	Zfp454	Hrasls	Gclc	Gm5483	Eln
	Cxcl5	Xrcc6	Lrrn4cl	Mmp8	Acsbg1	Cyp20a1
	D830030K20Rik	Edaradd	Adgrb2	Klhl2	Slc15a2	Sap30
	Cts8	Ms4a15	Smco1	Rdh12	Spock3	Lpar1
	Wfdc13	S100b	Des	Xdh	Gm11711	Lrrn4cl
	Ccl7	Rltpr	Rab3b	Baiap2	Cpn2	Sv2a
	Ctcfl	Dscaml1	Aldh1a3	Rgs17	Pglyrp1	Fbxo40
	Spsb4	Cdk5r1	Ngf	Epb41	Kcnma1	Stac
	BC030499	Tnfrsf17	A3galt2	Evpl	Slc40a1	Rimklb
	Ms4a4c	Fam83a	Alx4	Selenbp1	Carf	Gria3
	Ankub1	Lag3	Etnk2	Mn1	Cldn2	Zfp30
	Gm20852	Rbpms2	Zfp941	Spp1	Aqp9	Kcnj12
	Stil	Fbxl15	Hoxd9	Klhl3	Atp8a2	Ccng2
	Clec2h	Dcaf12l1	Sptb	Vil1	Alox12	Cpeb2
	Clca3b	Cd1d1	Fgf14	Fbxo2	Htr2c	Ugt1a1
	Ccl12	Nanos1	Teddm1b	Oasl1	Dok7	Twist1
	Fut9	Ybey	Flrt1	Gm13889	A830018L16Rik	Sfrp4
	Fxyd4	Cd209c	Adamts20	Mfsd2a	Pilrb2	Exo1
	Thegl	Ntrk2	Abcb1b	Hoxa2	Ncam2	Grik3
	Akr1c18	Il12a	Gm13275	Ankrd23	Aldh1a3	Snph
	Gm6086	Apol7c	Efna5	Dtx4	Sptb	Oasl2
	Adgre4	Dgat1	Cdh3	Fam169a	Cap2	Ptn
	Stmn4	Zfp30	Ly6g5b	Sall1	Gp1bb	Ckap2
	Cntn4	Slc27a1	Prrx2	Slc43a3	Mb	Mettl7a3
	Mcidas	Ryr3	Retnlg	Wnt4	Arntl	Slc25a42
	Pou4f1	Lrrn4cl	Lrtm2	Fam65c	Ly6k	Pcsk1n
	Dab1	Mfsd4b5	Sdcbp2	Mybph	Ccdc144b	Fabp3
	Crb1	Chrna9	Pf4	Tgm1	Cdk5rap1	Hspb1
	Itln1	Brip1	Col11a2	Itgb3	Abca13	Tnfrsf12a
	Gm9733	Gpd2	Cyp2d9	Smtnl2	Celsr3	Spink2
	Gpr37	Ppp1r1a	Fcgbp	Kcnh1	Kcne3	Nrtn
	Gm4981	Phkg1	Gpd1	Rtp4	Iglon5	Zfhx3
	4930444G20Rik	Serpina1b	Dhrs7c	Hs3st6	Vtcn1	Chek1
	Elavl2	Jmjd6	Apoc1	A4galt	Cand2	Plxna2
	Gm10662	P4ha1	Smpd3	Iigp1	Cd209d	Lrrc31
	Bco1	Acads	F5	Pgc	Tcap	Vwc2
	Klra18	Sucla2	Sult1e1	Myom1	Akr1c14	Orc1
	Pnliprp1	Gnrh1	Wif1	Trpv4	Treml1	Vstm5
	Ces1g	Nfasc	Wfdc8	Ecm1	6430573F11Rik	Dynlt1a
	Gm933	Traf4	Apod	Adamts8	Hrc	BC100451
	Ska1	Hexim1	Hist1h1c	Gbp7	Plch2	Celf5
	Myog	Hist2h3c2	Obscn	Tmc7	Stab2	Pirt
	Gm20867	Acad11	Spp1	Igtp	Eci3	Mansc4
	Eno1b	Clybl	Pex5l	Hoxc4	Emc8-1190005i06rik	Slc18a2
	Gm11711	Erbb4	Gcgr	Ampd3	Sfn	Fam64a
	Zcchc5	Cldn22	Usp13	Lipf	Casr	Cxcr2
	Gm14430	4933428G20Rik	Pgam2	Trp63	Ppp1r14d	Dscaml1
	Ocstamp	Rgs9bp	Slc27a2	Pde9a	Igsf6	Rxrg
	Hoxc8	Purg	Fut2	Rnf39	Nvl	Gm11127
	Hist1h1e	Apoa5	Azgp1	Akr1b8	Trim43b	Btbd16
	Speer4c	Slc25a42	Tmem215	Nkx6-2	Smyd1	Mycn
	Erich6	Kcnd2	Gfi1b	Stac3	Vsig4	Luc7l3
	Vmn1r148	Ffar2	Aif1l	Fst	Mlip	Efr3b
	Nox1	Alox8	Ankrd9	Car5a	Fbxo27	Aspn
	Sly	Zmat4	Pzp	E2f7	Pck1	Gm20594
	Ccna1	Cd300lg	4930539E08Rik	F830016B08Rik	Hsd17b14	Fbxo24
	Rad54b	Atcay	Acacb	Gsta1	Apoc2	Cnga3
	AV320801	Hsp90aa1	Plxnb3	Slc43a2	Slc8a3	Ryr3
	Nat8f7	Agpat2	Susd5	Gjb3	Tff2	Adm
	Ccl20	F2	Ppa1	Lmod2	Siglec1	Adgrg2
	Mup1	Nptx2	Cdhr1	Trp53inp1	Alpk3	Fbxo15
	DXBay18	Cyp3a11	Cyp4a14	Trim63	Synj2bp	Nrxn1
	Mpp4	Ptpn7	Hsd17b13	Glul	Trem3	Rbm12b1
	Lhfpl5	Crls1	Fam213a	Gjb2	Ephb2	Marcks
	Rnf17	Tmem69	Sco2	Hhipl1	Hcn1	Pwwp2a
	Hs6st3	Gm7102	Aoc3	Peg10	Rasl11a	Cd80
	Xlr5a	Mmachc	Dmrt2	Alpk3	Lrrn4cl	Tmem255a
	Gm20831	Sox10	Pi16	Apod	Sbspon	Ints6
	Ddx43	Igip	Plin4	Ucp2	Twist2	Celf4
	Rgsl1	Gm8787	Ftcd	Stt3b	Zfp781	Sertad4
	Pou6f2	Usp44	Slc29a4	Bco1	Rufy4	Rsc1a1
	Gm21943	Slc17a7	Spon2	Gata1	Dcaf12l1	Psg16
	Zscan5b	Dmrt2	Lmod2	Jph1	Tmem117	Klhl2
	Amd2	Tfap2a	Gjc3	Mss51	Alpk2	Slc35d1
	Mab21l1	Phospho1	Adhfe1	Disp2	Grem1	Pde4c
	Npas3	Bckdhb	Emc8-1190005i06rik	Adamtsl4	Chdh	Fbxl15
	Myf5	Cd80	Sytl1	Itgb1bp2	Flrt1	2410141K09Rik
	Gm5415	Gpr25	Slc8a3	Fam57b	Gm8909	Acad9
	Gm10354	Folr2	2010109I03Rik	Marcks	Celf3	BC049715
	4932414N04Rik	Kcna1	Klkb1	Mrln	Lilra6	Ccdc152
	Gpr63	4930563E22Rik	Cd209g	Ica1l	Ifitm1	Wnk3
	Adam1b	Gm4922	8430408G22Rik	1700024P16Rik	Ppfia2	Hoxd8
	Ssty1	Dthd1	Fbp1	Hist3h2ba	Drp2	Foxd2
	Mgarp	Clec2g	Nrtn	Acat3	Aqp7	Car13
	Ankrd34b	Greb1	Slc27a1	Tmigd1	Kcna6	Ptprn
	Gm13247	Gpr37l1	Dmrt3	Angptl4	Gm14548	Crispld2
	Ralyl	Wnk3	Abcb11	Amigo2	Tnfaip6	Kcnh1
	Gria2	Mup14	Tmem255b	Ppfia3	Gm14085	Kcnab1
	Tceal6	Serpina1c	Cyp4f39	H1fx	Xirp1	Trim72
	Rhox8	Pkd1l3	Ppara	Zbp1	Gpc6	Satb2
	Gm12253	Kcnt2	Ly6g	Eif3j2	Sptlc3	Ecm1
	Gm20865	Spock3	Cpxm2	Shh	Baalc	Mreg
	Naaladl1	Tnfsf11	Shox2	Isl1	Dnd1	Ptprq
	Ascl3	Hgd	Fah	Grin3b	Dmrta1	Zfp503
	Gabrb2	Kcna5	Glb1l2	Ddit4l	Mst1	Chdh
	Pcdha4	Npas1	Ccdc106	Ly6a	Ugt1a1	Dcaf12l1
	Il13ra2	Egfl8	Gjb5	Ptk6	Aspn	Traf4
	Gm20815	Bche	Rgs5	Pak6	Cadm2	Fam212a
	Ush2a	Bcl11b	Stxbp5l	Hebp2	Serpinb10	Mllt11
	Lexm	Lum	Sdsl	Hsf2bp	Col11a2	Msantd1
	Grm6	Cdh26	Pbld1	Card14	Scara5	Usp2
	Bex6	Sntg1	Ggt7	Troap	Plk5	Fkbp14
	Scn1a	Wasf1	Atp1a2	Abcb1b	Smpx	2810006K23Rik
	Gm13278	Slc29a2	Sdk2	Oasl2	Ly6g6f	Ccdc117
	Cyp2b23	Pparg	Cfhr1	Cyp1a1	Als2cr12	Fbxo27
	Tmem74	Reg3g	Car5b	Oas2	Amer2	Nol4l
	Ces5a	Hpdl	Gm21119	Btbd17	Paqr3	Muc19
	Kcnh8	Gm13305	Wt1	Barx2	Ceacam19	Exd1
	Pxt1	Trp63	Celsr3	Adgrf4	Cd163l1	Irs3
	Gpr75	Siah2	Bnip3	Klf15	Sobp	Abcg4
	Dleu7	Slc35e2	Slco1b2	Fcna	Ifitm6	Ifi44
	Gm20823	Mybphl	Hmgcs2	Murc	Polr3g	Tenm3
	Gm15455	Nat8f3	Rhou	Nlrp10	Crisp3	Sox8
	Eif3j2	Negr1	Slc27a5	Trdn	C2cd4b	Timp3
	Cntnap2	Kcna6	Sstr2	Gpx2	Pirb	Tmem69
	4930430A15Rik	Stac	Sfn	Rin1	Kcnc4	Jmjd6
	Fstl5	Trpm3	Syt12	Slfn14	Prg4	Cntf
	Gpx5	Dnd1	Galnt15	Dapk1	Papln	Arsi
	Nxf3	Plp1	Gm14461	Vwf	LOC100038947	Tmem253
	Gm13308	1700061G19Rik	Lgr4	Olfm2	Nr4a1	Lrch2
	Tcstv3	Naip1	Adgrg2	Khdc1a	Tmc5	Ikzf2
	Il4i1	Jchain	Hspb6	Klk11	Ccdc106	Pla1a
	Zic5	Timp4	Ppbp	Egln3	Csrp3	Mdga1
	Smok2b	1700019D03Rik	Vmn2r55	Etv4	Syt12	Dhtkd1
	Speer4b	Sh2d7	Ptgr1	Spsb1	Acsm5	Ttc22
	Skint1	L3hypdh	Pcdh9	Spon2	F830016B08Rik	Lvrn
	Prss44	Fcna	Insl6	Usp18	Cst8	Draxin
	Tdh	Lck	Rnf39	Krt85	Hsbp1l1	Ihh
	1700092M07Rik	Hey1	Rgs7	2810459M11Rik	C8g	Unc5d
	Wnt8b	Dkk2	Capn3	Tox2	Gdf1	Chia1
	Trim60	St8sia1	Prodh	Pygm	Lonrf3	Cfi
	Adcyap1	A830018L16Rik	C1qtnf9	Nrap	Flnc	Slc4a4
	Gm11544	Gm14393	Ern2	Adamtsl2	Pipox	Slc7a3
	Ly6f	BC035044	Ldlrad2	Pmvk	Fosb	BC030867
	Cdx2	Cd8a	Tmem255a	Sntg1	Gm12695	Mn1
	Slc2a7	Casq2	Cyp46a1	Col4a1	Vstm5	Angpt4
	Il13	Ahsg	Vmn1r58	Wfdc6b	Gsta2	Apba2
	9330182O14Rik	Opcml	Tmprss11g	Kcnip3	Syt9	Tbx6
	Ppp1r27	Sco2	Cntn2	Fam46b	Itih3	Ppm1k
	Trhr	Vmn1r65	Dusp4	Cdh3	Ovol1	Fam57b
	Fam186b	2810006K23Rik	Hbq1b	Mapk13	Ngb	Capn13
	Gm16367	Proca1	Myom1	Cxcr1	Alox8	Slc35g1
	Olfr432	Isl1	Scara5	Gm14137	Myom3	Cdh3
	Klk1b21	Esr1	Sv2a	Ptgs1	Dscaml1	Gm4925
	Gm21975	Fam169b	Spock3	Tcn2	Msr1	Axin2
	Gm12887	Zmym1	Il20rb	Epb42	Psg29	Rasgrf1
	Gm5592	Cfi	Ttc22	Cbr3	Cd59b	Auts2
	Sprr2d	Fgf14	Pla1a	Qsox1	Cgref1	Psme2b
	Hist1h2bj	Fcer1a	Rgcc	Dnase1l2	Camk2a	Nup210l
	Aox2	Syngr3	Slc6a2	Col4a2	Cldn22	Ankle1
	Slc17a1	Slc4a4	Smpx	Zfp941	Gm14391	AK010878
	2210010C04Rik	Tnfrsf25	Osr1	Wfdc8	E030030I06Rik	Gm3435
	Vmn1r90	Sertad4	Jph1	0610010B08Rik	Ppara	Sult1d1
	Ctxn2	Psme2b	Aldh1l1	Cyp1b1	Scg5	Erf
	Hmx3	Fbln7	Cdkn2a	Cry1	Pdlim3	Purg
	Lin28b	Mup12	Fmo6	Cbs	Dfna5	Zfp575
	Zfp819	Arxes2	Gp1ba	Gbp5	Cacna2d2	Siah2
	Gm5861	Erf	Prrt4	Atg9b	Mreg	Fam78b
	Gm10352	Ints6	Apol6	Ankrd22	Tat	Tmem86b
	Gm4064	Kl	Fbxo31	Nkx6-1	4933428G20Rik	Cilp
	Gm10256	Klf16	Tcn2	Gm15319	Tcf15	Pgf
	Chil4	Orc1	Cd163l1	Grin1	Trim67	Gm13305
	Gm20822	Gm7120	Nlgn1	Tepp	Dgat2	Gnmt
	Vmn2r120	Ncam1	Ovol1	Tmem252	Rgs9bp	Nrp
	Plscr5	Scml2	Prok2	Tpd52l1	Ms4a6c	Pcdh9
	Neu4	Acadvl	Snap25	Gbp2	Vstm2a	Moap1
	Smok3c	Churc1	Tenm3	Lin7a	Ackr1	Pi15
	Cntn3	Syt15	Cdo1	Arrdc2	Matn2	Ano9
	Sprr2f	Eci1	Lrrc29	Tpbg	Lrrc3	Tnfaip6
	Msmp	Dync1i1	Paqr5	DXBay18	Etnk2	Hhipl1
	Krt12	Mplkip	Grip2	Fetub	Fat2	Ccna1
	Gm5591	Itga10	Edn1	Lonrf3	F5	Zfp811
	Cyp3a41a	Hs6st3	Spink2	Serpina3n	Cd109	Dlg2
	Gm6902	Mkrn2os	Steap1	Acsl6	Ky	Kcnip3
	Gm5936	Cd59b	Pnpla2	Clcn1	Lrrc2	Il1f9
	Gif	Paqr9	Gpr156	Nog	Wnt7b	Susd5
	Olfr1361	Gm4724	Vsx2	Sphk1	Zfp65	Ptx3
	Hist1h2ao	Cd8b1	Fbxo43	Tmem171	Ppbp	Sphkap
	Capn11	Alb	Snca	Plcd4	Fxyd3	Ldb3
	Hist1h2an	Adcy3	Gsto1	Ppp1r14d	Shisa2	Ces1b
	Gm20738	Scg3	Lypd1	Speer4c	Cyp2ab1	Sfrp5
	Ssty2	Hnf4a	Syt4	Lrrc4	Ptk6	Dhh
	Gm3139	Cib2	Esrrb	Wnk2	Pirt	Shisa9
	Mup9	Gm14308	Ebf2	Phlda2	Mplkip	Impg2
	Gm15319	B4galnt2	Alpk3	Ppp1r3a	Lsamp	Ppfia3
	Gm2083	Gm14434	Ppp1r14d	Arl4d	Lgr6	Galntl6
	Gm1987	Tenm3	Nfil3	Tmem213	Nap1l5	1700019D03Rik
		Apoa2	Ceacam19	Wars	2310002L09Rik	Sv2c
		Nxph4	Tbx18	C330013J21Rik	Trem1	Mest
		Kng1	Inhba	Bcl2l1	Tmem182	Mtl5
		Apof	Cd209d	Sdk2	Slc13a2	Fam83a
		Rbm15	Scara3	Serpinb9b	Mss51	Slc8a2
		Adgrg2	Adamts4	Krt15	Actn2	Wnt4
		Apoc1	Eno3	Cyp4f39	Ncam1	Me3
		Pla2g2c	Btnl9	Gldc	Clnk	Rbfox1
		Igsf1	Pfkfb1	Ttc22	Aqp4	Trim29
		Hcar1	Cgref1	Rnf225	Il1r2	Alx4
		Cd164l2	Nr1h4	Sstr2	Agr2	Hoxd4
		Tubb2b	Gm128	Dbil5	Ccdc3	Slc35e2
		Ak4	Sfrp5	Ltb4r2	Tmem158	Abcb1b
		Kremen2	Bcat1	Kalrn	Nlrp12	Ska3
		Atp8b5	Proc	Dmkn	Rapsn	Mrap2
		Rs1	Vat1l	Gbp3	Ccdc36	Art5
		Aoc2	Trim29	Slc38a4	Abra	Ajap1
		Psd	Eln	Rgcc	Acaa1b	Lrrc14b
		Cdh6	Hsd3b3	Ccdc184	Gsto1	Slfn9
		Unc93a	Cxcr1	Krt83	Gm10662	Depdc7
		Chrm1	Pla2g12b	5730559C18Rik	Atp8b5	Fitm1
		Asxl3	Anxa13	Rasl11a	Myadml2	Alox15
		Mecr	Slc25a48	Tmem40	Cldn11	Foxl1
		Sfrp5	Gjb3	Xkr5	Pcsk1n	Nr4a3
		Zfhx4	Amdhd1	Saa3	Chad	Cmya5
		Gm20767	Gp6	Phyhip	Dntt	Frzb
		Hibch	Gfra4	Stfa2	Perm1	Nccrp1
		Acss3	Baat	Snx31	Scara3	Tube1
		Fgf9	6330409D20Rik	Tsku	Sgca	Twist2
		Cacybp	Penk	Gpr137c	Cidea	Hpgds
		Astn1	Prtn3	Unc93a	BC024139	Ache
		Ppfia2	Tmod4	LOC105242399	Gcgr	Dnase1
		Kcng4	Otx1	Gpr179	Gstp2	Sdk2
		Lpar4	Crip3	Gm12250	Rhov	Grin1
		Lrch2	Jph4	Gypa	Neu2	Tex14
		Cyp4a31	Tat	Batf2	Irgc1	Klk10
		P4ha3	Chdh	Plxna2	Synpo2l	Mmachc
		Fgf12	Scg3	Tat	Serpina9	Ddit4l
		Cacna2d3	Rasd1	Gsta2	Spc24	Phactr3
		Banp	Rhbdl2	Uchl1	Kif5c	Ccne2
		Glrx2	Sobp	Lrtm1	Nap1l2	Arntl
		Pgbd5	Hnf4a	Wfdc3	Gp2	Tshb
		Ifi202b	Msc	Timp3	Omd	Rbm15
		Tex30	Ankrd63	Myo18b	Arhgef37	4933408B17Rik
		Pcdh10	Cyp2c37	Fscn2	Phospho1	Fam171b
		Ccdc117	Slc2a2	Gbp6	Phyhip	Rasl11a
		Dnajc22	Rbpms2	Asb11	Ptgr1	Ifitm5
		Smoc1	Papln	Nrip3	Emilin2	Rorc
		Zbtb2	Coro6	Slc12a3	Scn8a	Rnf225
		Rnf152	Hcn2	Gadd45g	Col9a3	Adam4
		Prg2	Eef1a2	Fam83d	Cpt1b	Tnik
		Dppa2	Perm1	Chl1	Pla2g2e	Gad2
		Mkx	Murc	Ihh	F13a1	Ms4a15
		Mbd4	Cpn2	C2cd4b	Dhrs7c	Srrm4
		Cd40lg	1700061G19Rik	Perp	Hspb6	Ubd
		Hpx	Dmgdh	Myrip	Kcnt2	Asb10
		Hoxd8	Hcn4	Nqo1	Dio2	Zcchc12
		Acot4	Tmigd1	Xirp1	Klkb1	P4ha3
		Xlr4a	Lamc3	Tmem52	AV320801	Eif3j2
		Lcat	Lad1	Zdbf2	Havcr1	2310002L09Rik
		Sh2d1a	Arg1	Psrc1	Sirpb1a	Pappa
		Ccdc3	Nupr1	Tmem54	Lcat	Hoxc5
		Unc13a	Sh3d21	Tpm2	Krt17	Mpz
		Slco1b2	Sgca	Sema7a	Gm6086	Npas1
		Ces1c	Hacd2	Mfsd7c	Sytl1	Cd209c
		Hspa8	Orm1	Calca	Npas4	Slc24a2
		Apoc4	Aadac	Hoxc5	Nags	Flnc
		Slc26a3	Nrap	Wnt9b	Cox7a1	Ypel4
		Slitrk4	Xirp1	Fhl3	Gm5150	Kcnma1
		Hoxc8	Adck3	Atp13a5	Alox15	Hexim1
		Aco2	Klhl33	Sh3d21	Cd177	Scn4b
		Ank2	Cpt1b	Ttn	Cfi	Lox
		Stag3	Sult1d1	Lamc3	Sycp2	Nptxr
		Plekhg4	Adm	Ckap2	Cyp4a31	Esrrb
		Adhfe1	Col9a3	Btg4	Csf3r	Trat1
		Optc	Aqp7	Ip6k3	Mei4	Tmod4
		Dpyd	Cd200r2	Il5	Tenm3	Il17rb
		Lin7a	Klk13	Galnt15	Apold1	Gk
		Crybb3	Cd109	Serpinb2	Pou3f1	Map3k6
		Apoa1	Tgm1	Olfr1033	Retnlg	Klhl29
		Nphs2	Mmp8	Hist1h1c	Ntrk1	Grin3b
		Pank1	Ephx2	Fkbp14	Serpina10	Khdc1a
		Chordc1	Cfhr2	Npr3	Slc25a34	Cend1
		Orm3	Crhr2	Aloxe3	Slitrk6	Npff
		AV320801	S100b	Cnga2	Otx1	Ybx2
		Opn1sw	Mug2	Prss23	Cav3	Lrrc2
		Gm5640	Flnc	Nipal4	Kif5a	Nog
		Necab1	Phgr1	Foxd3	Sirpb1b	Igsf21
		Zcchc12	Acvr1c	Rnf223	Sox9	Gldn
		Cyp2c29	Trdn	Arpp21	Rgs7	Kif5c
		A730017C20Rik	Pomc	Flnc	Lrp2bp	Mafa
		Hpgds	Gng4	Cers3	Cytl1	Ak5
		Mup10	Ptk6	C130079G13Rik	Rgs20	Pkhd1
		Eno1b	Nat8f6	Lmod3	Zfp300	Pcdhb5
		Ahsa2	Apol11b	Ly6g6c	Cpxm2	Gpr85
		Pycr1	Fam195a	Apobec2	Zfp277	Gdf6
		Slc26a1	Tyms	Xlr3a	Cd209g	Adra2b
		Zfp558	Cox7a1	Tinagl1	Tmem54	Zbtb2
		Tbx20	Fabp1	Pla1a	Efhd1	Kcnn1
		Sult4a1	Olfr1342	Col22a1	Ebf3	Gm8909
		Hcn1	Asb11	Hbq1b	Cd5l	Olfr1055
		Scd3	Mfsd2b	Peg3	Scg2	Ybey
		Aspa	Cbs	Aldh3b2	Amy2a2	Dctd
		Stk32b	Il1r2	Nptxr	Amy2a4	Cd5l
		Hadhb	Hal	Ifi44	Amy2a3	Adck3
		Gc	Ttyh1	Cd274	Col22a1	Cbs
		Mboat4	Slc6a12	3300002I08Rik	Ly6g6e	Olfr558
		Unc5d	Gdpd2	Asic2	C130026I21Rik	F2
		Idh3a	Mbl2	Mstn	Acat3	Slc22a4
		Fmo6	P2rx2	Pcdh11x	Slfn4	Bglap3
		Cyp1a2	Lpl	Ampd1	Barx2	Rbfox3
		Kcnj3	Adipoq	Adamts9	Usp13	Ggn
		Cntf	Ankrd35	Arntl	Igdcc4	Calml3
		Pnpla3	Art1	Slc5a9	Rbfox1	Cidea
		1500015O10Rik	Amy1	Cdh15	Dyrk4	Tph1
		Slc46a2	Vit	Alpl	Scn2b	Plp1
		Fam228b	Fst	Pappa	Slc22a1	Omd
		Clgn	Epb42	Dmrta2	Il1b	Ttyh1
		Tigd3	Chrna10	Trim34b	Klhl30	Lsmem1
		Car5b	Pgbd5	Serpina3m	Prlr	Myh2
		Prkar2b	Glycam1	Ntm	Cma1	Mb21d1
		Acadm	Evpl	Ttyh1	Klk13	Fam222a
		C8a	Trim72	Usp29	Clec4d	Perm1
		Hapln1	Ly6d	Map3k6	Pot1b	Gm7102
		Colec11	Chrna1	H2-Bl	Trim63	Dnaja1
		Kif5c	Trim63	Gabrr2	Thegl	Hsph1
		2610318N02Rik	Sox8	Pnoc	Scn4a	Gpr135
		Acot12	Angptl3	Mroh6	Arc	Arhgap40
		Zfp36l3	AI182371	Wdr92	1700066B19Rik	Plek2
		Cd4	Angptl4	Mypn	Plp1	Cdh20
		Kcnn1	Fam169a	Calml3	Nfasc	Ppp1r10
		Eda2r	Slc6a4	Fam3b	Prtn3	Apoc4
		C130026I21Rik	Plg	Tmem215	Akr1c12	Map7d2
		Cnga3	Fgg	Isg15	Il5ra	Ankrd23
		Edn1	Tubb1	Ramp3	Ccl24	Gm5820
		Nppa	Mylk4	Cdsn	Olfr1055	Aoc2
		Gm5134	Gnmt	Tmprss11d	Acsm3	Lonrf2
		Impg2	Agr2	Cacna1s	Chrna10	Ccdc79
		Lgr6	Cdh19	Cyp3a57	Acmsd	Erich6
		Immp2l	F12	Ism2	Nxph1	Slc22a13
		Sv2c	Ldb3	Rnase2b	F10	Pld6
		Sox7	Scn8a	Rpl3l	Dthd1	4931429L15Rik
		Serpina1d	Fgf16	Sbsn	Itih2	Iqgap3
		Galntl6	Tfap2a	Ly6c1	Wdr72	Gdpd2
		Fxyd2	Akr1d1	Dpep3	4931429L15Rik	Tmc7
		Ogdhl	Trim54	S100a14	Ly6g	Nr1h5
		Chrna1	Dgat2	6330409D20Rik	Sult2b1	Slc5a3
		Scn4b	Hpd	Psors1c2	Ankrd23	Pygm
		Rhag	Cyp2c29	Fam83c	Pi16	Itga10
		Ngfr	Rdh12	Adm	Angptl7	Aqp11
		4930467E23Rik	Cidec	Tmem236	Mgam	Sez6l
		Hbb-b1	Uroc1	Fam64a	Col17a1	Khdc3
		Acacb	Fsbp	Slfn4	Rs1	Ube2ql1
		Tenm4	Ephx3	Lhx6	Erich5	Snap25
		Gpr85	Gadd45g	Adamts4	Rmi2	Tubb3
		Tmem88b	Dsc2	Pla2g3	Nkain3	Amd2
		Fbp1	Cxcl13	Naip7	Adck3	Camk4
		Plin5	Ear6	Zbtb16	Eya1	Trim54
		Rgs5	Dkk2	Gm3383	Scn4b	Speer4f1
		Adprhl1	Foxr1	Dusp13	Moap1	Pycr1
		Slc2a4	Acot1	Acp7	Ccdc79	Gtse1
		Cpn2	Car13	Ifnz	Asxl3	Avil
		Phyhipl	Gc	Cyp2c65	Lingo4	Aadac
		Pde1c	Gsta1	Sprr2a3	Avpr1a	Sbk2
		4930539E08Rik	Asphd2	Pramel4	Abcg5	Gdpd3
		Lrrc31	Elavl2	Il1r2	Nrsn1	Lamc3
		Slc6a20b	Pnpla1	Capn12	Zfp536	4933428G20Rik
		Sv2b	Oxtr	Ppy	Asb4	Phlda3
		Nav3	P2ry4	1700123I01Rik	Afm	Zmat3
		Psg29	Mrap	Meioc	Cyp2c44	Mss51
		Slc25a19	Plin5	Aldh3a1	Ddit4l	Hrasls
		Kcnma1	Cabp4	Iqgap3	Fbxo43	Lgi1
		Lrrc24	1190005I06Rik	Hsd17b2	Abcb4	Chrnb4
		Ccdc144b	Ugt2b5	Lama1	Kcnj16	Kl
		C1qtnf9	Mlxipl	Ifit3b	Zfp459	Gm21319
		Pzp	Apof	Klhl31	Apob	Myo18b
		Acot3	Muc13	Sprr2a1	Dlgap1	Satb1
		Cd5l	Mt1	Sprr2a2	Ankub1	Edn1
		Slc18b1	Dock3	Zim1	Cry1	Uchl1
		Ypel4	Hspb9	Irf7	Vcan	Abca14
		Mgat5b	Cyp3a25	Dlx3	AU018091	Fxn
		Fam71b	Slc38a3	Gpr62	3425401B19Rik	Slc6a2
		Dmbt1	Adtrp	Mt1	Sox21	Unc93a
		Slc5a5	Acsm5	Ankrd2	Rhbdl2	Ccdc144b
		Cps1	Acsl6	Hrh3	Tubb3	Shox2
		Hcn3	Cidea	Sv2b	Synb	Drp2
		Exd1	Clrn1	Hephl1	Sds	Hcn3
		Tnni3k	Gypa	Nos1	Lad1	Sost
		Agbl4	Akr1c14	Stfa1	Cpne9	Lect1
		2021-03-01	Slc25a47	Bglap3	Bco1	Glrx2
		Prph	Slc7a8	Serpina3f	Slc6a19	Olfr287
		Hist1h4m	Wnk3	Slc22a12	Ap1s3	Ccdc116
		Lrrc3	Etv4	Ifit1	Vax2	Obscn
		Nrg4	Islr2	Lyve1	Car13	Fam107a
		Adck3	Adamts15	Vsig4	Cntn2	Myom1
		Fcgbp	Dapl1	Myl1	Clec4e	Lonrf3
		P2rx3	Scin	Duoxa1	Gls2	Greb1
		Zic1	Folh1	Msc	Fez1	Pbk
		F830016B08Rik	Serpinc1	Car12	Proc	Elavl4
		Cyp2d9	Stk32b	Gpr87	Ypel4	Rfx8
		Cd209b	Acot12	Olfr56	Capn3	Abcc2
		Sez6l	Tcf23	Slc6a2	Pou4f1	Slc2a4
		Fam212a	Dok7	Serpinb7	Art5	Chek2
		Tigd4	Gp9	Nxf7	Gpr83	Ccdc184
		Gad2	Avpr1a	Mroh2a	Tmem38a	Clcn1
		Kcnc2	Rdh16	Pcdh20	Fcgbp	Hhipl2
		Emc8-1190005i06rik	Alox12	Nkpd1	Ivl	Psrc1
		Slc28a3	Clca3a1	Gjb4	Trpm1	Zfp558
		Efnb3	Zfp488	Sypl2	1700016C15Rik	Gabrr2
		Rdh9	Pla2g5	Trim10	Myom2	Dnajc22
		Fut1	Clca3b	Xirp2	Art1	Peg3
		Fxn	Sox10	Akr1c14	Pgam2	Elovl3
		Sorcs1	Ucp3	Apol9a	Shox2	Acsm2
		Ido2	Gm14685	Rsad2	Zfp345	Npas2
		Gfi1	Hist1h4n	Kcna7	Gnb3	Gpr63
		Slc35f1	Mpl	Pitx3	Rgn	Dnd1
		Myoc	Cacna1g	Ifit3	Acsl6	Gsta1
		Zim1	1700001C19Rik	Eda2r	Egln3	Ackr1
		Serpinb1c	C2cd4b	Nccrp1	Fut2	Oas2
		Serpinc1	Pygm	Serpinb3b	Slitrk4	Rgs17
		Pla2g2d	Gp5	Apol9b	Amd2	Cyp4a10
		Plin4	Slc5a8	Sptssb	Il22ra2	Egfem1
		C4bp	Fbln7	Ddit4	Pla2g5	Brip1
		Plppr4	Ccdc63	Gbp10	Insc	Mbd4
		Nvl	Gldn	Klhl41	Fabp1	Slc18b1
		Lgi1	Rlbp1	Dsg1a	Slc25a21	Acsm3
		Tcf7	Musk	Myoz3	Slc28a3	Lrrc15
		Lrrc3b	Slfn14	Capns2	Tmem52	Sult4a1
		Hpca	Glis1	Cyp26b1	Teddm1b	Phospho1
		Fgb	Kcnc4	Wfdc12	Vat1l	Rasl10b
		Tube1	Slc12a3	Wnt10a	Txlnb	Erich5
		Ugt3a2	Trhde	Ubap1l	Tnfrsf10b	Rgs7
		C1s2	Adgrf2	Spink5	Cxcr2	Cxcl13
		Slc38a2	Sctr	Slc4a1	Evpl	6230416C02Rik
		Spry3	Crygn	Tmem63c	Mafa	Mt2
		Nefh	Nefl	Lrrn1	Tmod4	Ebf3
		Gm21319	Slc6a13	Casq1	Has2	Hsf2bp
		Apol6	Ltb4r2	Hapln3	Nfil3	Apol9b
		Slc22a4	Usp29	Pvalb	Plek2	Ankrd9
		Nr1h4	Aldob	Gdpd2	Fcna	Adamtsl2
		Prg4	Cyp2d10	Cyp2a4	Ms4a4a	Tecrl
		H2-M5	Omd	Kel	Gal3st2	Gdf7
		Pld5	Col6a5	Prr32	Crx	Tbata
		Rxfp1	Olfr613	Dok7	Hoxc4	Wnk2
		Tbata	Ddit4	Ngp	Hfe2	Nfil3
		Gm13154	Itga2b	Prss22	Slc3a1	Cdk5r1
		Prss57	Abcb4	Mafa	Hoxc5	Etv4
		Asphd2	Rpl3l	Arhgap40	Fndc9	Astn1
		Ccdc177	Cd209b	Btbd18	Il1f9	Jph3
		Tmem229a	Cyp2d26	Tfap2c	Il11	Clec3a
		Slc22a22	Tmem171	Slc6a20b	Amdhd1	Sostdc1
		Anks1b	Slc2a4	Klk10	Pdia2	Gnb3
		Sprn	Sox9	Tac4	Mcmdc2	Stmn3
		Nxnl1	Ahsg	Lrrc66	Slc27a2	Eya4
		Slc5a3	Asb10	Trpv3	Pnpla1	Angptl3
		Rorb	Gm4791	Klk9	Rorc	Rbp2
		Slc2a2	Prom2	Ido1	Slc12a3	St18
		Mt3	Fam57a	Hif3a	Adgrf4	C130026I21Rik
		Upk3bl	Cadm3	Psg25	Foxa3	Dnajb1
		Cyp2b23	Rapgefl1	Plat	Gm7609	Vat1l
		Erich5	Nrip3	Klk14	2010109I03Rik	Gm3417
		Elovl6	Clec1b	Krt6a	Fam65c	Mfsd4b5
		Dab1	Mpz	Dsg1b	Xlr4c	E2f7
		Ms4a2	Acer1	Grhl3	Fut9	Klk14
		Gria4	Wnt6	Ivl	Aadac	Tpm2
		2010003K11Rik	Cyp2c67	Rtn4rl2	Ccl28	Ahsg
		Slc6a12	Aldh8a1	Gm3558	Cadm3	Pax9
		Abcc6	Ppp1r1a	Tcf23	Sult1d1	Csrnp2
		Ermap	Ache	Ada	Timd4	Cdh19
		Apol11b	Peg3	Asb12	Lhfpl1	Pla2g4c
		Trim43a	Cdh26	Sox15	L3mbtl4	Pnpla1
		Chek2	Ppfia3	Pira7	Susd5	Hapln1
		Mroh8	Ugt2a3	Pinlyp	Moxd1	Tat
		Fzd9	Cox8b	Fkbp5	Ngfr	Murc
		Tagln3	Hao1	Cst6	Klk11	Crip3
		Gpr83	Reg3g	Tmprss11e	Abcc6	Gm10662
		Lhfpl3	Myo18b	Fzd10	Rbm11	Ucp1
		4930579G24Rik	Itgb1bp2	Eln	Fbxo40	Gm5464
		Gm10662	Sult1c2	Klhl40	Opcml	Htr3a
		Acer1	Egf	Agt	Prss34	Clstn3
		Nat8	B3galt2	Duox1	Olfr536	Lmod2
		Bard1	Fam205c	Chrnd	Sfrp5	Hif3a
		Hamp	Rasgef1c	Mybpc2	St8sia3	Sall1
		Lrrc63	Dlg2	Psapl1	Stxbp5l	Rsrp1
		Cfhr1	Fcer1a	Topaz1	Gdpd3	Bco1
		Mettl7a2	Wnk2	Rhag	Wnt6	Apol11b
		Moxd1	Fam65c	Krt32	Olfr456	Cdkn1a
		Crx	Cebpe	Elovl4	Anks1b	Gcnt3
		Ptger3	G6b	Rasl10b	Lix1	Meioc
		Cd209d	Clstn3	Fndc3c1	Fzd10	Agt
		Lgals12	Acss3	Il20ra	H2-T3	Vash2
		Cxcl13	Atg9b	Zfp36l3	Ngp	Sntg1
		Rhbdl2	Moxd1	Adamts15	Clca2	Iqsec3
		Nkx2-5	Ugt3a2	Asb16	Bpifb1	Cpt1b
		Hoxd4	Serpina3m	Ckm	Ppp1r3a	Mrgprb1
		Ube2ql1	Slc35f1	Musk	Ache	Hoxd9
		Nlgn1	Fhl3	Serpinb5	Ldlrad2	Asxl3
		Slc7a8	Ddn	Rbp2	Cdh19	Cry1
		Gk	Tpm2	Pla2g4e	Dnase1l2	P2rx3
		Gm20594	Nmrk2	Wfdc5	Myom1	Islr2
		Rxrg	Mrgprb1	Edn2	Ucp3	Prg4
		Cd209f	Rhd	Il1f8	Cox8b	Fam228b
		Aldob	Apobec2	Vsig8	Gjb2	Wfikkn1
		Pah	Acaa1b	Slc7a11	Ly6g6c	Sox9
		Phgr1	Psmb11	Sectm1b	Gm4922	Mei4
		Slc5a12	Fabp4	Tprg	Tmigd1	Apol9a
		Lefty2	Gmpr	Lox	Skint4	Rab3c
		Snph	Gata1	Ryr1	Adh7	Upk3bl
		Shd	Gckr	Npas2	Nmrk2	Vax2
		AI593442	Morc1	Klk7	Morc1	Nrap
		Adrb3	Fitm1	Krt5	Hist1h1e	Adam12
		Lypd1	Npbwr1	Aox4	Xlr5b	Atg9b
		D830030K20Rik	Jakmip3	Lgals7	Hoxd9	Slco1a4
		Pde3b	Dgki	Chit1	Rapgefl1	Wnt3
		Ascl3	Gdap1	Crabp2	Rasgef1c	Onecut3
		Abcb11	Pck1	Zfp957	Cmya5	Dmrt3
		Ankrd37	Xirp2	Slc7a15	BC048546	Dcdc2c
		Crip3	Lonrf3	Aadacl2	Scgb3a1	Cyp2t4
		Hsd17b13	P2rx3	Myt1l	Pdk4	Pdzd9
		Nat8l	Cd5l	Otop2	Adtrp	Khdc1b
		Serpinb6c	1500015O10Rik	Cacng1	Slc10a2	Pbld1
		Avil	Trim67	Sprr1a	Gpr63	Alx1
		Pla2g4c	Slc22a12	Gm2002	Slc1a7	Slc47a2
		Grik3	Cyp2j5	Il11ra2	Aldh3a1	Gpr83
		Pnoc	Fga	Them5	Galntl6	Fam229a
		Actr3b	Hs3st4	Muc15	Pld5	Apol8
		Npy1r	Sez6l	Alox12b	Zfp937	Dbil5
		Zfp811	Aspg	Dsg3	A2m	Zic1
		Rell2	Retn	Rnase1	Abcc2	Mplkip
		Sostdc1	Mt2	Dsc1	Rdh1	Trim69
		Col6a5	Rbfox3	Klra12	S100b	Tmem88b
		Acsl1	Drp2	Sim2	Aqp3	Myrip
		Trim36	Pdk4	Ccdc27	Slc24a2	Dkk2
		Grin2b	Tmprss6	Pitx1	Mmp8	Clca3a1
		A3galt2	Rnf182	Lce3d	Murc	Fam169a
		Dnajb1	Obox3	Sdr9c7	Omp	Clca3a2
		Pfkfb1	Ces1b	Tmprss11b	Ttc22	Golga7b
		Gdap1l1	Cacna1s	Slc46a2	Rag2	Nvl
		Abca14	Oit1	Ces2f	Mefv	Nipal4
		Ano3	Mybph	Krt4	Gjb4	Gmpr
		Chodl	F2	Myl3	Prtg	Rnf223
		Tmem121	Hamp	Neb	Lum	Trim36
		Calr4	Slc10a4	Ctxn3	Ppfia3	Amh
		Apoc3	Cdh15	Hamp2	Nat8f6	Slc25a34
		Glyat	Mypn	Clca3a1	S100a8	Fbxl22
		Satb1		Pkp1	Erich6	Scd3
		Cacna2d2	Dsc3	Cdkn1a	Prom2	4930539E08Rik
		Crp	Ncan	Acbd7	Slc6a18	Ppp1r3a
		BC024139	Rasl10b	Slc12a1	9830107B12Rik	Kremen2
		Tubb3	Ampd1	Nxf3	Mrgpra2b	Gm13242
		Ncam2	Mcpt4	Tgm3	S100a9	Fst
		Nmrk1	Rasl11a	Krtdap	Ralyl	Rgs5
		Ugt2b5	Fbp2	S100a7a	Ddn	Gm3776
		Ppargc1b	Apon	Sim1	Stag3	Mboat4
		Zfp65	Lrrn1	Krt78	Ubap1l	Frmpd3
		Serpina3b	Cma1	Syt2	Tal2	Bean1
		Dgat2	Nptx2	Chrna9	Kdm4d	Trim58
		Dcdc2c	Fhl5	Fam107a	Tph1	Col11a1
		Nefl	Zfp385c	Krt14	Gngt1	Aldh3b2
		Abcc2	Slc5a7	Cwh43	Nlgn1	Trdn
		Gm11711	Lvrn	Emilin3	Ltb4r2	Pfkfb1
		Hpd	Sbk2	Asb5	Trim72	Chit1
		Sult1e1	Serpina1d	Ear6	Perp	Bard1
		Pcdhb5	Pcdhac1	Myoz1	Gm21992	Defb1
		Slc36a2	Eno1b	Gpr20	Lmod2	Npas4
		Mettl7b	Treml1	Myh8	Gm19345	Dlk1
		Gabrb1	Elovl2	Asprv1	Fitm1	Dlk2
		Ccin	Mmd2	Myh4	Oit1	Tnni1
		Myf5	Asic2	Sult2a1	Uox	Gpr143
		Rbm44	Pax7	Mybpc1	Grm1	Ucma
		Sult1b1	Dusp15	Lce1f	Dlg2	Tmprss6
		Aadac	Serpina6	Cnfn	Wfdc17	Mylk4
		Mrgprx2	Ly6g6f	Gm94	Grk4	Npy1r
		Gja8	Ceacam2	Serpinb3a	Npas2	Ppara
		Clec2h	Prph	Tnnt3	Ldb3	Cxcl11
		Mlxipl	Nat8f2	Tbx15	Chga	Ncam1
		Rbm11	Ntm	Rptn	Tfr2	B4galnt2
		Pkhd1	C4bp	Vip	Nlrp10	Dll3
		Themis	Car3	Gm3776	Ntng1	Dlgap1
		Cyp4a12b	Ces1c	Klk12	Gpr37	Ada
		Fam195a	Dlx4	Nell2	Ftcd	Slc6a1
		Cyp2c37	Kng2	Mt2	Trpc5	F12
		Zfp300	Slc25a34	Fam25c	Acot12	Krt15
		Saa1	Foxg1	Mylk2	Tmprss13	Vsig4
		Npas3	Dlk2	Tmprss11a	Usp17la	Fcna
		Slc1a7	Stmn3	Prss27	Cpa3	Rhbdl2
		Aspg	Adh7	Krt13	Tgm1	Cdh9
		Sh2b2	Hoxd8	Atp2a1	Epyc	Omp
		Fbxl22	Tmem63c	Actn3	Trim43a	Ccdc36
		Mup19	Pou3f1	2300002M23Rik	Cdh9	Lrrc3
		Lix1	Fndc9	Cldn17	Slc2a2	Otog
		Ybx2	Cpa3	Lce1e	Tectb	Egf
		Onecut3	Sox21	Tnnc2	Cyp2a5	Ncan
		Ralyl	1810024B03Rik	Gm694	Dusp27	Cyp4a31
		Cpne4	A2m	Robo3	Ly6d	Kcna7
		Agxt	Serpina3k	Oas1h	Prss50	Vmn1r65
		Ano2	Ackr1	4833423E24Rik	Npbwr1	Apon
		Lhx2	2021-03-01	Tnni2	Ly6f	Mup14
		Slc22a13	Mettl7b	Drd4	Paqr5	Slc38a2
		Col9a1	Kcna1	Gnrhr	Trim29	Dkk1
		Fam186b	Serpina12	Trex2	Cyp2j5	Scml2
		F11	Ambp	Mt4	Tmem40	Nmrk1
		Ano7	Adig	Defb1	Mcpt4	Aqp7
		Nsg2	Slco1a4	Lypd5	Rdh12	BC024139
		Acmsd	Adra2c	Gdf15	Ereg	Rs1
		Rph3a	Dync1i1	Lce1d	Cxcr1	Zfp957
		Zfp781	Tpd52l1	Lce3c	Mrgprb1	Myo1a
		Gm14139	Tmem178b	Serpinb12	Foxr1	Acot12
		Serpinf2	Als2cr12	Kprp	Gal3st3	Gldc
		Gal3st3	C8a	Tmem45a2	Six2	Dpep3
		Fbn2	Scgb3a1	Tgm5	Trdn	Tmem121
		Pot1b	Cpb2	Defb4	Gm14685	Tmem52
		Trpc2	Cyp3a11	Bpifc	Asb10	Pfn4
		Synj2bp	Mef2b	Acta1	Lypd1	Ina
		Esrrb	Fgb	Ccnb1ip1	Gm14430	Il5ra
		Pcsk1n	Lhfpl1	Awat1	Ascl4	Tmem82
		Mapk8ip2	Fam163a	Krt76	Krt36	Rgs9bp
		Slc17a8	Grik3	Smtnl1	Stk32b	Trpm3
		Phactr3	C1s2	Gm3488	Foxd3	Fgf9
		Dmgdh	Slpi	Jsrp1	Tpsb2	Slc5a9
		Pou3f1	Prss57	Teddm3	Gm15319	Plcd4
		G6pc	Phospho1	Lce3b	Ccna1	Cdh7
		Olfr536	Rasl2-9	Lor	Nog	C4a
		Srrm4	Trpm5	Mylpf	Fbln7	Myl1
		Htr3b	Tfr2	Il1f5	Acnat1	Afm
		Slc24a1	Tmprss13	Cyp2j8	Pnoc	Crhr2
		Nphs1	Ifitm7	Cxcl5	Aloxe3	Pex5l
		Dbpht2	Ereg	Sprr3	Entpd8	Psg29
		Dnaja1	Hrk	Pla2g2f	Tyr	Slitrk4
		Vmn2r57	Prss43	Il1f6	Grm6	Col9a2
		Trim43b	G6pc	Crct1	Hs3st4	Gm12253
		Drp2	Anks1b	Lypd3	Hebp2	Slc10a2
		Htr1f	Serpinf2	Trpc4	Itih5l-ps	Akr1c14
		Thsd7b	Cry1	Rnf224	Taar2	Hamp
		Apoa4	Cdkn1a	Foxe1	Arg1	Nrn1l
		1700029F12Rik	Car5a	Serpinb11	Ism2	H2-M9
		Alx1	Vwa5b2	Lce1a2	Sfrp4	Otogl
		BC107364	Slco1c1	Otop3	Obscn	Zfp65
		Cpa3	BC100530	Myh1	1500015O10Rik	Fxyd2
		Kng2	Sult2a8	Casp14	Tarm1	Utf1
		Tmprss11g	Slco1a1	Lipm	Fhl3	Ugt2b1
		Galr2	Gjb2	Lce1k	Fhl5	1700093K21Rik
		Hhipl2	Ccl24	Abca12	6430571L13Rik	Bmp15
		Ltf	Ppy	Calm4	Anxa13	Matn1
		Hamp2	Phyhip	Cysrt1	Gm5108	Syt2
		Chrnb4	Lmod3	Agbl1	Hyal3	Kcnj16
		Hand2	Ly6g6c	Adh6a	Esp6	Gadl1
		Mei4	Igfbp1	Lce1h	Clec2h	Hgd
		Irs3	Slc22a4	Gsdma	Rdh9	Tcf15
		Gm13278	Gpr137c	Cpa4	Veph1	Slc22a12
		Pirt	2900011O08Rik	Lce1c	Gm3417	Necab1
		Snap25	Nog	Lce3a	Olfr78	Rorb
		Arxes1	Etnppl	Lce3e	Kcnj14	BC016579
		Fam196b	Asb16	Csta1	Col19a1	Syndig1l
		Col6a4	Kng1	Lce1j	Ltf	Anks1b
		St18	Cyb5r2	Pglyrp3	Tyms	Fgg
		Myl10	Klk11	2310050C09Rik	Psg28	Alox8
		Trim71	Apoh	Slc28a1	Nrap	Itgb1bp2
		Col19a1	Angptl7	Tmprss11f	Vmn2r55	Nanog
		Amy1	Acot4	Lce3f	Eno3	Slc12a3
		Akr1d1	Klhl31	Lce1a1	Galr2	Sult2a8
		Bpifa1	Alox15	Lce1g	Dpep3	4930579G24Rik
		Gm14461	Clcn1	Dynap	Gm9733	Trim43b
		Speer1	Apoa5	Lyg1	Pira1	5031410I06Rik
		Cd200r2	Pax9	Olfr1420	Nsl1	Syt12
		Tmem130	Hpx	Eddm3b	Cyb5r2	Slc5a7
		Mrgprb1	Mup2	Lipk	4931406B18Rik	Kcnc2
		Tubal3	Pax1	Gsdmc	Uba1y	Rtl1
		Ptgds	Arntl	Lce1b	Astn1	Efnb3
		Cdh24	Slitrk2	Drd1	Myo18b	Tigd3
		Park2	H2-M9	Myot	Gria2	Ankrd37
		Gm525	Alx1	Crisp1	Spag11b	Duoxa1
		Skint4	Dct	Doc2b	Arhgap40	Zic2
		Il17rb	Clca2	Hrnr	Ttn	Slitrk2
		Il2ra	Gnb3	Defb14	Cd200r2	Lhx8
		Slc10a2	Prodh2	Lce1i	Slpi	Matn3
		Mcpt4	Arpp21	Tmem211	Clrn1	Fgf16
		Lonrf2	Cd164l2	Pla2g4d	Syt1	Col9a1
		Snap91	Tcf15	Lao1	Lonrf2	Fam186b
		Impg1	Angptl1	Myod1	Kcna1	Rbp7
		Mpz	Mup11	Rxfp3	Fcer1a	1700003F12Rik
		Sapcd1	Cfd	Pdyn	Syt8	Cmtm5
		Trim67	Aloxe3	Sprr2k	Slco1a4	Park2
		Cidec	Olfr558	Krt84	Vmn1r58	Pld5
		Chdh	Card14	Trim60	Capn13	Wnt6
		Vwce	Zfp457	Tfap2e	Cyp2b23	Ftcd
		Adra2b	Apcs	R3hdml	Dctd	Mup20
		Trpc5	Creb3l3	Tcaf3	Klhl33	Ncam2
		Chrm4	Ces3b	Pcdha9	Glrb	Glrb
		Atp2b3	Cdh9	Cacng6	Slc7a14	Acan
		Il5ra	Dbh	Lce1l	Slc35f1	Gys2
		Tpsb2	Kcna7	Gm5861	Itln1	Ptk6
		Tph1	Twist1	Hapln2	Tpm2	AU018091
		Nrsn1	Clec2f	Hsd3b4	Ptn	Ttn
		Frmd7	Aldh3a1	Gm5795	Dppa5a	Trim9
		Hsd17b6	Cytl1	Kctd4	Rnf225	E330021D16Rik
		Rdh7	Masp2	Skint1	Comp	Mapk8ip2
		Slc10a1	Fam184b	Rnf183	Ceacam10	Ces2e
		Alox15	Gm4952	Nmu	Gm5803	Acer1
		Iqsec3	Add2	Lrrc30	Fmo6	Clca2
		Igsf21	Tshr	Myl10	Eef1a2	Prtg
		Atp8b3	Epyc	Gpr52	AI593442	Dok7
		Tenm2	Cyp4a12b	Ppp1r27	Kcnt1	Fhl3
		Btnl9	Rorc	Skint6	Cnpy1	Tgm5
		Cyp2j5	Cyp4a12a	Pramel3	Hrasls	Csn2
		Ap1s3	Nlrp6	5031410I06Rik	Trpm5	Fkbp5
		Lsmem1	Ankrd22	Myf6	Pgbd5	1300017J02Rik
		Nmrk2	Ttll2	Hist1h3i	Hapln4	Col10a1
		Scn2b	Spock1	Hist2h3b	Ano5	Serpina1c
		St8sia3	Pfn4	Myog	Stmn3	Sox10
		Zfp345	Serpina1b	Gprin2	Gucy2c	S100a14
		Gm13275	Cyp2d40	Capn11	Sgk2	Lefty2
		Camk4	Cyp3a57	Lce1m	Apom	Prlr
		Luzp2	Gp1bb	Hcrtr1	Car5a	Fzd9
		Zfp277	Gm14137	Myh2	Ankrd22	C9
		Stxbp5l	Perp	Bpifa5	Sox10	Topaz1
		Cntn2	Serpina1c	Bglap	1700016D06Rik	Gsc
		Drd1	Dnase1l2	Sdr16c5	Slc10a1	Snx31
		Hrg	Ccl28	Hist1h2ag	Ranbp3l	Tmem8c
		Tnfrsf10b	Adamts18	Kcnt1	H60c	Gm5622
		Cyp2e1	Thbs4	Gm1110	Wnk2	Cyp2b23
		Kcnj16	2010003K11Rik	Serpinb3c	Snap25	Phgr1
		Trat1	Alb	Sdr16c6	Onecut2	Kcng4
		Alx4	Itln1	LOC100861615	Ern2	1700020D05Rik
		Gm6763	Rdh7	Hist2h3c1	Gria4	Slc28a3
		Gm8764	Fam3b	Tcte3	AW551984	Ermap
		Gm21293	Stmn4	Gm21992	Elavl4	Ano5
		Gm21304	Abo	Mup18	Marco	2010109I03Rik
		Ptgdr	Igsf21	Rps27rt	Cbln3	Plekhg4
		Nat8f6	Ces3a	Gm1987	Ptcra	Syt8
		Cdh20	Sgk2	Mapk10	Gjc3	Svopl
		Svopl	Aqp3		Gm10354	Elavl2
		Hsph1	Ism2		Nkain2	Cacna1s
		Dazl	Adgrf4		Kcng4	Fam83d
		Sucnr1	Tmem54		Slc17a8	Synj2bp
		Utf1	Alox12e		Tmc2	Dok5
		Lct	Pitx3		Fbn2	Aknad1
		Scn8a	Myoz3		Cts8	Il10
		Plppr5	Gulo		Dmkn	C1s2
		Otoa	Acsm3		Syndig1l	Slc27a2
		Dmrt3	Isl1		Rnf17	Fbln7
		Tcf15	Mapk8ip2		Htr3a	Serpina1e
		Ctnna2	Zp1		Cdh26	Pou3f1
		Pfn4	Hoxc6		Trim54	Saa2
		Wdr17	Tmem74b		Psmb11	C8a
		Slc27a5	C8b		Vwa5b2	Amy2a2
		Col9a2	Saa2		Reg3g	Amy2a4
		Nrxn3	Dmkn		Jph1	Amy2a3
		Akr1c20	Hoxc4		Mmd2	Frmpd4
		Prlr	1300017J02Rik		Hnf4g	Cyp1a2
		Aoc3	Trp63		Gm15023	Il2ra
		Zfp459	Gm5640		Hsd17b13	Gria4
		Slc16a5	Eya4		B4galnt3	Pot1b
		E030030I06Rik	Comp		Dsc2	Zfp781
		Plg	Tpsb2		Cplx1	Mypn
		Slc6a18	Gm5803		Slc5a8	Dbpht2
		Cend1	Slc6a1		Padi1	Dgkk
		Car5a	Slc36a3		Kng2	Abcg8
		Ctrl	Elovl3		Lect1	Hs3st5
		Rdh1	Lgi1		Ubtfl1	Agmat
		Cox7a1	Hoxc5		Cyp1a2	Hapln4
		Trim69	Ebf3		Fetub	Il17c
		Ppara	Chodl		4930512M02Rik	Ugt2a3
		Chrna2	Trim10		Drd1	Zfp300
		Gulo	Grk1		Sbsn	Zbtb16
		Gm13247	Gjb4		Gdap1l1	Ifitm7
		Cyp2d26	Gys2		Lrrtm3	Atp2b3
		Pcdh15	Doc2b		Agxt2	Prph
		Synpr	Sbsn		Gm8765	Hecw1
		Csmd2	Cdh10		Etnppl	Hist1h3d
		Pbld1	Egln3		Dgki	Gpr37l1
		Zfp937	Klhl41		Itgb1bp2	E030030I06Rik
		Nkain2	Cplx1		Camp	Hsd17b13
		Retn	Fcna		Hfm1	Trp63
		Mcmdc2	Hebp2		Clcn1	Baat
		Saa4	Dlk1		Angptl3	1700013H16Rik
		Pcdha2	Apoc3		Rnf223	Kcna1
		Sult2a8	Hnf4g		Mylk4	Fam26d
		Adtrp	Habp2		Nhlh2	Grin2b
		Tulp2	Mup14		Pcdha12	Tigd4
		Igdcc3	Car12		Tfap2a	Serpinb2
		Tyr	Slc25a21		G6pc	Epha5
		Shox2	C9		Pcdh11x	Scn8a
		Fabp3	Dmbt1		Mc5r	Fgl1
		Sdsl	Nipal4		Cldn19	Cngb3
		Ncan	Myl1		Fam155a	Apobec2
		Cyp4f14	Serpina1a		Fam163a	Ubap1l
		Ebf2	Pcdha8		Cyp4a12b	Nphs1
		Cdh9	Akr1c6		Ugt2b34	Sptssb
		Dao	Col11a1		Ctcfl	Apoc3
		Il10	Fetub		Fgl1	Mup3
		Rmi2	Myl2		Slc5a7	Ddn
		Car3	Nkain2		Prss57	Tceal6
		Hyal3	Mroh6		Dkk2	Lmod3
		Gja6	Frmpd4		Dlk1	Spink5
		Apom	Stfa3		Zcchc5	Scn2b
		Ambp	Slc22a22		Gpr37l1	Jph1
		Ranbp3l	Gpr143		C8a	Cplx1
		Vax1	2610528A11Rik		Celf6	Ap1s3
		Comp	Kel		Gm21975	Pcdha8
		Prss50	Spp2		Sult1c2	Fbp1
		P2ry4	Prtg		F2	Mkx
		Twist1	Ppp1r1c		Rit2	A3galt2
		Gm8267	Gm17019		Grid2	Zfp277
		Susd5	Tmem40		Pitx2	Ccdc150
		Omg	Lrtm1		Osr2	Mettl7b
		Noto	Cyp1a2		Fgf16	Jakmip2
		Nkx2-2	Nlrp10		Dbh	Ankrd2
		Cngb3	Ryr1		Cdh15	Myod1
		1700003F12Rik	Lin7a		Dbil5	Otoa
		Fhl5	Gm2002		Cmtm5	Hsd17b1
		Cmtm5	Il11ra2		Dpys	Fstl5
		Grm1	Itgb2l		Pou3f2	Syngr4
		Mrap	Mroh2a		Hal	Gnrh1
		Supt4b	Rnf222		4932414N04Rik	Ctnna2
		Veph1	Gm3558		Bpifa1	Slc16a5
		Mex3a	Mup10		Sult4a1	Cdh24
		Pou3f2	Sox15		Hpca	Xlr4c
		Adam4	Myoc		Trp63	Adtrp
		Olfr78	Lhx8		Prph	Hpx
		Gm16381	Pcsk2		Pax9	Hist1h3c
		Gm7609	Pcsk1n		Glycam1	Stxbp5l
		Slc7a13	Ltf		Nrxn3	Nr1i3
		Rnf17	Cldn19		Gm20172	Apoa5
		Trpm5	Mup19		Atp13a5	Chrm4
		Acnat1	Neb		Akr1c18	Syt1
		Slc7a14	Mup3		Mrgprg	Bricd5
		Acsm2	4930467E23Rik		Abcb11	Bhmt
		Ldlrad2	Rnf225		Spata22	Saa4
		1700016D06Rik	Cmtm5		Pla2g3	Ism2
		Sox9	Kcnv1		Pou3f4	Serpinc1
		Gmpr	Col19a1		Clca3b	Fbp2
		Syt12	Casq1		Grhl3	Hal
		Gldn	Ugt2b34		Lin28a	Slc35f1
		Kcnj6	Apoa2		Fbp1	Nkain2
		Epha10	Vip		Gje1	Aurkc
		Prap1	Dpys		Pygm	Slc10a1
		Col11a1	Agt		Acot3	Eppin
		Myh15	Mup1		Ear6	Psors1c2
		Igll1	Gm9992		Serpina12	Hist1h2ab
		Catsper4	Slc6a19		Tm4sf4	Thbs4
		Nlrp2	Nos1		Slc7a13	Tfap2a
		1700013H16Rik	Cemip		Gm4791	Ccr9
		Sncb	Prg4		Apof	Psapl1
		Teddm2	Prss22		Cers3	Tdrd5
		Ina	Alk		Tmprss11g	Celf6
		LOC100045026	Unc93a		AF366264	Aire
		Tmem45b	Mup7		Hapln1	Slc6a18
		Olfr558	Dusp13		Fam184b	Apoh
		Mug2	Fgl1		Tmem229a	Hpd
		Gria2	Ccdc27		Trank1	Gc
		A430089I19Rik	Btbd18		Fgg	Gpr165
		Tmem151b	Osr2		Lrrtm4	Dusp13
		Clrn1	Ttr		Chrna1	Trim71
		Cnnm1	Mup17		Prss22	Klhl31
		Gpr143	Mstn		Gm3435	Col19a1
		Gm13242	Klhl40		Tceal6	Klf17
		Dlgap1	Agxt		Saa4	Pzp
		Tshr	Fabp2		Gdf3	Apoa2
		Rbp7	Tfap2c		Sbk2	Car12
		Uba1y	Kcng4		Lhfpl5	Gm14461
		Gabrb3	Duoxa1		Frzb	1700102P08Rik
		Srrm3	Gm20747		Snx31	Six2
		Svop	C130079G13Rik		Asb15	Pcdha2
		Amer3	Prss34		Nefl	Slc7a8
		A2m	Foxd1		Pcdha9	Rit2
		Gm1123	Rims4		Crhr2	Apoa4
		Usp17la	Il20ra		Scn9a	Sox15
		Rab9b	Klk5		Olfr613	Lypd8
		Obox3	Wnt16		Elavl2	Cyp2d9
		Amy2a2	Bmp15		Klk1b21	Tmem151b
		Amy2a4	Lhx1		Mypn	Gm5134
		Amy2a3	AF366264		Smco1	Vsig8
		Esp6	Myl3		Dapl1	Serpina3k
		Ugt2b34	Gm3317		Islr2	Gal3st3
		Hapln4	Ifi202b		Scn1a	Plppr4
		Kcnq2	Chrna9		Musk	Nlgn1
		Prtg	Psg25		Lgi1	Zfp345
		Bcat1	Sntg1		Necab1	Cyp4a14
		Dok5	Acp7		Egf	Doc2b
		Cpne9	Nr1i3		Ahsg	Olfr536
		Slitrk2	Ptchd2		Zfp488	Rph3a
		Slc6a7	Zfp536		Prss43	C8b
		Hist1h3c	Slc5a9		Gpr22	Gpr150
		Serpina1a	Sypl2		Kcna7	Kcnk4
		Zscan5b	Cyp2e1		Rnf182	Serpina12
		Ugt2b35	Padi1		Gpr1	Igfn1
		Nanog	Mup20		9330182O14Rik	F11
		Thrsp	Chl1		Mgat5b	AI593442
		Timd2	Meiob		Gpr158	Mfi2
		Oosp1	Patl2		Zglp1	Slc1a7
		Cbln3	Apoa1		Pax7	Masp2
		1700102P08Rik	Calml3		Otoa	Apof
		Cldn19	Arhgap40		Hcrtr1	Zfp937
		Etnppl	Rnf223		Angptl1	Mmd2
		B3galt2	Dlx3		Lrrtm1	Lrtm1
		Dlk1	Nkx6-1		Pramel4	Zfp459
		Tfap2b	Pramel4		Syt4	Mrgprg
		L3mbtl4	Gabrr2		Dmbt1	Olfr78
		Saa3	Vsig4		Dmrt3	Lix1
		1190005I06Rik	Sprr1b		Aldh3b2	Mex3a
		Grk4	Mrgpra2a		Alx1	Gm16381
		Dll3	S100a14		Aknad1	Mc1r
		Mup17	Atp13a5		Hamp	Rdh9
		Clca3a2	Tenm2		Cd209b	Cyp2d10
		Ebf3	Slc6a20b		Cemip	Rnf17
		Foxr1	Six3		Baat	Ces1c
		Cfd	Cers3		Zscan5b	Clec2h
		Gnat3	Dlgap1		Obox3	Cpne9
		Ankrd53	Klb		Mroh6	Gm5803
		Cyp2c70	Rnase2b		Creb3l3	AA792892
		Olfr212	Grid2ip		Abcg8	Syt4
		Soga3	Leap2		Cdk5r2	Ces3a
		Glycam1	Elavl3		Eya4	Rasgef1c
		Syt1	Syt2		Klhl31	Aldob
		Dbx2	LOC105242399		Cacna1s	Ctrl
		Zyg11a	Nkx2-9		Ces1b	Rmi2
		1700029H14Rik	Tecta		P2ry4	Oas1e
		Sorcs3	Dmrta2		Cyp4a10	Gm694
		Olfr39	Snx31		Tmem132e	Gdap1l1
		1700093K21Rik	Ctxn3		Gm4952	Pitx2
		Syngr4	Acat3		Nlrp6	Asb12
		Emx2	Rhag		Rgr	4930469G21Rik
		Spaca3	Bpifa1		Pax6	Lbx1
		Th	BC089597		Spink5	Dgki
		Wnt8b	Krt86		Apobec2	Tex40
		F13b	Ivl		Asic2	Catsper4
		Mup21	Npy		Foxd4	Prss38
		Mup2	Fzd10		Slc18a3	Gabrb2
		Prss43	Ibsp		Smok2b	Sncb
		Gjc3	Pla2g3		Chat	Synpr
		Cpt1b	Mup12		Plppr1	Teddm2
		Csrnp3	Capn12		Ankk1	Lrrtm1
		Gdf3	Krt17		Tmprss7	Dio2
		2610042L04Rik	Vmn2r37		4930469G21Rik	Fbn2
		Cadps	Spink5		2410137M14Rik	Lcat
		Acsm3	Onecut2		Gm572	Tnfrsf10b
		Ugt3a1	Caly		Olfr1034	Cyp2a12
		Ddn	Fcnb		Stac3	Ugt2b5
		Celf6	Mc2r		Dnase2b	F830016B08Rik
		Mc1r	Fam83c		Psors1c2	Gm4922
		Sost	Sp7		F12	Wnt10a
		Slc6a1	Igll1		Apoc3	Gria2
		A530016L24Rik	Capn9		Elavl3	Ces2a
		Chrna3	Gnrhr		Hsd3b3	Dcx
		Tspan10	Smtnl1		Fzd9	Abcb11
		Ubd	Klf17		Dpysl4	Spata22
		4931406B18Rik	Ckm		Gdap1	Gdap1
		C9	Zim1		Apon	Mcmdc2
		Mab21l2	Htr3a		Cyp4f14	Stag3
		Gm826	Slc4a1		Nr1i3	Trim43a
		Vmn1r58	Rbp2		Myl1	Musk
		Mobp	Hapln1		Sult1b1	Stac3
		Fbxo43	Tph1		C330021F23Rik	Fbxo43
		Lrrtm3	Cadps		Mettl7b	Srrm3
		Vmn2r84	Tnnt3		Pcdh10	Svop
		Trhde	Aldh3b2		Atg9b	Trpc4
		Slitrk5	Akr1c18		Clec2f	Cdh15
		Il11	Mrgprb2		1300017J02Rik	Tnfsf18
		Ctcfl	Ppm1n		Zfp385c	Rho
		Gm20172	Mybpc1		Acod1	Entpd8
		Adam12	Krt15		Gm11710	Aox4
		4930512M02Rik	Upk3bl		Serpinb2	Gnrhr
		Rhox8	Apoc4		Cntnap2	Alb
		Gpd1	Gm10408		Isl1	Lypd1
		Spc24	Mdga2		C9	Psg25
		Syt13	Tmprss11e		Dusp15	Ctcfl
		Wee2	Hist1h4c		Myoc	Pou3f2
		Pla2g5	Capns2		Gm3776	Ccl25
		Mog	Asb5		Sox15	Fam184b
		Nrsn2	Mrgprx2		Eif3j2	Cdk5r2
		Msx3	Hist1h2bn		Gsta1	Trim67
		Fam69c	Krt32		Slc10a4	Skint4
		Gnb3	Serpinb13		Tmprss6	Acmsd
		Themis3	Pou3f2		Lmod3	Zim1
		Gdap1	Frzb		Gm2083	Asic2
		Mei1	Celf6		Cyp4a12a	Cldn19
		Ugt2b36	Sv2b		Slc5a9	G6pc
		Tyms	Th		Asb12	Hspa1a
		Kcnk10	Grhl3		Calml3	Kcnk10
		Psg28	Pinlyp		Fbp2	Elovl2
		Fstl5	Cyp2c70		Lrtm1	Tyr
		Pde6a	Foxd3		Phox2a	Acnat1
		Lexm	Myh1		Thbs4	Rbm11
		Cer1	Serpinb2		Apoc4	Ampd1
		Cox8b	Myh8		Cfhr1	Hyal3
		Gnat1	Cpne4		Chodl	Rdh1
		Slc44a5	Trpc4		Cyp2c70	Pax6
		Gm3500	Defb6		Xirp2	Cnih3
		Eci3	Dlx5		Zfp534	Mup2
		4932414N04Rik	Krtap28-13		Hpx	Grm1
		Tmc1	Rnf224		Krt15	Gm7609
		Ccr9	Apom		4930444G20Rik	Tmem169
		Baat	Fgf23		Dlk2	Cyp2c70
		2410137M14Rik	Sim2		Apcs	Agxt
		AA792892	Sim1		Serpina11	Kctd4
		Cts8	Tnnc2		A330050F15Rik	Ccin
		Cd209g	Cacng1		Fam19a2	Pla2g4e
		Lect1	Them5		Lexm	Il23a
		Fam155a	Vsig8		Nipal4	Dao
		Gcnt3	Tnni2		Dux	1700029H14Rik
		Hecw1	Lect1		Pzp	Dbh
		Nrg3	Myoz1		Gm5415	Nell2
		Dusp15	Mup15		Bhmt	Rnase10
		Ccl25	Serpina1e		Hoxc8	Emx2
		Glra2	Olig1		Car12	Capn9
		Serpinb9f	Duox1		4930519G04Rik	Spaca3
		Gm5820	Mybpc2		Hgd	Olfr1034
		Adig	Mfi2		Akr1d1	Dleu7
		Krt42	Otoa		Rhox8	Dusp15
		Oprm1	Npas2		BC089597	Dppa3
		Tmem179	Wnt10a		Tenm2	Stk31
		Obox5	Tbx15		Gm20736	Elovl4
		Cnih3	Acta1		Foxg1	Cdh8
		Acvr1c	Mylpf		Apoa4	Crx
		Npy4r	Grid2		Col9a1	Cd200r2
		Foxl2	4921504E06Rik		Acp7	Hist1h4m
		Tdrd5	Olfr183		Gc	Rpl3l
		Dok6	Psapl1		Cdsn	Serpina1b
		Cpne6	Aurkc		Tgm5	L3mbtl4
		Kpna7	Krt5		Bglap3	Dppa5a
		Prss46	Sptssb		Hsd3b5	Pgbd5
		C1ql1	Fzd9		Timd2	Gm5108
		6030468B19Rik	Hsd17b2		D830030K20Rik	Hfm1
		Trim80	Pglyrp4		Col2a1	Ldlrad2
		Lhx8	Rag1		Aox2	Slc5a2
		Matn3	Gm20736		Caly	Cacng6
		Il13	Lgals7		Zfp541	4833423E24Rik
		Tmprss7	Nccrp1		Myrfl	Apoa1
		Nkx3-1	Cdsn		Slc17a1	Mup10
		Slc13a5	Cst6		Ankrd53	Gm16130
		Gm5111	Col9a1		Ano3	Chrna3
		Lrit3	Otop2		Akap4	Zfp36l3
		Ptx4	Aspdh		Prlhr	Sprr1a
		Padi6	Psors1c2		Slitrk3	4930467E23Rik
		Kcnj4	Atp2a1		Cntnap5a	Pcdh10
		Pou4f2	Bglap3		Cntnap5b	Ceacam2
		Sstr5	Atp12a		Malrd1	Hspa1b
		Olfr1396	Ada		Ppef1	Syndig1
		Pxt1	Jsrp1		3110079O15Rik	Tmem229a
		Tmem74b	Hapln3		Best2	Trank1
		Birc7	Serpinb5		Col11a1	Klhl40
		4930563M21Rik	Elovl4		Hsf5	Slc7a13
		Esx1	Myt1l		Slc9a3	Grm6
		Gm5108	Myog		Kcnq3	Chrna1
		Slc35f4	Lrrtm4		Rnase10	Trpc5
		Grid1	Sly		Nkx2-2	Serpina1d
		Gm20806	Pitx1		Wnt16	Usp17la
		Tmc2	Gm8765		Sall3	Slc10a4
		Nkain3	Dsg1b		Ren1	Esp6
		E330021D16Rik	Ces2a		Clec4f	Slc7a14
		Gje1	Wfdc12		Gm16367	Hist1h4j
		Elavl3	Pvalb		Hpd	Spo11
		Clca3b	Klk10		Wnt10a	Slc38a3
		H2-M9	Nell2		Rbp2	BC107364
		Ifitm7	Nkpd1		Dusp13	Wfdc18
		Gm15023	Ces2f		Matn3	Rnf222
		Stmn3	Klk14		Cpb2	Cyp3a25
		Slc5a7	Itih5l-ps		Krt6a	Mybph
		Slc22a2	Crabp2		C8b	Cyp2j5
		Dio2	Sult1c1		Myod1	Hoxb9
		Gm9376	Gm5108		Cadps	Chl1
		Gm38423	Gm3488		Rpl3l	4932414N04Rik
		Plin1	Klk9		Kcnq2	Npas3
		Hspa1a	Gm15127		Serpinc1	Klk9
		Mmd2	Slc18a3		Mybph	Bpifc
		Cfhr2	Ceacam15		Aadat	Mug1
		Sgk2	Krt24		Tex40	Nkain3
		Rims1	Tac1		Sncb	Fgb
		Hoxa9	Dao		Serpina1c	Pnoc
		Dbh	Slc22a7		Agxt	Ttr
		Cdh8	Myod1		Masp2	Uba1y
		Klf17	Il17a		Sult2a8	Nkx6-1
		Cxcl11	1700093K21Rik		Fstl5	Cyp19a1
		Ceacam2	Emx2		Zfp457	Dppa4
		Tshb	Siah3		Chl1	Pdzph1
		Gm2022	Sall3		Ampd1	Plpp4
		Vat1l	Cdh8		Gm20738	Hoxd10
		Dgkk	Mylk2		Cyp2c68	C4bp
		Kcnj14	Sprr2a2		Chrna9	Hcrtr1
		Lpo	E330021D16Rik		Cyp4a14	Cnnm1
		Rtl1	Pkp1		Cfhr2	Pde6a
		Zfp488	Chit1		Apoh	Lexm
		Bhmt2	Krt4		Gm9994	Wfdc12
		Gm12253	Serpinb7		S100a7a	Dcc
		Gngt1	Dsg1a		S100a14	Zfp385c
		Spo11	Gpr87		Slc6a11	Veph1
		Myt1	Gng13		Abcc12	Nkpd1
		Il1rapl2	Myot		Skint1	Gm15023
		Sctr	Rit2		Ccdc177	Hnf4a
		Epha5	Pla2g2f		Tdh	Tyms
		Hsf5	Aox4		Vwa5b1	C87414
		Gm4952	Dsg3		Foxn1	Slc2a2
		Ephx2	Cnfn		Tfap2c	Lrrn1
		Teddm1b	Krt14		Pbp2	Prss50
		Olfr613	Alox12b		E330034G19Rik	Plg
		C87414	Bglap2		A4gnt	Csmd2
		4932411N23Rik	Dux		Fabp6	Casq1
		4921509C19Rik	Gsc		Cyp26a1	Ptgdr
		Pcdha8	Sprr2a3		Phox2b	Nmrk2
		Neurod2	Htr1f		Gabrb2	Grk4
		Mbl2	Six2		Kcnh5	Mrgpra6
		Lhx9	Bpifc		Dleu7	Ano3
		H2-T3	Tgm3		Tfap2e	Epha10
		Lrrc15	Tdrd1		Nr2e1	Chodl
		Mup11	Ucma		Dsg1c	Hrh3
		Cplx3	Muc15		Neu4	Asb16
		Gm7616	Hsd3b5		Tmc1	Ear6
		Foxg1	Pla2g4e		Chit1	Tubal3
		Isl2	Gm13102		Cacng6	Vmn2r120
		Gtf2a1l	Csl		Ugt2b1	Dsc3
		Lrrc7	Tgm5		Matn1	Them5
		Ppef1	Matn3		Supt4b	Cyp4a12a
		Gpr158	Sall4		Gm5114	Hoxc8
		Sycp2l	Prr9		Capn12	Rnf182
		Cplx4	Vgll2		Cyp2c29	Igdcc3
		Gm4984	H2-M10.5		Elovl2	Abca12
		Vwa5b1	Prdm14		Serpinf2	Krt17
		Csn2	Arx		Gm10408	Psg19
		Mpo	Trex2		C4bp	Car5a
		Mrgprh	Actn3		Ucma	Vmn1r58
		Dlx6	Col9a2		Nkx6-1	Cyp2c50
		Mixl1	Sdr9c7		Defb1	Nxph4
		Trhr	Mrgprg		Vsig8	Nat8f2
		Gm266	Serpinb3b		Grk1	Rhag
		Bmp15	Klk7		Chrna3	Gjc3
		Gpx5	Mt4		Slc38a3	Lhx9
		Hoxc10	Sprr1a		Cyp2a12	1700016D06Rik
		Lman1l	Tmprss11d		Rdh7	Isl1
		Matn1	Tpsab1		Speer4e	Ranbp3l
		Cyp3a59	Krtdap		Fgf5	Oprm1
		Pou3f4	Il1f8		Lrrn1	Gm4567
		Syt4	Gm3776		Cxcl5	Nat8f6
		Capn11	Klk12		Npas3	H2-T3
		Aurkc	Elane		Smok3c	Psg28
		Akr1c18	Foxe1		Aldob	Tmprss11g
		Fabp4	Fam25c		Gabbr2	Opn1sw
		Adipoq	Wfdc5		Fsd1	Frem3
		Mcpt8	Gm94		Myl10	Cpne4
		Fam19a2	Defb14		Ppp1r27	AF529169
		Pck1	Tprg		Zic4	Tceal7
		Cntn3	Cacng6		Rnf224	Naa11
		Vmn2r120	Prss27		Htr1d	Trpc7
		Clstn3	Mup21		Col9a2	Cntnap5b
		Hspa1b	Myh4		Fga	Trcg1
		Fkbp6	Lce1k		Slc27a5	Gm12260
		Slc18a3	Calm4		Hnf4a	Fgf8
		Zp1	Krt78		Apoa2	Shd
		Krtap28-13	Chst9		Nccrp1	Prlh
		Elane	Inhbc		Rdh16	Slc13a5
		Lypd8	Gm1123		Cyp2c54	Gm5111
		Wfdc18	Catsper3		Sv2b	Noto
		Uroc1	Vmn1r148		Ugt3a2	Lrit3
		Scrt2	Lmx1a		Clec3a	Ppp1r27
		Vmn2r55	3110079O15Rik		Stmn4	Gm1604b
		Slc10a4	Asprv1		Cyp2d9	Ptx4
		Gm4847	S100a7a		Apoa5	Ifi202b
		Cnga1	Agbl1		Ces2a	Padi6
		Mfi2	Krt13		Il4i1	Pnliprp2
		4930444G20Rik	Sprr3		Ifi202b	Prss39
		Mrgpra6	Dsc1		Pou6f2	Fabp6
		Gm5127	Eddm3b		Klhl40	Rnf224
		Hoxd11	Myf6		Mrgpra4	Prdm14
		Igfbpl1	Lce1j		Nat8f2	Rxfp3
		Gm5415	Teddm3		Vip	Siah3
		Ptcra	Matn1		Asb16	Olfr1112
		Nsl1	Rnase1		Ada	Inhbc
		Aox2	Tmprss11b		Mup3	Evx2
		Gm4791	Clec3a		Chil4	Htr6
		Cplx1	Acan		Ceacam20	Pxt1
		Itih5l-ps	Hoxb1		Saa2	Cdhr2
		4931409K22Rik	Aknad1		Ces1c	Gm7168
		Plppr1	Lypd4		Mfi2	2021-09-12
		Nat8f5	Lypd3		Acan	1700020A23Rik
		Arid3c	Cyp2c65		Klk14	Guca2a
		Gm4858	Lce1e		Vmn2r41	Fhl5
		Umodl1	Slc46a2		Lmx1a	Leap2
		Tmem30c	Otop3		Plg	Fam163a
		A4gnt	Col10a1		Slitrk5	Xirp2
		Fgf21	2300002M23Rik		Cpne4	Foxr1
		Prss38	Rptn		Tceal7	Car10
		Lrrtm1	Serpinb12		Tac1	Nr2e1
		Mup16	Lce1d		Tlx2	Mybpc2
		Hs3st4	Lce1f		Sult1c1	Kng2
		Cyp2a12	Sprr2a1		Nrsn2	Fga
		Mro	Lor		Hoxa9	Rdh7
		Slc27a2	Lce3c		Krt12	Cst6
		Six2	4833423E24Rik		Th	Gm14151
		Acot5	Gm8439		Pxt1	Ambp
		Klb	Gphb5		Pitx3	Rdh19
		Scn9a	Kncn		Prodh2	Slc17a8
		Krt17	Mrgprd		Myt1	Cfhr1
		B020004C17Rik	Aadacl3		Mug2	Cyp3a11
		CK137956	Slc13a5		Ryr1	Gm38423
		Hoxc9	Mcpt2		Casq1	Nat8f7
		Cdk5r2	5031410I06Rik		Serpinb7	Clrn1
		Phox2b	Olfm5		Ambp	Fndc3c1
		Htr6	Slc16a8		Klhl41	Tfap2c
		Cyp2c68	Tll2		Serpina1d	Zscan5b
		Gm10681	Il25		Cyp3a41a	Phox2a
		Otogl	Gabrg2		Cyp2d10	LOC100861615
		Dcx	Brinp3		Habp2	Pax3
		Gm16367	Cuzd1		Dppa2	Hpca
		2210010C04Rik	Krt82		Klk10	Olfr212
		Aym1	Tff3		Dsc3	Rims1
		1600015I10Rik	Cysrt1		Alb	Defb14
		Tpte	Lce1h		Six3	Gm16367
		Slc22a7	Cwh43		Ces3a	4931406B18Rik
		Olfr1508	Gm20815		Col10a1	Cyp4f14
		Olfr857	Tmem45a2		Mbl2	Gm20806
		Dct	Pramel3		Olfr631	Lrrtm3
		Camkv	Vpreb2		Sptssb	Cyp2c29
		Zp3	Gnat3		Npsr1	Sall3
		Car6	Barx1		Adam29	Cadps
		Car1	Ctsg		Hormad1	Lhx5
		Cct8l1	Lipm		Gabrg1	Cps1
		Prodh2	Lce3b		Sp8	Teddm1b
		Six3	Defb4		Hoxc9	Slc18a3
		Krt25	Crct1		Ttc24	Pinlyp
		Zfp735	Hist1h2bk		Krt2	Nrxn3
		Dux	Tmc1		Fgf22	Ugt3a2
		Zfp457	1700011I03Rik		Dhrs2	Eda2r
		Smco1	Aadacl2		Sall4	Cbln3
		Aqp7	Tmprss11a		1190003K10Rik	Prss57
		Gm10436	Lce1i		H2-Ea-ps	Gm4952
		Syndig1l	Cldn17		Serpinb9d	Slc27a5
		Prokr2	Col2a1		Vmn1r193	Prss43
		Rdh16	Gsdma		Gm436	Serpinf2
		BC048507	Serpinb3a		Gm5136	Rhox8
		Psmb11	Kcnt1		Sorcs3	Gdf15
		Cyp19a1	Drd1		Gcg	Etnppl
		Gng3	Lce1a2		Olfr50	Mup21
		Mageb18	Lce1c		Triml1	Gja8
		Nhlh2	C87414		A630023A22Rik	Mup11
		Prss42	Csta1		Flg2	Spc24
		Gm5622	BC089491		Dlx2	Sypl2
		Cdx2	Prss51		Otor	Serpinb11
		Gpr22	Gprin2		Mgat4c	Gm4791
		Dppa4	Nmu		Aqp8	Nhlh2
		Rgs13	Krt31		Gabrg2	Il11
		Otx2	Amer3		Myt1l	Hsd3b3
		Slc22a20	Lrrc69		Vmn1r77	Tgm3
		Cntn5	Slc28a1		Krt82	Obox3
		Gckr	Zp3		Iqcf3	Foxg1
		Fam228a	Car6		Klf14	Zfp541
		Pmp2	Gm9268		Gm10436	Zic5
		Spata22	Defb1		Serpina3a	Myrfl
		Rag2	Dsg1c		Cntnap5c	4931423N10Rik
		Grk1	Il1f5		Olfr1361	Ppef1
		Gm11757	Lce1b		Glyat	Tac1
		Gm5591	Lce3e		Mup2	Sycp2l
		4930519G04Rik	Lce1a1		Hsd17b6	Cplx4
		Ptchd4	Lce3a		Serpina3k	Vwa5b1
		Tex24	Gm4981		Tcp10c	Pla2g10
		Lrp1b	Dynap		Cst6	Ankar
		Adam29	Il1f6		Hist2h2ac	Slc25a31
		Rhox4a	B4galnt3		Fgb	Olfm5
		1700017D01Rik	Ssty1		Ttr	Pate2
		Olfr1167	Lce3d		Cyp2c50	Insl5
		Ambn	Krtap3-3		Olfr1082	Sdr9c7
		Zic2	Psg19		Vmn2r89	Dkk4
		Adam30	Lypd5		Olfr1396	Bsx
		Naa11	Gm13276		Cps1	Tmprss11d
		Nox3	Pcdha6		Tmem92	Tprg
		Tas1r2	4933405L10Rik		Ugt2b5	Acot3
		Clpsl2	Slitrk3		Serpina1b	4930512M02Rik
		Olfr281	Ptx4		Sypl2	Pou3f4
		Slc17a3	Hcrtr1		Csrnp3	Saa1
		Trpc7	Sprr2k		Pla2g4e	Mug2
		Slc2a7	Dlx6		Gm12887	Kcnq2
		Cntnap5b	Serpinb11		Mup10	4931440F15Rik
		Gpr150	Lce1g		Duoxa1	Onecut2
		Hsfy2	Casp14		Gm5592	Smok2b
		Kncn	Vmn1r132		5430401F13Rik	Zfp488
		Fgf8	Kprp		Dupd1	Olfr613
		Krt77	Acot5		Nell2	Gdf3
		Olfr251	Abca12		Rnase2b	Cts8
		Igfn1	Lce3f		Bpifa5	Timd2
		Prlh	Gm38423		Mrgpra9	Gm4847
		Olfr772	Gm20806		Dcaf12l2	Asprv1
		Gabrr1	Adh6a		Pah	Ces3b
		Krt12	Lce1l		Clca4a	Fam155a
		Kcnk9	Skint6		Psapl1	Gm7616
		Lhfpl5	Gm16513		Hsd3b6	Drd1
		Obox6	Pcdha9		Mup15	1700029F12Rik
		Wdr64	Pglyrp3		Gm10352	Zglp1
		Erich6	Cacng2		Gm4064	Gm1110
		Dmrtc1c2	Slc9a3		Gm10256	Cfhr2
		4930568D16Rik	Zic4		Ces3b	Smok3a
		Olfr1500	Gm14474		Htr1f	Nefm
		Cyp24a1	Lipk		Nlrp4e	Tenm2
		Siah3	Gsdmc		Dmgdh	P2ry4
		Ceacam14	Crisp1		Gm13283	Ptchd4
		Htr1d	Lyg1		Mup20	Gngt1
		Olfr150	Hrnr		Btn1a1	Klhl41
		Nlrp4e	Cpa4		Saxo1	Akr1d1
		Olfr1112	Gm8994		Zic5	Mup7
		Olfr492	Pla2g4d		Ankrd60	Hs3st4
		Inhbc	Tmem211		Pnmal1	2610528A11Rik
		Evx2	Bpifa5		Mettl11b	D830030K20Rik
		Gm853	Gm21943		Gabra5	Kng1
		Gykl1	LOC100861615		Igfbp1	Aox2
		Skint9	Lce1m		Slc22a19	Plppr1
		Ctf2	Lmx1b		Gbx2	Kcnt1
		Cuzd1	Cxcl5		Il19	Krt24
		Olfr1348	Tmprss11f		Tenm1	Adgrb3
		Gm7168	Krt6b		Gstt4	Prap1
		Insm2	Mup8		Asphd1	Arid3c
		1700020A23Rik	2310050C09Rik		Vmn1r238	Gm4858
		Dmp1	Kctd4		Cyp7a1	2410137M14Rik
		Grm6	Mpo		Dmp1	Tmem30c
		Fam163a	Gm4567		Lin28b	A4gnt
		Sly	Ngp		Aldh8a1	Fgf21
		Zscan4c	Gm10471		Mup19	Pitx3
		BC048644	Gm20852		Slco1a1	Glyat
		Nr2e1	Slc6a11		Hist1h3b	Atp8b3
		Fbxw18	Gm1110		Apoa1	Ryr1
		Mup13	Serpinb3c		Serpina1e	Elavl3
		Obox7	Sdr16c5		Gpr149	Ckm
		Gm14151	Sdr16c6		Mug1	Idi2
		Ugt2a1	Mup18		Cartpt	Akr1c6
		Gm5868	Camp		Gm9839	Saa3
		Rdh19	Apoc4-apoc2		Cyp2d11	Ptcra
		Scn1a	Myh2		Mup14	Tmc2
		Pax3	Cyp2c66		Rnf222	Dcaf12l2
		Ces3b	Gm21992		Saa1	Phox2b
		Onecut2	Tcte3		Kng1	Dlx3
		Gm5662	Mup16		Them5	Krt14
		Acan	Gm20831		Sim1	Gje1
		Otos	Gm20867		Elovl4	Vmn2r52
		Nefm			Myoz3	Dmgdh
		Nyap2			Gm20822	Wfdc5
		Sall3			Cyp3a25	Cntnap2
		Gm3317			Zfp600	Mbl2
		Gm20826			Smtnl1	Scn9a
		Vmn2r97			Lrp1b	Mill1
		En2			Adh4	Galr2
		AF366264			Prss44	Caly
		Gcm1			Drd5	Abcc12
		Gm9268			Pglyrp3	Ankrd53
		Vmn2r25			Plscr5	Mettl11b
		4931440F15Rik			Slc6a19os	Slitrk3
		Gm5878			Gm10375	5430401F13Rik
		Gm20822			Sprr2k	Igfbp1
		Olfr483			Morc2b	Aym1
		Lhx4			Lect2	9330182O14Rik
		Htr1a			Gcm1	Mgat5b
		Uts2r			Mup21	Tlx2
		Atoh1			Gsdmc2	1600015I10Rik
		Prss44			Cyp3a59	Gbx2
		Grm8			Nkpd1	Dbx2
		Tnmd			Hrg	Tpte
		Rpl10l			Acnat2	Slc9a3
		Mmp21			Defb14	Kcnq3
		H2-Ea-ps			Tpsg1	Slc6a3
		Prss54			Cyp3a11	Zp3
		Mc2r			Ugt1a9	Th
		3110079O15Rik			Neurod2	Cct8l1
		Prrxl1			Sly	Clec4f
		Gm15881			Myf5	Prodh2
		Olfm5			Gckr	Krt25
		Olfr907			Crxos	Rdh16
		Otud6a			Kcnv1	Mup19
		Gucy2f			Nat8f7	B020004C17Rik
		Ifna13			Aox4	Pitx1
		Zdhhc22			Skint8	Pvalb
		Glra1			Stfa2	AF366264
		Gabrg2			Gm11544	Pah
		Fam47c			Mup11	Ccdc177
		Ctrb1			Vmn2r39	Prokr2
		Tmprss9			Gm20917	Vmn2r55
		Fgf23			Cntn3	Rnase1
		Vmn1r148			4932411N23Rik	Krt5
		Vmn1r62			Cdx2	Nsl1
		Gm6588			Slc2a7	Cyp2c54
		Vmn2r69			Il13	Pet2
		Fbxw21			Sprr2f	Pabpc2
		Col2a1			Klk5	Nrsn2
		Ceacam20			Gabrg3	Fam69c
		Elavl2			Dlx6	Gckr
		Vmn2r41			Trhr	Cartpt
		Pcdha7			Inhbc	Lrrc66
		Xlr3c			Olfr843	Slco1b2
		Vmn2r43			Cyp2c67	Aldh8a1
		Pcdha10			Slco1b2	Rptn
		Tmem92			Tmem130	Myt1l
		Dcc			Asb5	Prss42
		Gm6902			Mybpc2	Smco1
		Zglp1			Krt14	Neu4
		Gsc			Wfdc12	Acot5
		Gm10375			Msmp	Sgk2
		Vmn2r47			Vax1	Gm4884
		Gm15114			Fgf23	Lrrtm4
		Foxn1			Olfr432	Tmc1
		Gm5803			Kctd4	Gm11757
		Olfr832			Krt5	Fam19a2
		Vmn2r68			Ckm	Psmb11
		Vmn2r95			A430089I19Rik	Foxb1
		Gm7978			Csmd3	Prss27
		Luzp4			Prss51	Asb5
		Zscan4f			Ces5a	Slc6a20b
		Htr3a			Caln1	Ces2f
		Npsr1			Cwh43	Tex24
		Sp8			Gm1110	Lrp1b
		Ankrd60			Gm5591	Adam29
		Sprr2d			Abo	Rhox4a
		Ttc24			Arrdc5	Foxl2
		Gabra5			Serpinb9f	1700017D01Rik
		Krt24			Mup7	Olfr1167
		Krt2			Gm4981	Ambn
		Tktl2			Gm6902	Spata21
		Il19			2610528A11Rik	Grm7
		Fbll1			Krt76	Nox3
		Hoxc13			Ibsp	Tas1r2
		Olfr2			Dlx3	Clpsl2
		Mgat4c			Atp12a	Olfr281
		Olfr704			Atp1b4	Slc17a3
		Aqp8			Aadacl3	Slc2a7
		Gm8994			Dlx5	Agbl1
		Morc2b			Tmem233	Il13
		Tpo			En2	Hsfy2
		Col10a1			Tfap2b	Krt77
		Smok3c			Tbx15	Olfr251
		Vmn2r35			Tprg	Nkx3-1
		Rgs7			Ugt2a1	Gpr3
		Gm11544			Agbl1	Lhx2
		Vmn2r39			Barhl2	Olfr772
		Gm9839			Neb	Krt12
		Gm20854			Crp	Kcnk9
		Duxbl1			Klk9	Obox6
		Vmn2r52			4833423E24Rik	Wdr64
		Slc22a28			Sprr2d	Dmrtc1c2
		Rgr			Nmu	Stpg2
		Olfr1082			Bhmt2	4930568D16Rik
		Ifna7			Ush2a	Olfr1500
		Adam34			Gpx5	Vip
		Cdh18			Gm10220	Vmn2r113
		5430401F13Rik			Gulo	Nkx2-2
		9330182O14Rik			Pinlyp	Cyp24a1
		Shbg			Prss27	Ceacam14
		Olfr432			Sprr1a	Pou4f2
		Kcnq3			Sdr9c7	Olfr150
		Fezf2			BC100530	Nlrp4e
		Tcl1			Akr1c6	Olfr492
		Vmn1r24			Pcdha4	Gm853
		Il25			Bpifc	Flg2
		Gstt4			Prok2	Olfr1396
		Tmem114			Cacng2	Gykl1
		Bcl2l10			Pitx1	Skint9
		Olfr283			Gm13276	Ctf2
		Stk31			Krt6b	Olfr1348
		LOC101055864			Hist1h2an	Insm2
		Gm4565			Mup8	4930563M21Rik
		Akr1cl			Hephl1	Esx1
		Arpp21			Myog	Sdr16c5
		Neu4			Otop2	Zscan4c
		Syndig1			Nos1	BC048644
		2210407C18Rik			Pvalb	Fbxw18
		Lbhd1			Gm20865	Mup13
		Vmn2r37			Il1rapl2	Syt13
		Gm10220			Ugt2b35	Obox7
		Vmn2r5			Cyp2d26	Prdx6b
		E330014E10Rik			Fam83c	Scn1a
		Cidea			Ssty1	Ugt2a1
		Olfr1425			Gm15455	Mro
		Pdzph1			Gm21943	Gm5868
		Adh4			Serpina1a	Gm20172
		Pet2			Hoxb1	Cysrt1
		Tdpoz2			Foxe1	Gm20736
		Rfpl4			Tgm3	Klk7
		Clec3a			C130079G13Rik	Gm5415
		Ush2a			Abca12	Gm5662
		Olfr466			Asprv1	Lrfn5
		Cpb2			Barx1	Lypd3
		Lin28b			Serpinb13	Otos
		Car10			Uroc1	Slitrk5
		Gm9758			Serpinb5	Sv2b
		Gm4884			Gm20823	Nyap2
		Rnf182			Xlr5c	Vwce
		Ces5a			Cyp2c37	Gm20826
		Aire			Defb6	4930444G20Rik
		Tcp10c			Tnni2	Bhmt2
		Gm10408			Ssty2	Vmn2r41
		Slc22a8			Vmn1r148	Cyp2c68
		Vmn2r113			Dsg3	Vmn2r42
		Prdm14			Xlr5a	Gm6763
		Cdhr2			Gm3139	Gm8764
		Arrdc5			Lgals7	Gm21293
		Bricd5			Gm10471	Gm21304
		Gm20865			Chrnd	Chrna9
		Cldn24			Serpina6	Prl2c3
		Mrgpra3			Tnnt3	4921509C19Rik
		Olfr544			Serpinb11	Gm2022
		Mucl2			Tmprss11d	Trex2
		Lrfn5			Rnase1	Gm9268
		Gm4981			Rptn	Vmn2r25
		Hist1h2bf			Ctxn3	Gm5878
		Barhl2			Mylk2	Serpinb9d
		Saxo1			Hsd17b2	Gm20822
		Klf14			Skint6	Olfr483
		Elovl3			Myl3	Lhx4
		Skint7			Klk7	Htr1a
		Cntnap2			Atp2a1	Uts2r
		Hormad1			Gm13308	Atoh1
		Malrd1			Sprr1b	Prss44
		Best2			Pglyrp4	Nmu
		Bsx			Vmn1r132	Lrrc30
		Mup8			Mylpf	2310050C09Rik
		Ssty1			Actn3	Lrrc7
		Gm5458			Myot	Malrd1
		Mrgpra4			Klk12	Myf5
		Mrgpra9			Otop3	Mmp21
		Cphx2			Wfdc5	H2-Ea-ps
		Slc6a11			Pcsk2	Trap1a
		Rit2			Tmprss11b	Best2
		Otp			Trex2	Prrxl1
		Sall4			Cyp2c66	Gm15881
		Adcy10			Gm20815	E330034G19Rik
		Cacng2			Duox1	Klk5
		Hdgfl1			Mup9	Olfr907
		Caln1			Lyg1	Otud6a
		Zic4			Sim2	Gucy2f
		Skint10			Dynap	Dlx6
		Olfr1361			Cysrt1	Kcnv1
		Gm14685			Capns2	Cyp26a1
		Ucma			Prr32	Ifna13
		Krt82			Tmprss11f	Zdhhc22
		Nepn			Sdr16c5	Camkv
		Pou6f2			Mrgpra2a	Trhr
		Gm20917			Myh4	Glra1
		Mill1			Gm20852	Otop3
		Triml1			Krt32	Gabrg2
		Gm20738			Gpr87	Fam47c
		Dmbx1			Sdr16c6	Pglyrp4
		Tenm1			Ugt2b36	Myh4
		Phox2a			2310050C09Rik	Vmn1r62
		Crxos			Lypd3	Gm6588
		Lctl			Ces2f	Vmn2r69
		Gm3259			Mstn	Fbxw21
		Pax1			Bglap2	Hsd17b2
		Lrrtm4			Gm20747	Pcdha7
		Gm21949			Eno1b	Xlr3c
		Smok3b			Pla2g4d	Hoxd11
		Gm20823			Muc15	Vmn2r43
		Foxb1			Myoz1	Pet117
		Csmd3			Dsg1a	Myoz3
		Gm4567			Pkp1	Stfa2
		Slc22a19			Aadacl2	Sim1
		Lmx1a			Lce1l	Tmem92
		Gm3139			Tmem45a2	Krt6a
		Gm3417			Mup17	Hrg
		Hoxb1			Jsrp1	Hdgfl1
		Rbmy			Myf6	Zic4
		Gys2			Lce1k	Olfr1361
		Gm10471			Cacng1	Supt4b
		Gm16513			Dsg1b	Grk1
		Prss16			Pla2g2f	Scrt2
		Gm20736			Mybpc1	Vmn2r47
		Vmn1r132			Adh6a	Gm15114
		Gm13102			Tnnc2	Olfr631
		Gm20852			Mup12	Htr1f
		Otop1			Myh1	Olfr832
		6230416C02Rik			Sprr2a3	Gnat1
		Mup1			Tmprss11a	Vmn2r68
		Gm21943			Sprr2a2	Cyp3a59
		Gm20747			Krt78	Vmn2r95
		Gm20831			Serpinb12	Smtnl1
		Gm20815			Cldn17	Zfp457
		Dntt			Lce1m	Gm7978
		Gm20867			Lce1j	Luzp4
		Rag1			Serpinb3b	Zscan4f
		Ucp1			Lce1i	Serpina1a
		Trem1			Slc46a2	Npsr1
		Gpr87			Teddm3	Tctex1d1
		Mapk13			Cyp2c65	Sp8
		Il1b			Il1f8	Ankrd60
		Il1r2			Gsdma	4931409K22Rik
					Casp14	Nepn
					Fam25c	Sprr2d
					Il1f5	Ttc24
					Lypd5	Gabra5
					Acta1	Krt2
					Lce1h	Dpp10
					Crabp2	Tktl2
					Hrnr	Myh15
					Lipm	Il19
					Lipk	Umodl1
					Lce1e	Fbll1
					2300002M23Rik	Cwh43
					Cpa4	Hoxc13
					Gm20867	Kirrel2
					Lce1c	Olfr2
					Lce1f	Mgat4c
					Lce1g	Olfr704
					Gsdmc	Aqp8
					Lor	Morc2b
					Alox12b	Tpo
					Lce3d	Pou6f2
					Crisp1	Tmprss11f
					Mup1	Rag2
					Calm4	Serpinb5
					Lce3a	Cyp2c66
					Gm20831	Dux
					Sprr2a1	A430089I19Rik
					Krt4	Hsd17b6
					Lce1b	Zfp600
					Lce1a1	4930519G04Rik
					Lce1d	Vmn2r35
					Il1f6	Gm11544
					Csta1	Vmn2r39
					Lce1a2	Lgals7
					Dsc1	Fam83c
					Serpinb3a	Gm10408
					Sprr3	Neb
					Lce3c	Gm20854
					Defb4	Slc22a28
					Mt4	Dsg3
					Kprp	Tbx15
					Krt13	Gulo
					Serpinb3c	Gm13276
					Lce3e	Olfr1082
					Lce3f	Dsg1a
					Myh8	Ifna7
					Lce3b	Six3
					Cnfn	Adam34
					Krtdap	Drd5
					Crct1	Barx1
					Gm94	Shbg
					Gm1987	Myl10
						Muc15
						Slc22a7
						Olfr432
						Olfr1508
						Hoxa9
						Olfr39
						Fezf2
						Tcl1
						Vmn1r24
						Il1f8
						Il25
						Lypd5
						Gstt4
						Asphd1
						Tmem114
						Olfr283
						Dppa2
						Csrnp3
						Actn3
						Ugt3a1
						Capns2
						Nos1
						Gm10436
						Neurod2
						Hsf5
						Gpr87
						Lbhd1
						Gm10220
						Sprr2a3
						Vmn2r5
						Mageb18
						Olfr1425
						Wee2
						Cdx2
						Adh4
						Pla2g4d
						Sprr1b
						Tdpoz2
						Otx2
						Rfpl4
						Ush2a
						Olfr466
						Serpina3a
						Mei1
						Lin28b
						Pcsk2
						Cntn3
						Gm20738
						Gm5591
						Slc22a8
						Tcp10c
						Cer1
						Serpinb9f
						Ugt2b35
						Cyp2d26
						Sly
						Tnni2
						Adam30
						Casp14
						Foxn1
						Kcnj4
						Htr1d
						Arrdc5
						Dmp1
						Naip7
						Mylk2
						Gm9376
						Gm20865
						Myl3
						Cldn24
						Mrgpra3
						Olfr544
						Crp
						Tnnt3
						Mucl2
						Duox1
						Atp2a1
						Vax1
						Hist1h2bf
						Saxo1
						Cldn17
						Vmn2r18
						Amer3
						Lipk
						Lpo
						Serpinb13
						Klf14
						Rbmy
						Lmx1a
						Serpinb12
						En2
						C130079G13Rik
						Pax1
						Smok3c
						Smok3b
						Serpinb3b
						Lce1h
						Cyp7a1
						4932411N23Rik
						Hormad1
						Prok2
						Sorcs3
						Lce1m
						Dynap
						Gpx5
						Fgf23
						Vmn1r148
						Mup8
						Hamp2
						Tmprss11a
						Mylpf
						Gm5458
						Crisp1
						Hrnr
						Mrgpra4
						Mrgpra9
						Sim2
						Ctxn3
						Cphx2
						Slc6a11
						Otp
						Sall4
						Caln1
						Krt32
						Skint10
						Uroc1
						Ceacam20
						Pkp1
						Lce1k
						Gm10375
						Chrnd
						Lce1f
						Gm15455
						Hist2h2ac
						Arpp21
						Krt82
						Serpina6
						Myt1
						Bglap2
						Gm4981
						Gm20917
						Gm9839
						Hoxc9
						Triml1
						Gm6902
						Tmem130
						Cyp2c65
						Dmbx1
						Tenm1
						Pla2g2f
						Il1f5
						Lce1j
						Tmem45a2
						Crxos
						Gm3259
						Cyp2c37
						Lipm
						E330014E10Rik
						Dsg1b
						Sprr2a1
						Sprr2a2
						Hephl1
						Barhl2
						Gm21949
						Mup16
						Krt78
						Ces5a
						Tfap2b
						Lce1e
						Gm20823
						Skint7
						Csmd3
						Prss16
						Ssty1
						Slc22a19
						Cacng1
						Lce1i
						Gsdma
						Adh6a
						Lce1g
						Teddm3
						Myoz1
						Gcm1
						Il1f6
						Il1rapl2
						Gm3139
						Myot
						Lce3d
						Crabp2
						Lce1c
						Lor
						Cpa4
						Hoxb1
						Mstn
						Gsdmc
						Cacng2
						Ugt2b36
						Eno1b
						LOC101055864
						Gm4565
						Mybpc1
						Prr32
						Alox12b
						Gm16513
						Jsrp1
						Dntt
						Serpinb3c
						2300002M23Rik
						Tnnc2
						Vmn1r132
						Gm13102
						Gm21943
						Lce3a
						Gm20852
						Fam25c
						Myf6
						Serpinb3a
						Mup17
						Lce1d
						Dsc1
						Myh1
						Gm10471
						Gm20815
						Lce1a1
						Kprp
						Krt4
						Lce1a2
						Acta1
						Lce1b
						Mup12
						Mup1
						Gm20747
						Rps27rt
						Defb4
						Sprr3
						Calm4
						Slc46a2
						Lce3c
[truncated: 17 more rows]

## Sheet: Lung_down
Down-regulated lung DEGs from different comparisons
NDE vs NDC	DIOE vs DIOC	T1DE vs T1DC	DIOC vs NDC	T1DC vs NDC	DIOE vs NDE	T1DE vs NDE
Gm94	Mup16	Gm21992	2310045n01rik-mef2b	Ucp1	Hmga1-rs1	Pira4
Krtdap	6230416C02Rik	Hist2h3c1	Hist1h2ao	Otop1	6230416C02Rik	Gm21992
Crct1	Hmga1-rs1	Il4i1	Gm5936	Gm3417	Apoc4-apoc2	Gm10354
Myh8	Apoc4-apoc2	Ifnz	Gm15319	Bmp10	Hist1h2af	Hist1h2af
Cnfn	Mup18	Lyg1	Gm10413	Pira4	Nppb	Gm2083
Lce3b	Gm17019	Gm5936	Gm2083	6230416C02Rik	Tmsb15b2	Il4i1
Krt13	Gm3317	Sdr16c6	Hist1h2ad	Mup1	2610318N02Rik	Clca1
Lce3f	Bmp10	Gm5796	Zfp819	Lctl	Awat1	Ifnz
Lce3e	Vmn2r37	Hist1h2ag	Gm9758	Gm14685	Gm9758	Hist1h2bh
Dsc1	4933402N22Rik	Edn2	Il4i1	Cpb2	Klra22	Tmsb15b2
Sprr3	Gm14474	Bglap	Cntn3	A1cf	Gm6460	Klra12
Mt4	Hist1h2af	Bpifa5	Dbp	Ugt1a9	Nr1d1	Tex35
Kprp	C1rb	Klra12	Gm906	Pcdha10	Hist1h2bn	Lep
Lce3c	4931423N10Rik	Mrgpra2a	Hist1h2bj	Glycam1	Tdrd6	Gm5936
Defb4	Prr9	Gm10354	Hist1h3c	Adh4	Serpine3	Vmn2r87
Krt4	Pcdha6	Mup18	Speer4d	Gys2	Olfr60	Nppb
Serpinb3a	Psg19	Gm13308	Ly6f	Ppp1r3g	Olfr543	Hesx1
Lce1a2	Hamp2	Hist2h3b	Uts2	Ucma	Hus1b	Edn2
Lce1d	Naip7	Lce1l	Gm5796	Pcdha12	Tas2r143	Rnase2a
Lce1a1	Urad	Mael	Try4	Prss2	Gzmb	Cdr1
Ugt2b36	Hist1h2bk	Crisp1	AF067063	Madcam1	Vpreb1	Cyp17a1
Calm4	Spp2	Lce1h	Trh	Gm9758	Dbp	Dbp
Lce1b	Rag1	Lypd5	Gpr61	Cmtm2b	Rnase2a	Lcn4
Mup12	Scrt1	Gm5795	Pnlip	Il13ra2	Nppa	Ccr3
Lce3a	Hist1h2bn	Hsd3b4	Gif	Duxbl1	Hist1h2bh	Apoc4-apoc2
Csta1	Mpo	Lce1m	Spaca3	Lep	Gsdmc4	Olfr60
Alox12b	Tdrd6	Myog	Birc7	Tnp2	Gzmk	Hus1b
2300002M23Rik	1700012B07Rik	BC089597	Cmtm2b	Akr1cl	2610042L04Rik	Gpr61
Mup1	Lhx8	Lipk	Fam186b	Ctrb1	Rtbdn	Nppa
Cyp2c37	4933405L10Rik	Gm906	Klra15	Cyp2a12	Hist1h4k	Aplnr
Il1f6	Ocm	R3hdml	Uts2b	Gm20747	Vmn2r84	Ngp
Lce1f	Cyp2c38	Tmprss11b	Shc3	Cidea	Gm826	Olfr98
Mup17	Vgll2	Serpinb3c	Cela3b	Hist1h2bj	Plekhs1	Chst13
Prok2	H2-L	Lce1f	Adam21	Gm3317	Tm4sf19	Ttc39d
Crabp2	Ugt3a1	Hrnr	Nr1d1	Ces3b	Npc1l1	4933403O08Rik
2310045n01rik-mef2b	Amer3	Il1f8	Olfr1384	Hist1h2af	Slc36a3	Nodal
Lce3d	Hrh3	Cxcl3	4921509C19Rik	Gpr22	Fam71b	Xlr5b
Lor	Gm15816	Xlr5a	Hoxd10	Asb18	Jchain	Cxcl3
Cyp7a1	Mettl7a2	Slfn4	Pou5f2	Rnf182	Pira4	Bex6
Acta1	Muc2	Abo	Pabpn1l	Uts2	Cldnd2	Slc36a3
Lce1e	Lypd4	Dsc1	Epgn	Tpsg1	Igfbpl1	Nr1d1
Lce1c	Fcrlb	Cldn17	Tgm7	Rgs7	Muc2	Ccr8
Lce1h	Nppb	Abca12	Tmem8c	Try4	Heatr9	Lyzl4
Lce1g	A1cf	Il1f6	Gzmb	Clec3a	Rex2	Cd207
Il1f8	Itgb2l	Kprp	Ocstamp	Car1	Ccl5	H2-Bl
Serpina6	Vpreb1	Klk12	Fam71b	Slc22a2	Gfy	Irgc1
Sprr2a1	Gm2002	Aadacl2	Prss2	Elovl3	Sh2d1a	Duxbl1
Sprr2a2	Il11ra2	Bpifc	Cldnd2	Dbp	Phf11c	Qrich2
Fam25c	Car6	Lce1g	AF067061	Syndig1l	Mmp12	Tas2r135
Cyp2c65	Gpr143	Casp14	Gm21975	Rgs13	Cxcr3	Pcdhb1
Lipm	4930467E23Rik	Lipm	Stil	Nepn	Ifi27l2b	Dytn
Crisp1	Hist1h2ai	Lypd3	Cxcl10	Adcy10	Nr1d2	Cilp2
Lypd5	Elane	H2-Bl	Adam1b	Vmn2r12	Troap	Ccl20
Uroc1	Mc2r	Lce1j	Klra10	Cldnd2	Nkg7	4930426D05Rik
Teddm3	2610318N02Rik	Acod1	Gbp10	Gpr61	Depdc1a	Fasl
Cyp2d26	Npc1l1	Gbp10	Rho	Cd209b	Gpr55	Ccl12
Cldn17	Slc36a3	Lce3a	Gzmk	Zfp534	Aunip	Syce1
Myh1	Ctsg	Serpinb12	Eif3j2	Mc2r	Aspm	Nuggc
Krt78	Cyp7a1	Vmo1	Bpifa2	Gckr	Cd160	1700023F06Rik
Il1f5	Myh2	Tarm1	Depdc1a	Col10a1	Ms4a4b	Nnat
Cpa4	Prok2	Skint6	Tnp2	Pax3	Crtam	Gal
Ugt1a9	Gsc	Lce3f	Ddx43	Erich6	Cd8b1	Fscn2
Naip7	Tssk1	Lce1c	a	Clca1	Aicda	Gp2
Lce1j	Ccdc27	Lce1e	Ccin	Pck1	Gm14308	Ms4a4c
Dpp10	Hsd3b3	Fscn2	2610318N02Rik	Tspan10	Gm14434	Ndp
Prr32	Cyp4a12a	Gm3383	Gpr84	Mup11	Gm4724	Gpr55
Lipk	A3galt2	Gpr31b	Kcnh8	Oosp1	Fasl	Egr1
Gsdma	Cyp2d40	Gm3264	Pde6g	Prg3	Tmem63c	BC094916
Serpinb3c	Tmem63c	Slco1a6	Gm5134	Aire	Cyp17a1	Fam221b
Crp	Ccdc63	Gm5861	Akr1cl	Baat	Gm2897	Cldnd2
Dsg1a	Igfbp1	Lce1a1	Il12b	Uroc1	Cd8a	Plekhs1
Hrnr	Dct	Wfdc5	Hs6st3	Apoa4	A3galt2	Cecr6
Gm10413	Abcb11	Lor	Iigp1b	Bhmt2	Tbx21	Fcer2a
Adh4	Tmprss11b	Sprr3	Kif18b	C9	Cenpe	Gm8369
Slc46a2	G6pc	Il1f5	Ska1	Cyp3a25	Ccr5	Wdr5b
Serpinb3b	Ngp	Otop2	Bmp10	Ugt2b36	Upk3a	Spatc1
Mybpc1	Fabp2	4930426D05Rik	Klra18	A530016L24Rik	Gzma	Crygn
Tnnc2	Psors1c2	Lce1d	2610042L04Rik	Nppa	Lag3	Siglech
Serpinb12	Jakmip3	S100a9	Phf11c	5830473C10Rik	0610010B08Rik	Heatr9
Stfa2	Gm4952	Lce1b	Mxd3	Gabbr2	Clca1	Gpr82
Ugt2b35	Hao1	Lce1k	Clca1	Gpr158	Ccnb2	Mefv
Dsg1b	Adh4	Muc15	2410137M14Rik	Btnl1	Ncapg	Fam26f
Hrg	Upk3bl	Lce3e	Fignl1	Syndig1	Lpcat2b	Ms4a4b
Pla2g2f	Dpys	Cdsn	Lrrc55	Zglp1	Prg2	Crtam
Lect2	Slc25a48	Ido1	Nr1d2	2210407C18Rik	Themis	Jrk
Mrgpra2a	Aipl1	Serpinb3a	Cacna1f	Vmn2r15	Gbp10	Aicda
BC100530	Otc	Cphx1	Il6	Cyp2c68	Mki67	9930111J21Rik2
Bmp10	Nkx2-9	Clhc1	Slc5a11	Dntt	Gm5127	Pira11
Il4i1	Cyp2c29	Olfr1417	Map6d1	Serpina10	Kif18b	Hsh2d
Gsdmc	Etnppl	Asprv1	Klra5	Aadat	Slc26a4	Pdcd1
Casp14	Cyp1a2	Cysrt1	Ccl7	Mbl2	Pcdhb6	Tifab
Muc15	Gm14685	Crct1	Klhl10	Ccl7	Gpr25	Cdrt4
Cacng1	C9	Grhl3	Gpr25	Abcc2	Kif22	Gpr18
Lce1k	Slc2a2	Lce1a2	Pif1	2610042L04Rik	Wnt9b	Tarm1
Serpina1a	Apcs	Dsg1a	Nox1	Sucnr1	Gm6034	Ppp1r3g
Tmprss11a	Cyp2c37	Tgm3	Gm3696	Shcbp1l	Cpne7	Tgm7
Pkp1	Cyp2c70	Rptn	4930430A15Rik	Acan	Ccnf	Fos
Tmem45a2	Mrgprx2	Ces2f	Adgrg7	Ugt2b5	Cd28	Cxcr6
Jsrp1	Ugt2a3	Irgc1	2810417H13Rik	Apol7c	Ccna2	Zfp831
Slco1b2	C8b	4833423E24Rik	Rad51	Il4i1	Ctla4	Cxcr3
Sprr1b	Cyp3a25	Gpr84	Slc25a31	Gareml	Pif1	Sucnr1
Mstn	Apoa4	Eif3j2	Pira4	C1ql1	Ccr8	Crisp3
Tmprss11b	Fsbp	Sprr1a	Cdca8	Cdk15	Ccl17	Fcrla
Pglyrp4	Zbtb16	Sdr16c5	Ncapg	6030468B19Rik	LOC100045026	Klhl14
Cyp3a25	Elovl3	S100a8	Sstr4	Lhx8	Eme1	Kel
Lce1i	Fga	Tmprss11d	Eme1	Tmprss7	Pdcd1	Dmbt1
Mug1	Elovl2	Stfa3	Mtfr2	3110079O15Rik	Trhde	Wnt9b
Pah	Hsd17b6	Chst13	Aunip	Dct	Slamf7	Kmo
Tnp2	Zim1	Grid2ip	Sgol1	Gm3646	Ifng	Zfp759
Lce1m	Olig1	Alox12b	Cxcl9	Krt9	Cdca8	Gpr183
Myoz1	Mrgprg	Pla2g4d	Art2b	Gm6583	Zbtb16	Slc1a6
Eno1b	Doc2b	Serpinb11	Ticrr	Mcpt8	Gm3488	Gja3
Cyp2c50	D7Ertd443e	2300002M23Rik	Parpbp	Spata22	Cxcr6	Gm8817
Cps1	Slc22a2	Foxe1	Fosb	Tgm7	Gimap7	Prf1
Bglap2	Rasl2-9	Teddm3	Pira6	F13b	Eomes	Fgr
Sprr2a3	Cyp2c54	Hist1h2ad	Ccl3	4921509C19Rik	Cd27	Cxcr5
Gm20747	2021-03-01	Pla2g2f	Fbxo48	Cela2a	Klrc1	Tescl
Igfbp1	Camp	Gsdma	Kif22	Plin1	Klhl35	Oxtr
Gpr87	Nat8f2	Krt13	Kntc1	Plg	Adam4	Btla
Capns2	Kcnt1	Ngp	Cyp17a1	Cps1	Mtfr2	Chil4
Bhmt2	Angptl3	Serpinb7	Abca14	Mug1	Gm8817	Gkn3
Gm13308	Aspdh	Tmprss11a	Slamf8	Cacna1f	Gbp4	Gm9733
Cyp2c54	1190005I06Rik	Rnase1	Cenpe	Ambp	Klri1	Rnf112
Cntn3	Gm14434	Kel	Rgsl1	Taar4	Kbtbd6	Cd79a
Akr1c6	Gm14308	Klk10	Adgre4	Apcs	1500009L16Rik	Wdr95
Ugt3a1	Rdh7	BC100530	Hist2h2aa2	Dmbt1	Tex11	Slc39a12
Gm906	Hrg	Lce3d	Kif11	Sult1c1	Mxd3	Ccr5
Aadacl2	Ugt3a2	Mefv	Clspn	Grpr	Lck	Lst1
Cyp2c67	Lcat	Lce3c	Ccna2	Rdh16	Klra23	Clec2l
Hsd17b6	Tm4sf4	Cpa4	Gm4787	Gm5622	Cdca2	Krt1
Duox1	Mup12	2310050C09Rik	Taar4	Agxt2	Casc5	S100a9
Slc25a31	Tspan10	Il5	Cdca2	Pla2g5	Parpbp	S100a8
Sim2	Bhmt	Nol4	Ccr5	Lrrc15	Top2a	Chac1
Krt32	Apom	Gm94	Cnga1	Sult2a8	Tnfrsf17	Dnajb3
Glyat	Cyp2d26	Lce1i	Top2a	Serpina1a	2810417H13Rik	C130050O18Rik
Zfp600	Apoc3	Celsr3	Klra1	Grid1	Cxcl10	Pax5
Aldh8a1	Sco2	Myh4	Sult6b1	Col2a1	Cst7	Gm933
Gulo	Abca12		Eomes	Gm5820	Rrm2	Cpne5
Cer1	Apoh	Xlr3a	Pira1	Gm3500	Fam64a	Gpr171
Uts2	Ces2a	Clca1	Mki67	Ephx2	Kif11	Slc14a1
Pcsk2	Ppy	Sdr9c7	Kif14	Adipoq	Pcdhgc5	Trem3
Chrnd	Creb3l3	Trex2	Btnl6	Cfhr2	Sh2d2a	Fcmr
Krt9	Kng1	Crabp2	Ly6i	Cnga1	Cep55	Cd300e
Epgn	Serpina1c	1700023F06Rik	Klra8	Fam71b	Ccl4	Mmp12
Abo	Cyp4a10	Fcrlb	Cym	Htr3a	Plk1	Eomes
Myf6	Ambp	Stfa1	Aurkb	Prodh2	Duxbl1	Ctla4
4921509C19Rik	Abcc2	Defb4	Per3	Gng3	Cdkn3	H2-DMb2
Nat8f7	BC100530	Lce3b	Gfi1	Hrg	Ticrr	Haao
Gm15455	Pah	Spatc1	Shcbp1	Cyp2d26	Ly6c2	Ccl7
Kng1	Ttr	Duoxa1	Rad54b	Aldob	BC094916	Fam71b
Hist2h2ac	Gm3488	Prss22	Ms4a4b	2310045n01rik-mef2b	Il12a	Apobec4
Tmem130	Cyp4a14	Stfa2	Gzma	Mup14	Gm21586	H2-Ob
Tpsg1	Aldh8a1	Nccrp1	Asf1b	Saa4	Gm20878	Pln
Gm5796	Mettl7b	Retnlg	Ccnb2	Slc27a5	Gm8369	Ccl4
Try4	Acr	Chrdl2	Frmpd3	Cntn3	Xlr4b	Blk
Wfdc5	2310050C09Rik	S100a7a	Klra4	Abcc6	Depdc1b	Ccr6
Gbx2	Dmc1	Cnfn	Ccnb1	Chrna2	Tnip3	LOC100038947
Tmprss11d	Ntm	Mrgpra2b	Nkg7	Slc27a2	Spag5	Ctse
Lce1l	Tmem178b	Klk9	Tlr11	Gm4952	Klrd1	Slamf7
Ces2f	Gfi1b	Mmp8	Art2a-ps	Opn4	Cd5	Cd177
Dmgdh	Gys2	Egr1	Cep55	Crabp1	Kifc1	Glycam1
Lypd3	2010003K11Rik	Slc7a11	E2f7	Mfi2	Gfi1	Kbtbd13
Pira1	Pzp	C330021F23Rik	Cd8b1	Thrsp	Stat4	Sell
Hsd17b2	Alb	Otop3	Gtse1	Mug2	Cyp26b1	Jchain
Cyp3a11	Olfm4	Naip7	Gm12253	Hpd	Ubash3a	Rab37
Cyp2c29	Gm9992	Ccr3	Gm3500	Otogl	Prf1	Ifitm6
Cyp2c68	Stfa2l1	Hist2h2aa2	Themis	Il27	Il2rb	Slfn1
Bhmt	Ly6g	Krt78	Gimap7	Pzp	Aurkb	Ankrd34b
Myh4	Acot12	Crygn	Atf3	Ugt2b35	Shcbp1	Tlr9
Apoa4	Cpb2	Krt4	Gm609	Cyp2d9	Gpr21	Gzmk
Mup7	Tcte3	Rnase2b	Ccdc83	Nrg3	Ttk	Gdnf
Ugt2b5	Cyp2c50	Ly6g	Dpy19l2	Elavl2	Lat	Ccr7
Myl3	Ugt1a1	Gsdmc	Cd8a	Dpp10	Klrg1	Stat4
Fga	Slc7a8	Tmem45a2	Klrc2	Adm2	Clspn	Scd1
Cyp4a14	Baat	Foxd4	Uhrf1	Glyat	Racgap1	Nr1d2
Nat8f2	Glyat		Aspm	Pah	Cd6	Hcst
Ugt3a2	Pglyrp4	Lcn4	Birc5	Gm2083	E2f8	Trim10
Gckr	Masp2	Syce1	Sh2d1a	Tmem179	BC030867	Tnfsf8
Slc27a5	Nr4a1	Ly6h	Spag5	Hgd	Thy1	Klk1
Fgb	Aspg	Pram1	Cd28	Fgb	Samd3	Gapt
Ambp	Wfdc6a	Gm5483	Adam4	Abcb11	Klrk1	Gm21975
Mbl2	C8a	Cd300lf	Dtl	Gm21975	Lep	5031414D18Rik
Plg	Il12a	Trim10	Ctla4	Il22ra2	Ccl3	Pira6
Rnase1	Fgb	Klk14	Klra9	Cyp4a10	Cdca5	Cst7
Rptn	Ces1c	Aox4	Ms4a4c	Cyp2c50	Gpr68	Tff2
Hsd3b3	F12	Acp7	Cdh7	Cox8b	Tm4sf5	Fhl4
Dsg3	Apoa1	Pkp1	Casc5	Nat1	Fignl1	Gm614
Mylk2	Nkx6-2	Trem3	Ly6c2	Ces1c	Klra1	Ccl5
Cyp2d10	Gc	Chit1	Il27	Pira11	Ccr10	Cd22
Tnnt3	1110032F04Rik	Ada	Cxcr3	Ms4a2	Cd247	Cacna1i
Slco1a1	St6galnac5	Pira7	Gpr55	Soga3	Aplnr	Gpr141
Ctxn3	Kprp	Gbp5	Exo1	Usp50	Serpina3i	Tspan32
Myot	Aicda	Bpifa2	Gfy	Pla2g2e	Chil5	Abhd1
Mup11	Sycp2	Gpr82	Esco2	Nppb	Cd3d	Nkg7
Acod1	Hpd	Serpinb3b	Khdc1a	Cdk5r2	Cd3g	Hvcn1
Vwce	Hpx	Tceal5	Hells	Odf3l1	Cd207	Rnase6
Serpina1d	1300017J02Rik	Cgref1	Egr3	Igfbpl1	Acr	Il1b
Cyp2a12	Aldob	Krtdap	H2-M2	Epyc	Ctsw	Gcsam
Mug2	Trim67	Calm4	Kif20b	Pcdh15	Hist1h2ap	Slamf6
Myt1	Kcng1	Ms4a4c	Ccnf	Lgals12	Kif2c	Ikzf3
Elovl2	Tmem215	Spag11b	BC147527	Hist1h2ao	Mx1	Ly6c2
C130079G13Rik	Gm13275	Pitx3	Cdkn3	Dgat2	Cenph	Art2b
Nos1	Sntg1	Cdrt4	Fat3	Serpinc1	Sgol1	Kcnh4
Atp2a1	Serpina1a	Gsg1	Ccl22	Kcnj3	Tmigd3	Ciita
Saa1	Slco1b2	Rbp2	Ulbp1	Gzmk	AA467197	Ccr2
Trex2	Serpina6	C130050O18Rik	Hist1h2ap	Dcx	Mis18bp1	Cd2
Ces1c	Fgg	Syt6	1700067K01Rik	Xlr5b	Spn	Bbs10
Serpina1b	Rbbp8nl	Cers3	Mx1	Cntn2	Gtse1	Bank1
Aldob	Serpina1d	Cyp26b1	Cdk1	Cyp2c37	Itga4	Gpr15
Hist1h2ad	Ces3a	Jrk	Heatr9	Fabp4	Il12rb1	H2-Q10
Cysrt1	Esrrb	Gm9733	Samd3	Ugt2b34	Begain	Lgals12
Alb	Saa4	Gjb4	Ifng	Comp	Tgtp2	Rec114
Ces3b	2010107G12Rik	Olfr56	Treml4	Clca3b	Ddias	Ly6g
Ugt2b1	Cldn17	Hsh2d	Itga4	Syt4	Cd3e	Gpr174
Klk7	Apoa5	Psapl1	Hmga1-rs1	Igfbp1	Mchr1	Hrh2
Serpina3k	Maneal	Kctd4	Cdca5	Slc2a5	Epsti1	Npy
Hnf4a	Tmprss11d	Lilr4b	Dscc1	Cilp2	4930563E22Rik	Gpr33
Supt4b	Apoa2	Egr3	Colq	Masp2	Cdca3	Cd19
Pzp	Fbp1	1110032F04Rik	Rrm2	Cyp4f14	Sp5	M1ap
Serpinb5	Serpinf2	Cyp2c65	Oas1g	Bhmt	Mmp3	Gm21119
Cyp2d9	S100a9	Drd4	Nppb	Cyp17a1	C1qtnf3
Dcaf12l2	Mug1	9930111J21Rik2	Plk1	Pla2g2d	Grp	Smpd5
Cyp4a10	Lce1m	Olfm4	Plac8	Slc44a5	Klrc2	H2-Oa
Gabbr2	2300002M23Rik	Capns2	Gm614	Slco1b2	H2-Q9	Pars2
Ankrd53	Mup3	Wfdc12	BC094916	2410137M14Rik	Phf11b	Kcnf1
Lhx2	Serpina1b	Sprr2a1	Il21	Nefm	Wfdc6a	Zc3h12d
Fam83c	Tfr2	Sprr2a2	Crtam	Mab21l2	Gm4070	Olr1
Hsf5	Slc22a12	Nlrp12	Kif2c	Gm3696	Dlgap5	Pglyrp2
E330034G19Rik	Rarres1	Tprg	Lair1	Rdh7	Tdgf1	Adgre4
Kcnv1	Gata1	Fgr	Nlrp1b	Cyp4a14	Sco2	Ccr1
Pitx3	S100a8	Ankrd22	Sstr1	Ubd	Nrcam	Ubash3a
Clec4f	Slc27a5	DXBay18	Klrk1	Serpina1d	Igfbp3	Serpina3i
A1cf	Rptn	Dynap	Tex11	Aqp7	Plcxd3	Klrc1
Mup14	Cps1	Duxbl2	Gbp4	Gpd1	Klra8	Cd300lb
Csrnp3	Olfr558	Duxbl3	Zbp1	Havcr1	Cenpf	Ocstamp
Ttr	Gp1bb	Fos	Cdc6	Dmgdh	Klra7	Spn
Ces3a	Tmem45a2	Irf7	Apln	Mettl7b	Apol7b	Ffar1
Apoa1	Plg	Ifitm6	Hist1h3d	Eci3	Ciart	Map10
Mylpf	Chrna2	Ccr8	Aif1	Vat1l	Iigp1	Cd52
Rdh7	Serpina1e	Pla2g3	Cenpf	Il12b	Ptpn22	Gm14305
Tnni2	Cpne7	Klk7	Sost	Tnfsf11	Cd226	Artn
C1rb	Wfdc21	Csf3r	Ckap2l	Slc6a7	Icos	Egfl6
Abcb11	Adgrf2	B430306N03Rik	Rad54l	Gc	H2-Q6	Cx3cr1
Cartpt	Serpinc1	Slfn1	Abca17	Mcpt4	Adamts9	Xlr3b
Aadat	Lypd5	Ltb4r2	Ccdc116	Tmem45b	Stil	Nlrp12
Otop3	Ier5l	6330409D20Rik	Gpr63	Alb	Tigit	Cyr61
Dlx3	Slc6a19	Fosb	Tpx2	Klb	Sult1e1	Mcemp1
Dppa2	Uroc1	Apobec4	Oas3	Dnase1l3	Klrb1a	Pira2
Asprv1	Kng2		Gpr141	Serpina1c	Gm12185	Nhlrc1
Apoa5	Aadac	Mup15	Tnfrsf9	Prok2	Nlrc5	Cd101
Cyp4f14	Hif3a	BC049352	Dlgap5	Ptpn5	Zfp599	Sp5
Cyp4a12a	Apob	Cd274	Il2rb	Lrrc3b	Itk	BC021614
Apoh	Insm1	Klhl14	Gbp6	Acvr1c	Asf1b	Mchr1
Tgm3	Sgk2	Tgm5	Klra7	C8b	Serpina3c	Hist1h2bn
Hgd	Cpa4	Cxcr1	Lrat	Gm5127	Irgm2	A530016L24Rik
Cfhr2	Clstn3	Zfp759	Ms4a6b	Tm4sf4	Lrat	Cd209b
Hpd	Serpina3m	Rnf224	Epsti1	Ttc39d	Chrna7	Itgax
Zfp534	Pla2g4d	Sycp2	Pcdhb11	Ugt3a2	Gbp6	Cd79b
St6galnac1	Rnase1	Oas1g	Neil3	Car3	Olfr56	Myo1f
Serpina11	Apof	Oasl1	Chek1	Cyp2c67	Lax1	Gm17455
Rnf222	Akr1c6	Tmigd1	Pydc4	Gm8267	Foxm1	Camp
Gc	Lce3a	Pinlyp	Cd300e	Akr1c20	Cenpa	Ms4a1
Serpinc1	Slc26a1	Tifab	Cd160	Slc26a3	Sstr4	Sidt1
Mup10	Ahsg	Wdr5b	Dnah8	4930430A15Rik	Skap1	Ncr1
Mup19	Lce3f	Btnl4	Itgax	Rpl39l	Timp1	Treml4
Lgals7	Agt	Acsl6	Dnmt3l	Cyp2c29	Il12b	Csf3r
C330021F23Rik	Lox	Trim30b	Klra23	Cd209g	Igtp	Pyhin1
Serpinf2	0610010B08Rik	Rsad2	Cdca3	Cyp2d10	Msc	Fam205c
Mup20	Asgr2	Them5	Plcb1	Sost	Gbp2	Apol7c
C8b	Pgf	Cyp2a4	Prr11	Mup20	Kif20a	Klrk1
Tm4sf4	Dynap		Shcbp1l	Nr1d1	Aff2	Clec7a
2610528A11Rik	Nr1d1	Siglece	Batf3	Apoa5	Gm11744	Il7r
Neb	Begain	Orm2	Fasl	Siglech	Rad51ap1	Pik3ap1
Xlr4c	Cyp2d10	Krt85	C330027C09Rik	Nat8l	Fbxo5	Lilra6
Serpina1c	Hipk4	Xntrpc	Prf1	Clstn3	Havcr2	Arhgef38
Actn3	Tcf15	Gdnf	Il12rb2	Cd8b1	Prr11	Fasn
Apcs	F2	Nags	Olfr99	Ocstamp	Nlrc3	2021-03-01
2410137M14Rik	Ccl5	Pglyrp4	Clec4a1	Abcg8	Gvin1	Kcng2
Cpb2	Hrnr	Xlr3b	Klrc1	Lonrf2	Banp	Gpr34
Pvalb	Mup7	Gbp2	Pde11a	Cd8a	Lox	Klrd1
Slc38a3	Trib3	1700123I01Rik	Fam64a	Arxes1	Wdr95	Map4k1
Sdr9c7	Cd164l2	Elovl4	Klk1	Ccr3	Kif4	Celsr3
Mup3	Etnk2	Crisp3	Gm11711	Cyp7a1	4930427A07Rik	1810011O10Rik
Masp2	Fkbp5	Abhd1	Fcgr1	Pln	Derl3	Stac2
Rdh16	Lce1a1	Zbp1	Pdcd1	Jchain	Dbf4	Cd69
Bpifc	Ugt2b5	Ccr1	Grp	Aoc3	Gm12250	Slc26a4
Abcc2	Alox12e	Sectm1b	Jchain	Nrg4	Klri2	Cd300lh
Dsc3	Aqp2	Slc4a1	Gpr33	Ccl5	Birc5	Abhd12b
Akr1d1	Ucma	Myh8	Tgtp1	Hist1h4k	Espl1	B3gnt8
Habp2	Tmprss6	Mt4	Ttk	Kcnj1	Stk32c	Gzmb
Prodh2	Map3k6	Gm17455	Cd27	Nkx2-5	Baiap3	Sstr4
Abca12	Lrrc29	Htr2a	Ncr1	Akr1c18	Cenpm	Piwil2
Mrgpra2b	Ces3b	5031414D18Rik	Gm4070	Saa1	Ccl22	9130023H24Rik
C4bp	Acss3	Olfr1383	Gpr21	Ugt2b1	Efcab11	Tcp10b
Baat	Galnt15	Piwil2	Espnl	Cyp3a11	Mfsd2a	Cd180
Klk9	Btnl9	Olfr1420	Amd2	AF067061	Gpr174	Fam65b
Sprr1a	Mup20	Btla	Lag3	Tpsb2	Ifltd1	Hsd3b2
Apoa2	Lce1l	Tmem236	Gbp8	Ly6k	Mgl2	Pou2f2
Shcbp1l	Tph1	Adamts15	Tbx21	Icos	Fam72a	H2-Eb2
Hsd17b1	Mup10	Serpina3f	Depdc1b	Myoc	D930020B18Rik	Cr2
AF067061	Krt13	Dlx3	Slamf7	Pira1	Sytl3	Ptger3
F12	Mbl2	Bcl2l15	Clec4a3	Izumo1r	Ccnb1	Tnfrsf13b
Nr4a1	Myrip	Cyr61	Ccl17	Elovl2	Gbp7	Col6a6
Saa4	Slc25a47	Tmem215	Nppa	Fam196b	Tubg2	Bcl2a1d
Serpina1e	Ugt2b36	Artn	Mcm5	A2m	Zap70	Xlr3a
Gm4952	Clec12b	Calml3	Racgap1	Sult1b1	Grik2	Cirbp
Ankk1	Itih3	Gm14137	Gm4724	Creb3l3	Gm13305	Zcchc18
Eif3j2	Ly6g6f	Mmp9	Hspa1a	Tshb	Per3	Stk10
Mettl7b	Gfra4	Slc2a6	Nat8f7	Apom	Hsd11b2	B3gnt5
C9	Cfhr2	Klhl38	Gen1	St6galnac1	Slamf6	Kcnj3
Tbx15	Dpep1	Map10	Ccl4	Bcat1	Ido1	Selplg
Tprg	Tprg	Csta1	Ccr9	Cd1d1	Rad54l	Klrb1c
Hpx		Lilra6	Dpcr1	Apoa1	Pglyrp2	Atp1a3
G6pc	Clca3a1	Cirbp	Gsg2	Gm11711	H2-T9	Arhgap9
Fbp1	Gm14137	Sik1	Xlr4c	Grem1	Pcdhb12	Ear2
Pinlyp	Dmgdh	Art2b	Atp2b2	Gm13275	Sox7
Egr3	Sdr9c7	Ccl4	Lck	Serpina1b	Neil3	Glp1r
Sult2a8	Lce3d	Pira1	Iqgap3	Cd209d	Mybl2	Mcoln2
Angptl3	Tat	Sprr2a3	Gnrh1	Kng1	Hsph1	Rab42
Pitx1	Prrt4	BC051628	Ndc80	C1ql2	Cdc45	Prelid2
Myoz3	Lce1g	Cd177	Cntn4	Cpa3	Uhrf1	Tspo2
Agxt2	Gmpr	Clca3a1	Mmp12	Cpt1b	Polq	Klhl35
Abcg8	Serpina3n	Ch25h	Foxm1	Nuggc	Pcdhb21	Tspyl3
Agmat	Mup15	Gbp4	Cenpk	B3galt2	Zfp366	Gimap7
Tmprss6	Cers3	Tlr13	E2f8	Aadac	Nuf2	Hist2h2aa2
Wfdc12	Phospho1	Dusp13	Myo3b	Apob	Spc25	Klhl38
Hist1h2ao	Serpina3k	Kbtbd13	Clec12a	Cd300c	Rims2	Kcnab2
Sycp2	Dsg1a	Cyp2b19	Ccr3	Foxg1	Trip13	Siglecg
Foxd4	Mug2	Rbmxl2	Mis18bp1	F12	Gbp8	Il2rb
Gm3417	Acot4	Lst1	Olfr536	Apoc3	Zfp273	Podnl1
Ly6f	Dsc1	Pars2	Sytl3	Cyp11a1	Dnajb3	Slc15a3
Serpinb11	4833423E24Rik	Hsd17b2	Ncapg2	Actr3b	Gata3	Atp8b4
Dppa5a	Kcnk3	Tmprss11f	Pyhin1	Tenm4	Hspa1b	Pilrb2
C4a	Fgl1	Bbs10	Sh2d2a	Mybphl	Tpx2	Tmem254c
Il1b	Egr3	Slfn14	Gm5820	Lyzl4	Nmur1	Arhgap15
Mup15	Retnlg	Tmprss5	Iigp1	Sh2d1a	Gzmm	Itga4
Asb15	Ucp1	Cecr6	Gm11545	Ms4a4b	Phf11a	Slc9a7
Fgg	Pcdhb13	Mroh6	Runx3	Cd3d	Ncapd2	Ptprc
Fosb	Lce3e	Espnl	Wfdc13	Slc10a4	Zbtb32	Cgref1
Slc2a2	Nlrp12	Sstr4	Scn3a	Wfdc17	Prelid2	Hk3
Creb3l3	Cyp3a11	Xkr5	Scn3b	Themis	Ckap2l	F2rl2
Gm5936	Chst5	Gm14548	Bhlhe41	Ahsg	Ica1l	Syt6
Timd2	Hnf4a	Dsg3	Mnda	Chrna3	Kntc1	Matk
Atf3	Tmigd3	Gbp3	Cenph	Bex6	1190005I06Rik	Alyref2
Cacna1f	Slc22a4	Oas3	Gpr35	Slc5a11	H2-Q7	Arnt2
Apoc3	Mup14	Fam25c	Kifc1	Map6d1	Ms4a7	Ms4a6b
Afm	Chit1	Nxf7	Nr4a3	Rln3	Brca1	Phf11c
Tarm1	Aadacl2	Fzd10	Csf2	Adig	H1fx	Nptx1
Etnppl	Lce1f	Gm3776	Atp8b4	Cxcl9	Cdc25b	Slc4a1
4833423E24Rik	Il18rap	Myod1	Ccl5	Lrrc17	Gimap4	Neil2
Ahsg	Asprv1	Lrrc66	Phf11b	Ptger3	Cenpw	Epsti1
1300017J02Rik	Peg3	Dnajb3	Xcr1	Pde11a	Esco2	Fbxo48
H2-L	Rbpms2	Cd300lb	Dab1	Rxfp1	Adamts17	Dock2
Gm14685	Klb	Asb12	Mycn	G6pc	Olfr920	Ifit1bl1
Lcat	Lce1h	Sptssb	Prc1	Ces3a	Scn3a	BC051628
Prss27	Olfr920	Gsdmc4	Cst7	Dok5	Ccdc42	Igsf10
Apof	Cdo1	Cd33	Bcl2a1d	Cidec	Rad51	I830077J02Rik
Art2a-ps	Lce1b	Chil4	Kif15	Crp	Kcns3	Slc2a5
Ckm	Pfkfb1	Has1	Pbk	Aplnr		Myo1g
Olfm4	Adprhl1	Ccdc63	Gvin1	H2-M2		Aoc1
Slfn4	Col10a1	Stfa2l1	Phf11a	Cplx1		Klra6
Duoxa1	Wfdc8	Gpr141	Best3	Lect2		Fut7
Gdap1l1	Gjb5	Fcgr4	Itk	Nlrp6		Nup210
Speer4e	Lipk	Clec4e	Oas2	Dnase2b		Rfx5
Wfdc17	Cd160	Nipal4	Spn	Cox7a1		Ribc2
Apon	Wfdc5	Gm3435	Nlrc3	Gm12253		Siglece
Raet1d	Nppa	Apol10b	S100a4	Mt3		Acoxl
Mefv	Cyr61	Trpm2	Sla2	Slco1a1		Txk
Lin28a	Pappa	Sirpb1b	Smc2	Fbp1		Dgkg
S100a8	Thbs1	Phlda2	Ccne1	Serpina3k		Traf3ip3
Nkpd1	Kcnj12	Mt2	Xlr4a	Slamf6		Cybb
S100a9	Tgfbr3l	Dusp5	Ckap2	Tectb		Clec2i
Hist1h4m	Kctd4	Capn12	Nlrc5	2010003K11Rik		Themis2
Syndig1l	Egr1	Gpr15	Htr7	Hnf4a		2300005B03Rik
Rnase2b	Acsm3	Wfdc10	Cd3d	Cd27		Coro1a
Dpys	Lce1c	Dmkn	Pgr	Nnat		Havcr2
Aox4	Cpn2	Pax5	Ms4a7	Slc26a10		Ssc4d
Them5	Cyp2c65	Mterf1b	Cd48	Gal		Myl4
C8a	Sprr1a	LOC100038947	Gm4841	Uox		Il18rap
Stac3	Ankrd35	Tgfbr3l	Klra2	Cacna2d2		Arhgap4
Mgam	Rnf223	Duox1	Cd3e	Slc36a2		Ctsw
Dlk2	Nr4a3	Dsg1b	Cx3cr1	Heatr9		S100a4
Smtnl1	Mmp8	Mylk2	Ect2	Agbl4		Tlr6
Foxg1	Tdo2	Ifit3	Klrd1	Gimap7		Ptprcap
Gm11710	Gulo	Wars	Igsf10	Gm10413		Hc
Ryr1	Fst	Slc14a1	Muc5ac	Col11a1		Necab2
Rho	Timp4	Htr2c	Bcl6b	Insrr		Hist1h4n
Ccdc79	Lag3	4933411K16Rik	Itgal	Gabra4		Card11
Olfr536	Cfi	Slc15a3	Ifi203	Colq		Plac8
Krt5	Prkcg	Speer4c	Dgkg	Ebf2		Nupl2
Hist2h2aa2	Apoc4	Pdcd1	Pglyrp2	Il1b		Lrrc73
Fbp2	Tcf23	Ddit4	Aplnr	Kcnj16		Cd160
Dbp	Pemt	Acsbg1	Ccr8	Apol6		AB124611
Serpina10	Hist1h1c	Rufy4	Hspa1b	Cst7		Klri1
Cyp1a2	Apon	M1ap	Galnt9	Hsd17b6		Zfp763
Pitx2	Spatc1	Gm5150	Irf7	Klra20		Arrdc3
Asb5	Celsr3	Ccr7	Ctsw	Ffar2		Xlr4b
Abcc6	Muc15	Cd207	Ddias	Col6a4		Tnfrsf18
Nlrp12	Tshr	Sim2	Ercc6l	Dgkg		Gm1966
Apob	Lrg1	Pira2	Gsg1l	Mup10		Pdcd1lg2
F2	Id3	Pitx1	Gpr15	1190005I06Rik		Nlrc3
Tectb	Rwdd2a	Tgm1	Icos	Lck		Bcdin3d
Elovl4	Mup19	Ly6g6c	Cd300c	Nxpe5		Icos
Entpd8	Aqp11	Klf2	DXBay18	Mup3		Susd3
Dnajc5b	Grhl3	Pvalb	Kif4	Smco3		Gimap3
Galr2	Dgat2	Pcdhb2	Olr1	Ipcef1		Gm14124
Acot12	Ly6c1	Batf2	Klri1	Itk		Zfp712
Klra17	Dnase1l2	Nr4a1	Duxbl2	Pglyrp2		Pram1
Cfhr1		Barhl1	Duxbl3	AA792892		Cd27
Duxbl2		Tspo2	Nrcam	Unc5cl		Ces2c
Duxbl3		Sbsn	Oas1a	Nr4a1		Klra3
Osm		Iigp1	Krt1	Fabp3		Zfp94
9830107B12Rik		Rab42	Ly9	Cd3g		Zfp39
Il22ra2		Ivl	Fanci	Apoh		Gm14548
Slc10a1		Tmem40	Stat4	Apoa2		Cd28
Mybpc2		9130023H24Rik	Mcm10	2610318N02Rik		Zfp273
Psapl1		Lipf	Alpk1	Cd3e		Ncf4
4930519G04Rik		Areg	Klre1	Cxcr6		Muc5ac
Omp		Alyref2	Tnip3	Adam4		Xylt1
Zfp936		Mcemp1	Rnf207	Cd28		Mmp9
Kng2		Gm614	Gm12250	Fgf12		Chst3
Gm3435		Efna3	Spdl1	Ccl19		Coa4
P2ry4		Dynlt1b	1500009L16Rik	BC094916		Atp6v1b1
Fam228b		Kcnt1	Gm1966	Samd3		Itgb2
1700020D05Rik		Gm2897	S1pr5	Cd40lg		Srpk3
Madcam1		Gpr55	Cdc25c	Tm4sf5		Cd300ld
Sypl2		Siglec1	Serpine1	Serpinf2		Chil5
Glycam1		Ffar1	Zfp566	Sycp2		P2ry13
Plppr4		Serpina3i	Gbp7	Sla2		Slitrk6
Necab1		Gbp6	Gm9733	Tnfrsf13c		P2rx2
Ly6g		Adgrf4	Bhlhe40	Gbp2b		Pilra
Nlrp6		Tsku	Plekhs1	Prg2		Tbcc
Csf3r		Tap1	Col6a3	Mroh7		Etv5
Gm9733		Nupl2	Trim59	Lcn4		Il10ra
Mybph		Ear6	Kif20a	Lect1		A530099J19Rik
Lrrn1		Dnase1l2	Klra6	Sprn		Trmt12
Rfx8		Mybpc1	Cenpa	Sult1c2		Tnfrsf13c
4931406B18Rik		Ifit3b	Kif23	Angptl3		Itgal
Insm1		Aplnr	Stard4	Gulo		Npcd
Dusp27		Fam83f	Gm2897	Cntn4		Pstpip1
Havcr1		Cd101	Crb1	Cxcr3		Hpse2
Hamp		Ctse	Klri2	Rnf207		Clec12a
Klhl41		Fcer2a	Gabra4	Cd5		Acsbg1
Mab21l3		Clec4d	Slc38a5	Nr1d2		Cracr2a
Apold1		Sell	Lst1	Serpina1e		Smpdl3b
Clec4e		Mnda	Klrg1	Tlr12		Clec4n
Cxcl9		Fam57a	Tnfrsf17	Hpx		Opn3
Tspan10		Egr2	Samsn1	Aif1		Tnfsf11
Mup2		Paqr5	Cks2	Chrnb4		Ifltd1
Dfna5		Arrdc3	Espl1	Osm		Arhgdib
Efnb3		Nlrp3	Cd244	Mybpc3		Gimap4
Pgbd5		Ccdc14	Arhgap11a	Cd209f		Thrsp
Mfi2		Gjb2	Slc26a4	Pacsin1		Slfn8
Nr4a2		Rtn4rl2	P4ha3	Klhl10		Pabpc4l
Npb		Themis2	Diaph3	Trpm5		Ahrr
Chl1		Siah1b	Brca1	Tnni3k		Cd48
Gm5150		Cdc20b	Ptpro	F2		Hes2
Trim30b		Ccr6	Nusap1	Hand2		Ccdc87
Cxcr2		Nkpd1	Knstrn	Phf11c		Relt
Sirpb1b		Vsig8	Kifc5b	Il27ra		B3gnt7
LOC547349		Pirb	Slco4a1	Lag3		Gm3383
B430306N03Rik		Gpr171	Plk2	Epsti1		Kif6
Ugt1a1		Fam151a	1700102P08Rik	Slc5a7		Spns3
Cfi		Trmt12	Gm12185	Mefv		Acaca
Casq1		Wisp2	Myo1g	Cr2		Gbp10
Dctd		Fasl	Ccl8	Cyp4a12b		Rac2
Aadac		Ifi204	Gpr176	Mup2		Slc25a1
Rgn		Ddx60	Dock2	Atf3		Ccl22
Cd209b		Gbp7	Aurka	Ttc30a2		Itgb7
Ccdc116		Snai3	BC035044	Nkg7		Spib
Astn1		Cldn23	Myo1f	Tshr		Upk2
Rpl3l		Gm2002	Slfn8	Cfi		Slc28a2
Cst6		Il11ra2	Mndal	Nat8f2		Pik3cd
Ftcd		Tcte3	Cd6	Hs6st3		Neurl3
Xntrpc		Ncr1	Nnat	Gldn		Itln1
Amh		Hebp2	Havcr2	Pnldc1		Fcgr1
Otc		0610010B08Rik	Ubash3a	Etnppl		Wdfy4
C1ql2		Trim15	Erbb4	Tulp2		Bhlhe40
Nags		Gm12250	Amz1	Rxfp2		Errfi1
Syt8		Gyltl1b	Smim24	Myl4		Plcg2
Kcnj16		Phf11a	Samd12	Lpar5		Ntn3
Hal		Zfp831	Frem1	Acsm3		Bin2
Atg9b		Hrh2	Ikzf3	Tlr1		2021-09-01
Gbp2b		Hk3	Ipcef1	Cyp2c44		Gm5150
Dscc1		Ciita	Klrb1c	Kcnj5		Disc1
Trem1		Ribc2	Slmo1	Acsl1		Aif1
Uox		Pilrb1	Mex3a	Nat8f3		Mybpc3
Itih3		Slpi	Cd52	Susd5		Rasd1
Nipal4		Lilrb4a	BC055324	Fga		Ptpn22
Lonrf2		Atp2a1	Tifab	Slc17a7		Tex11
Gnrh1		Pilrb2	Padi2	Slc10a1		Zfp184
Scml2		Errfi1	Hhip	Bcl11b		Ppfia4
Lmod3		Aqp2	Stk32c	Erbb4		Plk2
Tssk4		Zfp750	BC030499	Stmn3		Klf2
Fgr		Cldn2	Lpar5	Gapt		Colq
Sptssb		Wnt9b	Gbp3	Itgad		Cd5
Klk10		Slc39a2	Lat	Sdsl		Carns1
Ada		Lif	Gpr68	Skap1		Orm1
Gal3st2		S100a14	Gpr174	Zfp936		Cd200r4
Dnajc22		Fbxo48	Slamf6	Marco		Bhlhe41
Tdo2		Cxcr5	Naip6	Spo11		Zfp3
Slc17a8		2300005B03Rik	Bcl11b	Thy1		Zfp36
Fbn2		Atg9b	Ncapd2	Prkar2b		Klrg1
Ano5		Dusp27	A730008H23Rik	Ifng		Ly6k
H60c		Tnnt3	Ptpn22	Acsm5		Cd37
Art2b		Pydc4	Gimap4	Gpr174		Klra2
Clec2h		Gp2	Ube2c	Aldh8a1		Fam109b
Gm5483		Dpcr1	Tfec	Rab37		Dusp2
Arc		Cacng1	2021-03-10	Cd6		Cd3g
Pirb		Sirpb1a	Dnase1l3	Adprhl1		Tinag
Pram1		Arhgap40	Wdr95	Fut1		Zfp128
Nccrp1		Cd300e	Sidt1	Fam26f		Lctl
Mmp8		Gm1110	Bend6	Il21r		Rgs1
Stfa2l1		Klhl35	Cdc25b	F8		Kif21b
Gsta1		Nlrp10	Ptprc	Ccr2		Lsp1
Zfp385c		Csrnp1	Stat1	Mzb1		Tmem154
Nr4a3		Zfp458	Fam167b	Cd244		Il1rl2
D830030K20Rik		Cpsf4l	Cracr2a	Elovl6		Cd244
Trem3		Defb1	Acod1	C4bp		Junb
Glrb		Isg15	Tigit	Mettl7a2		Pla2g1b
Pdia2		Prf1	Ikzf1	Per3		Il27ra
AW551984		Col22a1	Icam4	Gpr68		Tagap
Ampd1		Plac8	Gm6086	Hcar1		Cyp4f18
Tfr2		Olr1	Ccdc79	Pira6		Elovl1
Ttc30a2		Xirp1	Ms4a6d	Eomes		Ifng
Trpc5		Ccdc87	Troap	Sapcd1		Cd68
Cbln3		Myl3	Cdc45	Fam228b		Lcp1
Galnt9		C2cd4b	Thy1	Nxf2		Lefty1
Cyp2c44		Alpl	Ppfia4	Nsg2		Zfp709
Klk14		Clec7a	Ticam2	Klrc1		Zfp729b
Gm14085		Fcrla	Dner	Mgam		Mylk3
Sirpb1a		Fcgr1	Tnf	Hspa1a		Cd1d1
Cd300lf		Iqgap3	Moap1	Gm9733		Rasgrp4
S100a14		Lrg1	Cd5	Hcst		Dydc2
Xirp2		Fcmr	LOC547349	Slc26a1		Cd7
Gm5820		Rdh12	Txk	Ctsw		Osm
Egf		Kmo	Gm8369	Sh2d2a		Cpm
Tmem86b		Fabp5	Plekha6	Gad1		Tbc1d10c
Npas4		Chst3	Tm4sf5	Mrap		Acp5
Il27		Slfn8	Ccl2	Btnl6		Zkscan8
Rufy4		Osm	Ctss	Plcb1		Ttc30a1
Cd244		Rbbp8nl	Trip13	Cd300lh		Cotl1
Dnase1l3		Vsig1	Tacc3	Abcg3		BC147527
Art5		5730559C18Rik	Tk1	Il17rb		Wfdc13
Apol7c		Treml4	Il10ra	Mcoln2		Pcdhga9
Oit3		Fetub	Ccr2	Cd160		Gpr68
Tex14		Itgb2l	Tlr7	Acot12		Card6
Cyr61		Tlr9	Aoah	Hamp		Champ1
Clec4d		Troap	Hpcal4	Nav3		Lpar5
Gdf6		Kcng1	Mybl2	Cd48		Fcrl1
Retnlg		Hist1h2bg	Raet1a	Npb		Sbk3
Gpr37l1		Prss27	D930020B18Rik	Slc5a5		Mpeg1
Klhl40		Mx1	Ccdc88b	Fcer2a		Speer4c
Cd300ld		Rin1	Scn7a	Adgre4		Sh2d2a
Ms4a4a		Plk2	Stap1	Olfr536		Arl4c
Thbs4		P2ry13	Cd200r4	Stab2		Sema4d
Spatc1		Hist3h2ba	Bub1	Aicda		Rbpjl
Apoc4		AU041133	Sapcd2	Abca14		Morn3
Etnk2		Fcamr	Msantd1	Ubash3a		Bcl11a
Mmp9		Ccdc160	Slfn4	Cacna2d3		Klra8
Csf2rb2		Tnni2	Kcnab2	Ticam2		Kynu
Clec4a1		Rec8	Tgtp2	Gal3st2		Scml4
Slco5a1		Nsun3	Cd3g	Gm8369		Afmid
Krt14		Ereg	Sbk3	Runx3		Lpxn
Has1		Efhb	Pcdh12	Slco5a1		Prg2
Rsrp1		Asb16	Krtap17-1	Tbx21		Ear1
Lrtm1		Nr1d1	Cd300lh	Sbspon		Mmp25
Wfdc21		Serpinb5	Il31ra	Fut9		B430306N03Rik
P2ry13		Noxred1	Gbp2	Retn		Lair1
Stra6l		Sult2b1	Tox	Gpr183		Ch25h
LOC100038947		2810459M11Rik	H2-Eb1	Nos2		Cd300lf
A530064D06Rik		Cd22	Aicda	Grap2		Azin2
Trpm2		Dsc2	Rasgrp3	Fasl		Ccl24
Siglece		Gm11710	Adamts14	Art2a-ps		Stap1
Slc2a6		H2-T9	Gbp2b	Xkr4		Hpcal4
Car9		Rims3	Gbp9	Cd96		Nos2
Il31ra		Il1rn	Ptpn7	Adam12		Blnk
Clnk		Ear2	Spc25	Cldn22		Tmigd3
Pacsin1		Sapcd2	Mms22l	Rhoh		Sirpb1a
Ifitm6		Chac1	Adcy1	Sctr		Siglecf
Hsd17b13		Mkrn3	Mcidas	Rac2		Crb1
Emilin2		Dhx58	Rbpjl	Il21		Baiap3
Cd300lb		Acta1	Pkhd1	Ccl2		Wdr63
Ntrk1		Muc4	Il21r	Itgal		Cfap221
Arg1		Trim63	Zfp873	Corin		Mx1
Pilrb1		Mybpc2	2021-09-06	Cdh17		B4galnt1
Adamts1		Actn3	Dck	BC035044		Slc22a1
Chrna2		Tmem254c	Tnfrsf1b	Gpr1		Zfp119b
Thbs1		Siglecf	Nup210	Ly9		Efhb
Igsf6		Fut7	Cybb	Igfals		Gng8
Chit1		Cyp4f18	Itgb7	LOC100038947		Rd3
Moap1		Nhlrc1	Fyb	AV320801		Cd3d
Cxcl10		Gsta1	Oip5	Nlrp12		Slc2a6
Pira4		LOC547349	Ifi204	Insc		Cd3e
Nox1		Zkscan8	Zbtb32	Ccl22		Fcho1
Marco		Esyt3	Prkcb	Fgr		Ly86
Egr1		Cldn4	Zap70	Pde1c		Lpcat1
Sfrp4		Klra3	Bfsp1	Xlr4c		Ccdc42
Gm3636		Defb14	Thbs1	Ms4a1		Ankrd49
Tmprss11g		Ifit1	Trim30d	Prrx2		Ap5b1
Ttn		Gm14124	Gimap3	Cd300e		Kcnj2
Nfam1		Aloxe3	H2-Aa	Myo3b		Cd96
Gm14548		Gcsam	Car9	Ccr9		Bpifb1
Dnd1		Krt32	Kcnd1	Ptprc		Tnfaip8l2
Slc27a2		Shh	Gng8	Itga4		Zfp105
Pilra		H2-Ob	Ifit1bl1	Ttr		Rasa3
Apobec2		Pira6	Foxl1	Gdf11		Cldn1
Hk3		Pcdh20	Gbp5	Gpr18		Serpina9
Lmod2		Fus	Cd226	Gm14085		Il21r
Lilra6		Klri1	Rtp4	Klra6		Fam178b
Tlr1		Lrrc73	Gins1	Lrmp		Btnl2
Trim54		Gm867	Bdkrb2	Ltb		Pilrb1
Serpine1		Gpcpd1	Ms4a6c	Ly6c2		Cd72
Ces1b		Doc2b	Smpdl3b	Spib		Hcls1
Padi4		Pdia2	Gm14393	Ms4a6b		Irf4
Lilrb4a		Tmem54	Tespa1	2021-09-01		Fanca
Oosp1		Chil3	Ptgir	Snap91		Ccdc160
Slc1a7		Tha1	Cks1b	Bcl11a		Ces1g
Per3		B3gnt8	LOC100038947	Myl7		Ptpn6
Mypn		Nek2	Lpxn	Sash3		Skap1
Ticam2		Nlrc5	Zfp473	Crtam		Commd5
Oas1g		Zfp105	Lrrc9	Gpr33		Exo5
Fosl2		Ttc22	Gins2	Tff2		DXBay18
Chrnb4		Junb	Cd96	Cd226		Skint3
Tnfrsf4		Cited4	Rasal3	Nanog		Pik3cg
Lilr4b		Cd69	Gsap	Kmo		Tgfbr3l
Adgre4		H2-DMb2	Pcdhgc5	Krt1		Ipcef1
Gpr35		Grin1os	Skap1	Sox9		Rgs2
Sspo		Xylt1	Il12rb1	D930020B18Rik		Gm21948
Fcrl5		Gclc	Itgb2	Shisa3		Car3
Jph1		Slc26a4	Il17rb	Stat4		Ffar2
F10		Evpl	Ube2t	C8a		Rims2
Cd33		Pik3ip1	Mia2	Hspa1b		Sh2d1b1
Nfe2		Pla2g4e	Speer4c	Dab1		Zfp810
Calml3		Wfdc21	Cd83	Ikzf3		Chil3
Gm4841		Pik3ap1	Apol7c	Prkcb		Pglyrp1
Csprs		Kcnj2	Adamts1	Shox2		Zfp41
Dsc2		Gm10767	Phf19	Ccr5		Gtsf1l
Pcdh15		Acr	Bub1b	H2-M5		Irf8
Oas2		Tnnc2	Gm13305	Sbk3		Ly9
Cacna2d2		Srsf5	Ntn3	Emilin2		Mcoln3
Ccr3		Ugt1a7c	Mthfd2	Cd83		S1pr5
Ctnna3		Zc3h6	Lrrc17	Plin4		Clec4e
Pira6		Ly6i	Irgc1	H2-Q10		Btk
Mylk4		Lrtm2	Hmcn1	Dock2		Ltb
Rgs16		Gpr17	Piezo2	Batf3		Rpp38
Stab2		Skint3	Tagap	Lat		Spta1
Zfp457		Spi1	Fut4	Tnni3		Csrnp1
Sbk2		Mmp25	Ccnd1	Nxnl1		Scn3a
Il12b		Mfsd6l	Fgf13	Amy1		Mtus2
Mat1a		Dbp	Nckap1l	Mrgpra2b		H2-DMb1
Batf3		Gstm3	Wdhd1	Abca17		Sirpb1b
Slpi		Cd300ld	Cers6	Oit3		Gm3604
H2-M2		Noxo1	Cdc20	Slamf8		Zbtb32
Slc5a9		Ckm	BC030867	Scn7a		Fsip1
Plcb1		Klk13	Sele	H2-Eb2		BC048403
Neu2		Neurl3	Fcer2a	Egr3		Mical1
Pla2g2d		Klrb1c	Cenpm	Insm1		Ccdc88c
Clca1		Prnd	Rnase6	Klrg1		8430408G22Rik
Ms4a4c		Ppy	Cd40lg	Arhgdib		Bex2
Soat2		H1f0	Adap1	Btnl9		Cyp2ab1
Cdh24		Ttc30a1	Baiap3	Cd52		Pnmt
Slc39a2		Apobr	Grap2	Gimap3		Polg2
Gm13051		Coa4	Pole	Cd72		Zfp157
Tcap		Ptch2	Cdc7	Ifltd1		Vnn3
Fgl1		Fpr2	2021-09-03	Rhof		Nlrp1b
Slc11a1		Rfx5	Tlr9	Ccr6		Duox2
Lst1		I830077J02Rik	Apol7e	Pilra		Myo3b
Slc25a25		Igtp	Cxcr6	Gm14393		Vnn1
Vcan		Cfap73	H2-T9	Apol7e		Cd53
Pilrb2		Cenpw	Ankrd55	Lax1		P2ry10
Zfp345		Scn4a	Dbf4	Tespa1		Fgd3
Ryr3		Pla2g4f	Gpr183	Csf2rb2		Plekha6
Pipox		Adgre4	Mcm6	Lum		Tmem194b
Gje1		Gadd45g	Sass6	Cdh26		Cd40lg
Cdk5r1		3425401B19Rik	Gpr65	Cpn2		Mlana
Ccdc144b		Aldh3a1	Dock10	Akr1d1		Zfp458
Otop1		Trim30d	Nfkbid	Xlr4a		Izumo1r
Gdpd3		Carns1	Cd247	Tdrd5		Chil1
Ms4a6c		Il18bp	Rel	Cacna1e		Rinl
Siglec1		Sox15	Smarca1	Gm933		Evi2b
Gk5		Ces1g	Gm3448	Tmed6		Trim55
Slc26a10		Ssc4d	Pld4	Spic		Pabpc1l
2010109I03Rik		Serpina3g	Gpr171	Klra18		Cdc25b
Cers3		Pcdhgc5	Timp1	Klrk1		Apbb1ip
Myom2		H1fx	H2-Ab1	Ptprcap		Dennd1c
Ppp1r3d		Ccdc96	Mad2l1	S100a4		Prnd
Oas3		Cacna1i	Ppef2	Cd300ld		Tnfrsf26
Csf2rb		Zfp94	Gm6377	Chst10		Nlrx1
Grk1		Tgtp1	Hmgb2	Fgf13		H2-Ab1
Rasal1		Klra2	Sema4d	Rasal3		Iqcd
Masp1		Fgfbp3	Zfp872	Ddc		Tab1
Mmp25		Cd79a	Cxcl15	Orm3		Pramef8
F8		Smpd5	Lacc1	Slc28a2		Btg2
Arid5a		Ldoc1l	P2ry10	P2ry10		Il16
Rasgrp4		Tacstd2	Rinl	Bin2		Ccl17
Lrrc25		Rab17	Rgs1	Art2b		Ydjc
Asgr2		Nrde2	Slfn3	Col6a6		Il12rb1
Clec12b		Atp1a3	Nos2	Ntrk3		Gypa
Ccr6		B3gntl1	Ly86	Cd2		Tyrobp
Adam11		Jsrp1	Lrriq3	2021-03-01		Hgf
Dhtkd1		Kcnf1	Atad5	Tex11		Nxpe2
Cdsn		Tctex1d4	Ciita	Igsf10		Ubox5
Obscn		F7	Cd200r1	Ngfr		Atp6v0d2
Hlx		Ggt6	Arl5c	Tnnt2		Bsn
Gal3st3		2021-03-01	Tlr1	Tbc1d10c		Mybphl
Susd1		Tlr6	Emcn	Dfna5		Clec4a3
Ccl19		Tbcc	Cenpi	Gfi1		Tmem86a
Car12		Slc5a9	Pole2	Traf3ip3		Pcdhga1
C8g		Myf6	St8sia4	Colec11		Klra9
Nrap		Sycp1	Rassf4	Coro1a		L1td1
Smco1		Aoc1	Kmo	Chrm1		Agr2
Ppp1r3b		Tmem125	Cd2	Cd247		Fam69b
Siglech		Serpine1	Iqch	Gp2		Clec4g
Mcoln2		Zfp810	Elovl1	Lgals1		Srsf5
Hspa1a		Ccl12	Ndnf	Apon		Ncf2
Synpo2l		Kdm8	Col13a1	Dio2		Mterf1b
Rad54l		Zfp36	Nuf2	Ccl21a		Evi2a
Shisa3		Plat	Igtp	Ms4a4c		Amdhd2
Clec7a		Rpp38	Clec4n	Jakmip1		Tnfrsf1b
Clec4a3		Samhd1	2021-09-01	Mup17		Pcdhb21
Oasl1		1700001O22Rik	Btbd8	Lpar4		Tespa1
Pira2		Slc16a3	Tnfsf15	Cd4		Apol7e
Egr2		Nuak2	Gzmm	Selplg		Pthlh
Tnfsf14		Mamstr	C920025E04Rik	Lgr6		Lilr4b
Tat		Mical1	Snai2	Pipox		Kcnn3
Fabp1		B3gnt7	Orc1	Slc6a13		Tenm4
Rbp2		Rhov	Cnksr2	Astn1		Dok2
Gls2		Tnfaip2	Prrg4	Ikzf1		Slc6a20a
Rdh9		Vsig10l	Rasgrp1	Nkain1		Acap1
Pla2g7		Serpina9	Zfp811	Ccl8		Cldn23
Gm6086		Agrp	Coro1a	Gm5150		Nckap1l
Aqp9		Alox5	H2-DMb1	Spns3		Arl5c
Gapt		Kif6	Sit1	Gpr132		Lilra5
Insl3		Gypa	Cenpl	Fndc5		Abcc8
Rel		Tlr5	Lrmp	Aqp9		AF251705
Pygm		Cxcl2	G2e3	Rasal1		Nfam1
Izumo1r		Lrrn1	Fam178b	Zfp811		Cd247
Dlg2		Myoz1	Gpr132	Irf4		Psd4
Sox10		Slc25a18	Plcg2	Ebf3		Syk
Dscaml1		Pak6	Lime1	Pde3b		H2-DMa
Col10a1		Zfp184	Pask	Bfsp2		Grp
Gm10406		Msl3l2	Hsh2d	Efnb3		Slc17a9
Gm6377		Gm21190	Gm13212	1500015O10Rik		Rasgrp3
Gm21975		Cbr3	Arhgdib	Dnajc22		D630003M21Rik
Cxcr1		Ncf4	Ldlr	Rxrg		Rbbp8nl
Sec16b		Tmem194b	Fam26f	Ppargc1b		Rab17
Rhov		Myh1	Trim30a	Myo1f		Akna
Myoc		Erich3	Gm3636	Nfam1		Nlrp3
Paqr5		Perp	Fcho1	Lst1		Dtx1
3425401B19Rik		Zfp41	Egfl6	Rgs16		Krt23
Cd300e		A430105I19Rik	Zmat4	Dmrt3		Gm21190
Itgam		Apol9b	Zbtb3	Ltf		Siah1b
Il11		Stat2	Ptprcap	2021-09-06		Pim3
Plac8		Eln	Il27ra	Fam78a		Fam35a
Slc22a1		Slc22a21	Stat2	Scn3b		Itgad
Klra2		Gpr21	Card11	Dusp2		Stk17b
Trim67		Neil2	Disc1	Cd180		Sik1
Spi1		Tdo2	Gper1	Nr4a2		6820408C15Rik
Dnah17		Ubox5	Cd69	Rasgrp1		Zfp599
Mcm10		Gas2l2	H2-Eb2	Lta		Trdmt1
Tymp		Tlr1	Serpina3i	Csf3r		Csf2rb
Rad51		Dok3	Rbl1	Cyp1a2		S1pr1
Dtl		Zfp39	Gap43	Klra17		Adam19
Arhgef37		Spsb1	Pcdhb15	Ank2		C1qtnf2
Dusp5		Mylpf	Egr2	Olfr99		Lgals2
Ms4a2		Pkdrej	Pilrb1	Sidt1		Tbx21
Ccdc150		Igsf6	Skp2	Klra4		Dusp5
Ccr7		Nlrx1	Zc3h12d	Tnfrsf13b		Ccdc14
Slc25a18		Trim55	Bcl2a1b	4931406B18Rik		Tlr11
Creg2		Tspyl3	Cyp2ab1	Creg2		Tnnt2
Csrnp2		Gpr183	9930111J21Rik1	Klra23		Cd33
Txlnb		Rasd2	Irgm1	Gimap4		Gprasp2
Cacna1e		Mcoln3	Trim5	Lcp2		Lcp2
Amigo3		Tab1	H2-Q7	Gkn3		Klra23
Spry4		Fam83e	Il2rg	Myo1g		Trim30b
Vstm2a		Muc5ac	Osm	Kcng2		Ugt1a7c
Ptafr		Mx2	Sh2d1b1	Ptpn7		Kcnab3
Cacna1s		Gapt	Spns3	Bpifa1		Ankef1
Qrfp		Clec4n	Tymp	Cd7		Nkain1
Ncf4		Blk	Egr1	Clec2i		Retnlg
Kntc1		Cpne5	Mpeg1	Gpr37		Gspt2
Rgs7		Bcdin3d	Palb2	Apoc4		Alox5
Ptpro		Parp10	Adgrg5	Immp2l		Il1rn
Ccr1		Pcgf1	Mcm2	Pigz		Erich2
Nfkbid		Ly6d	Ifi47	H2-Oa		Cdkl1
Sfxn5		Ly6g6e	A630033H20Rik	Wdr95		Tmem163
Fcrl1		Zc3h12d	Adamts6	Fam167b		Cd8b1
Hrh2		Gm3604	Rasd2	Ogdhl		Lax1
Nap1l5		Lmod3	Clec5a	Mrgprb1		Id2
Osbp2		Cybb	Pop1	Nlrc3		Cacna2d4
Proc		Cacng6	Recql4			Klhl32
Adtrp		Tmem213	Slfn1	Necab1		Slc17a7
Tgfbi		Pcdhga9	Lcp2	Ntrk2		Gprin3
Ifitm1		Tmem154	Shisa7	Kcnt2
Slc16a3		Il1rl2	Cd180	Il23r
Slc40a1		Neb	Dok2	B3galt5
Nlrp3		Lad1	Dnah7c	Zmat4
Alox5ap		Stat1	Cenpj	Clec4a3
Tnfrsf14		Atp2c2	5430427O19Rik	Lrrc25
Mxd1		Ear1	Atp1a3	Gm3636
Mycn		Arrdc2	Rab37	A530032D15Rik
Trim5		Susd3	Ripk3	Fcrla
Timd4		Apbb3	Serpina10	Tnfsf15
Dkk2		Kcna7	Lep	Tnfrsf17
Arntl2		Muc5b	Gapt	Pdcd1
Adap1		Amica1	Fam78a	Klra8
Plk5		Gsr	Slamf9	Optc
Coq10b		Pyhin1	Zfp456	Dtx1
Kcnma1		Hkdc1	Cyth4	Dscc1
Plk2		Uba7	Cd74	Fam129c
Steap4		Gm14305	Zdhhc23	Slc22a1
Pbk		Pim3	Fscn1	S100b
Crx		Zkscan4	Idi1	Clec4a1
Hyal3		Haao	Sp100	Gng8
Tifab		Rab3a	Tube1	Gpr171
Rsad1		Amdhd2	Sash3	St8sia1
Sell		Ccl6	Stk10	Doc2g
Rdh12		Cx3cr1	Tlr2	Scn2a1
Ugt1a7c		Card14	Dna2	Lrrn2
Pcdhb22		Kcnk12	Rac2	Bend6
Bcl6b		Tnfaip8l1	Rac3	Ddx43
Themis2		Mmp12	Rab39	Myh6
Fscn1		Tldc1	Cd55b	Dnah8
Ccr2		Oasl2	Lmnb1	Akr1c6
Cpt1b		Eid2b	Hgf	Acap1
Alpk2		Tat	Gm44504	Gpr55
Trim29		A530064D06Rik	Tnfaip8l1	Tfr2
Gen1		Zfp688	Runx2	Ccne1
Paqr3		Gsta2	Cr2	Sh3kbp1
Zfp286		Gp1bb	Mcm3	BC147527
Dok3		Best1	Oasl2	Padi4
Zfp558		Pou2f2	Pydc3	Gm13152
Fcgr1		Cxcl10	Cfap44	Hmcn1
Lair1		Fam132b	F7	Arl5c
Dck		Lama1	Ces2c	Dclk1
Gpr132		Cracr2a	Tinag	Hbq1a
Exo1		Sdr42e1		Cpne5
Treml4		Zfp13		Pnmt
Prr5l		Apoc2		Rrad
Fpr1		Cd68		Fyb
Naip6		Fam26f		Rnft2
Kif5c		Acot6		Haao
Cilp		Mab21l3		Ccdc42
Olr1		Rnase6		Bank1
Igsf9		Tcf23		Rltpr
Ltb4r1		Nptxr		Klrd1
Actr3b		Zfp939		Spn
Cmya5		Leng8		Phactr3
Ly6g6e		Pilra		Ccdc79
Sertad1		Mks1		Il9r
Gm21188		Arnt2		Gm11710
AB124611		Btg4		Cd19
Il27ra		Oas1a		Ryr2
Eef1a2		Ankrd49		Sell
Clk1		Olfr1033		Camk4
		Pygm		Clec4e
		Sstr2		Ell3
		Il18		P2ry13
		Rasgrp4		Dpyd
		Dnajc17		Fmo6
		Pramef8		Atp6v1b1
		Hvcn1		Dock11
		Gm4841		Tagap
		Bsn		Tinag
		Cd46		Sit1
		F2rl2		Gpr35
		Arg2		Arhgap15
		Fam107a		Clec4g
		Lrat		Stap1
		Polm		Foxd4
		Kcnn3		Tnfsf14
		Myo1f		Inpp5j
		Phf11b		Ntrk1
		Rfesd		Itgb7
		Ggt1		Syn1
				H2-Ob
		Brinp1		5430427O19Rik
		Prr29		Cd79b
		Srpk3		Glp1r
		Chst5		Nfkbid
		Tmco6		Atp8b5
		Zmynd12		Vcan
		Lcn2		Fam65b
		Tpbgl		Nptx1
		Zfp593		Atp8b4
		Tgtp2		AB124611
		Fam65c		Samsn1
		Wdr92		Txk
		Lgals3bp		Mup19
		Oas2		Mup7
		Miip		Angptl6
		Slc9a7		Ung
		Daw1		Etnk2
		Tmem203		Slmo1
		Pde9a		Cib2
		Mpeg1		Ptpn22
		Tspyl4		Kcnd2
		Arl11		Cpne9
		Ip6k3		Slamf7
		Pvrl4		S100a8
		Irs2		Apitd1
		Usp18		Cxcr5
		Sowaha		Rab39
		Srxn1		Rasgrp4
		Ryr1		Pik3cd
		Csf2rb		Gsg1l
		Myot		Clec7a
		Armcx4		Kcnab2
		Il10ra		Smoc1
		Zfp784		Ppp1r3b
		Commd5		Ackr4
		Slc26a9		Klra1
		Crtam		Nfasc
		Gbp11		Nup210
		Rnf113a2		Reg3g
		Spata18		Afm
		Gm5431		Itih3
		Ckap2		A630033H20Rik
		Fam214a		Galnt9
		Tnfsf8		F9
		Zfp729b		Ccr7
		BC094916		Plcg2
		Rasd1		Atcay
				B3gnt5
				Fscn1
				Cd300lb
				Wfdc13
				Adap1
				Pik3cg
				Hk3
				Scml4
				Tifab
				Casq2
				Arhgap4
				Cd79a
				Sirpb1a
				Soat2
				Kif21b
				Cadm2
				Lpxn
				Fcmr
				Asb15
				Zfp473
				Tarm1
				Ctla4
				Dthd1
				Ngf
				Rgn
				Xcr1
				Fcrl1
				2810417H13Rik
				Sh2b2
				Card11
				Ccdc144b
				Plcxd2
				Sirpb1b
				Lcp1
				Apof
				Hrh2
				Tnnc1
				Blk
				Plbd1
				Plin5
				Col9a2
				Cfd
				Zfp831
				Inpp4b
				Ptgfr
				Ccdc116
				Syt1
				Gm6086
				Sncg
				Dock10
				Frem1
				Lcat
				Arhgap30
				Galnt6
				Igsf1
				Ptpro
				Clec12a
				Klre1
				Apold1
				Zap70
				Btnl2
				Ehhadh
				Chdh
				Pparg
				Clec12b
				Pla2g2c
				Dok2
				Blnk
				Snap25
				Arhgap9
				Pbld1
				Nxpe4
				Steap4
				Cyr61
				Kcnma1
				Slc9a7
				Stk17b
				Gpr34
				Naip1
				Zcchc18
				Aspg
				Rasgrp3
				Nefh
				Ptpn6
				Nckap1l
				Vav1
				Ppara
				Tspan32
				Fam212a
				Gm11837
				BC021614
				Fabp1
				Zc3h12d
				Aldh1b1
				Cldn11
				Rel
				Tnfaip8l2
				Slc9b2
				Chil5
				Olr1
				Ncf4
				Timd4
				Tmem173
				Adgrg5
				Itgam
				Baiap3
				Gm1966
				St8sia4
				Gzmb
				Acp5
				1700037H04Rik
				Ppfia4
				Car9
				F10
				Fam169b
				Ccdc190
				Olfr750
				Scn3a
				Fcho1
				F13a1
				Pou2f2
				Bcl2a1d
				Sspo
				Plekha6
				Smarca1
				Ccr8
				Cacna1b
				Pilrb2
				Snurf
				Ern2
				Srpk3
				Scn10a
				Sfrp4
				Pyhin1
				Nat8f7
				Fgd3
				Prf1
				Orc1
				Igsf6
				Tmem143
				Lsp1
				Adamts1
				Il10ra
				Fn3k
				Matk
				Cnr2
				Egfl6
				Itgax
				Pstpip1
				Col6a5
				Ggt5
				Adck3
				Pax5
				Rnase6
				Pkhd1
				Ppfia2
				Gsto2
				Fcrl5
				Siglecg
				Folr2
				Tubb2b
				Treml4
				Esr1
				Psd4
				Phgdh
				Cd53
				Ryr3
				Map4k1
				Egr1
				Batf
				Slc22a3
				Evi2a
				Csf2rb
				Samd12
				Pcdhb5
				Col15a1
				Tox
				Crisp3
				Tmprss6
				Cd37
				Gramd3
				Mecr
				Acad11
				Aspa
				Fam109b
				Cpb1
				Spock3
				Ikbke
				Cd22
				Oaf
				Rgs14
				Il18rap
				Lair1
				A530099J19Rik
				Atp1a3
				Emc8-1190005i06rik
				Nmral1
				Cx3cr1
				Il2rb
				Ccdc80
				Klk1
				Rpgrip1
				Capn6
				Nudt17
				Cacna1i
				Ces2b
				Tubb3
				Trem3
				Ccdc69
				9830107B12Rik
				H2-DMb2
				Grp
				Evi2b
				Stac2
				Bpifb1
				Prdm8
				Cxcl12
				Iqch
				Fhl2
				Gm8787
				Qprt
				Pira2
				Snx20
				Gm13212
				Padi2
				Crybb3
				Ifitm6
				Sgcd
				Kcna6
				I830077J02Rik
				Hvcn1
				Rgs2
				Fam195a
				Hlf
				Fmnl1
				Tlr6
				Parvg
				Cd163l1
				Kif5c
				Gm21188
				Susd1
				Adrb3
				Pitpnc1
				Rad54l
				Klra2
				Otc
				Aoah
				Lefty1
				Gper1
				Tlr11
				Mmp25
				Zfp663
				Dgkb
				Fbxl22
				Slc5a12
				Gmpr
				Nr4a3
				Cybb
				Pik3r5
				Dnajc15
				Kcnn4
				Acoxl
				Ly6g
				Spatc1
				Mylk3
				Ankrd55
				Clybl
				Acadm
				Acads
				Slc25a19
				Tnfsf8
				Echdc3
				Hadhb
				Acacb
				Gimap9
				Rassf5
				Lrrc31
				Pirb
				Phkg1
				Pi16
				Mthfd2
				Unc79
				Fggy
				Nrros
				Nabp1
				6330403K07Rik
				Acod1
				Aco2
				Tet1
				Adtrp
				Ly86
				Gprasp2
				Il1a
				Fgd2
				Hpcal4
				Ptpn4
				Il16
				Armc7
				Klhl32
				Dscaml1
				Gatm
				Rassf6
				Tnip3
				Gsap
				Crb1
				Ucp3
				Plppr3
				Rab39b
				Ccl3
				Bhlhe40
				Cytip
				Was
				Hist2h2aa2
				Edaradd
				Tnfrsf25
				Itgb2
				Ptgir
				Afmid
				Adora2a
				St8sia6
				Runx2
				Col6a3
				Adcy1
				Derl3
				Pilrb1
				Cyp2ab1
				Ces2c
				2021-03-01
				Tyrobp
				Agpat2
				Tigit
				Ulbp1
				Cxcr2
				Fsd2
				Gimap8
				Slc38a5
				Klra7
				Sp5
				Il17ra
				Arxes2
				Stk10
				Wfikkn2
				Echdc1
				Hibch
				Pif1
				Il31ra
				Cubn
				Smpd5
				Gm21948
				Tnfrsf1b
				Coch
				Agap2
				Lilra6
				1700056E22Rik
				Pank1
				Pld4
				Ecm2
				Tgfbi
				Hells
				Rinl
				Emcn
				Pcp4
				Sema4d
				Syt15
				Slc35d3
				Ppef2
				Cerkl
				Bhlhe41
				Ak4
				Plac8
				Tcf7
				Gpd2
				Gpr176
				Ppp1r3d
				Rarres1
				Rassf4
				Cd86
				Twist1
				Pgr
				Vipr1
				Muc5ac
				Kcnn1
				Pcdhga1
				Akna
				Retsat
				Tusc5
				Phyh
				Cd200r4
				Wdfy4
				Ncf2
				Igf1
				C1qtnf2
				S100a9
				Scg5
				Ntn3
				Xrcc6bp1
				Lrriq3
				Il2rg
				Slc9a9
				Ciita
				Dennd1c
				Fam196a
				Nkain3
				Cd300a
				Bpifb5
				Zfp873
				Arc
				Prex1
				Sytl3
				Cyp2a5
				Plcl2
				Sh3gl2
				Mlxipl
				L3hypdh
				Tlr9
				Dnajb1
				Negr1
				Rab19
				Mob3a
				Panx1
				Arid5a
				Ccr10
				Fgfr4
				Fpr1
				Vwa1
				Fam107b
				Pole2
				Il12rb1
				Cpxm1
				Msh5
				Csmd1
				Abcd2
				Npw
				Foxp3
				Scn4b
				Bcl2a1b
				Cd55b
				Cotl1
				Lrch2
				Kif26b
				Aldh18a1
				Cd101
				Ifi203
				Glyctk
				Apoc1
				Gng10
				Hgf
				Gm6377
				Tube1
				Gpr141
				Pnck
				Slc10a5
				Pygl
				Pycard
				Pik3ap1
				Cdh24
				Ms4a7
				Dnd1
				Zfp454
				Relt
				Prss53
				Lat2
				Sec16b
				Pou2af1
				Mup15
				Ptger4
				Gm13051
				Decr1
				Cyth4
				Il5ra
				Cma1
				Lime1
				Serpinb1b
				Smco1
				Idh3a
				Trpv2
				Stk26
				Hmga1-rs1
				Ybx2
				Cmtm7
				Hpse2
				Tlr2
				Cmah
				Gpc6
				Hcls1
				Letmd1
				Paqr9
				Adhfe1
				Zfp456
				Proca1
				Gm44504
				Pnpla3

## Sheet: Liver
Liver DEGs from different comparisons
NDE vs NDC	DIOE vs DIOC	T1DE vs T1DC	DIOC vs NDC	T1DC vs NDC	DIOE vs NDC	T1DE vs NDE
Tac4	Kit	Tac4	Mtnr1a	Eif2ak3	Lrrc32	Trim62
Bmper	Gbp5	Ccnb1ip1	Kit	F830045P16Rik	Mtnr1a	Kit
Zfp850	Bmper	Tppp	Raet1d	Kit	Raet1d	Tac4
Nod2	Rab11fip5	Mvd	Gbp5	Bmper	Gbp5	Bmper
Gm5431	Plk4	Zfp354b	Bmper	Gja10	Bmper	Klk1b5
Sv2a	Aim2	Sv2a	Etohi1	Rab11fip5	Plk4	Ccnb1ip1
Gal	Nod2	Gbp11	Nod2	Zfp951	Tppp	Zfp850
Syt4	Slc25a27	Gal	Mvd	Plk4	Nod2	Etohi1
Vipr2	Gm5431	Fam47e	Gbp11	Slc25a27	Mvd	Rab11fip5
Ifitm10	Fam47e	Ucp1	Fam47e	Gbp11	Slc25a27	Galnt11
Ucp1	Gm1966	Ccdc79	Vipr2	Bax	Lcn8	Plk4
Tmem132b	C1qc	F2rl3	Serpina3n	Csmd3	Gbp11	Aim2
Srsf12	Basp1	Cyp26b1	Rnf144a	Fam47e	Fam47e	Bpifb4
Vwa1	AF251705	Ube2c	Cyp4f39	Serpina3n	Ddo	Nod2
Cdh9	Gm3336	Ceacam2	Ugt1a10	Zfp689	Rhbdl1	Gm5431
F2rl3	Stac2	Fndc7	Cd276	Rhbdl1	Ucp1	Zfp354b
Ugt1a10	Aph1b	Muc19	Ube2c	Kcnk3	Dusp1	Sv2a
Tspyl3	Opn3	Gm14440	Gm3336	Ucp1	Rnf144a	Lcn8
Aoc3	Adamts10	Slc39a10	Aoc3	Dusp1	0610007P14Rik	Gbp11
Ly6i	Pdgfra	Gm3776	Gpr183	Tmem132b	Cyp4f39	Gal
Gpr183	Pde4a	Cela3a	Insig2	Rnf144a	Cyp26b1	Bax
Nrip3	Tlr12	Adgrv1	4931414P19Rik	Cyp4f39	Basp1	Mtrr
Fam50b	Gm3776	Ctsk	2810417H13Rik	F2rl3	Cd276	Gm1966
Mamstr	Mcm6	Hhex	Gm3776	Ugt1a10	Aoc3	Noc3l
Dpf1	Adgrv1	Cited2	Adgrv1	Cyp26b1	Insig2	Serpina3n
2810417H13Rik	Btk	Pprc1	Efcab11	Asap1	Klhdc8b	C1qc
Gm3776	Rbm43	Cpa1	Hhex	Crybb2	4931414P19Rik	Kcnk3
Nkain4	Tmem88	Cables1	Cd74	Ano4	Adamts10	Dusp1
Pcdh19	Ebf3	Acta2	Eps8l3	Cd276	Gm3776	Tmem132b
Efcab11	Unc119	Anks4b	Cables1	Ube2c	Akap8l	Rap2b
Btk	Eps8l3	Alpk1	Anks4b	Fstl4	Gm9733	Rnf144a
Tcf23	Acta2	Hsph1	Mcm10	Ceacam2	Tmem88	Swsap1
Ebf3	Prkcq	Klhl38	Cebpe	Stac2	Cd74	Dcdc2b
Eps8l3	Vpreb3	Angptl4	Ces2e	Aph1b	Cyp2d12	Vwa1
Cyp2d12	Pla2g2d	Gal3st1	Sbsn	Srrm3	Trpv4	Cyp4f39
Sgtb	Cuedc1	Slc43a1	Fam26f	Ptchd4	Acta2	Cyp26b1
Tmem169	Was	Nrarp	Rbpms	Adam7	Prkcq	Ano4
Slc8a2	Alpk1	Mns1	Wee1	Ly6i	Vpreb3	Cd276
Acta2	Mmp17	Tpm4	Recql4	Gpr183	Mcm10	Tspyl3
Frem3	Tlr6	Traip	Slc43a1	Insig2	Hsph1	Ube2c
Zfp735	Pik3cg	Fsbp	Desi2	Nrip3	Stc2	Mrgprg
Pla2g2d	Gal3st1	Alox15	Gldn	Dpf1	Gm11711	Fstl4
Styxl1	Ckap4	Tmc7	Lefty1	Kdm2b	Wee1	Fchsd1
Hsph1	Rasl10a	Zfp46	Pcdhga6	2810417H13Rik	Trmt1l	AF251705
Tctn2	Nrarp	2810408A11Rik	BC147527	Gm3776	Rfc4	Fndc7
Sbsn	Kcnn4	Hist1h2ap	Tmem71	Pappa	Pik3cg	Aoc3
Serinc4	Gm9992	Shisa3	Adamtsl2	Lrrn4	Gal3st1	Aph1b
Fam26f	Aoah	Tbc1d2	Fam69b	Rbm43	Ckap4	Tmed11
Gm11711	Tmem71	Mup16	Tnfrsf22	Abca3	Esrrb	Lum
Mybpc3	Gnal	Zbtb12	Nipal1	Ces2g	Recql4	Opn3
Nalcn	Fut2	Cphx1	Gzma	Hhex	Gga3	Srrm3
Tlr6	Traip	Fam107a	Alox15	Ttll4	Zfp94	Adam7
Pik3cg	Mmgt2	Gm6904	Hist1h2ap	Ppp1r26	Desi2	Ly6i
Cdh3	Nipal1	Cela2a	Mup6	Pnpla5	Nrarp	Insig2
Htr2b	Tmc7	Ppp1r9a	Abcc12	Gskip	Lefty1	Nrip3
Bend5	Mup16	Ptrhd1	Gdf1	Cables1	Fut2	Muc19
Rasl10a	Cd83	Ppargc1a	Tnfsf13	Ttc25	Traip	Coro2b
Slc43a1	Clic1	Abhd1	Col1a1	Vpreb3	Nipal1	Gm14440
Arntl2	AB124611	2210408I21Rik	Sidt1	Pars2	Etaa1	Acot5
Zfp94	S100b	Ttf1	Zbtb12	Pla2g2d	Fsbp	Vwc2l
Gldn	Igf2bp2	1700112E06Rik	Igf2bp2	Mcm10	Tes	Mamstr
Klra6	Renbp	Snx22	Fam107a	Mettl7a1	Tmc7	Dpf1
Pcdhga6	Xkrx	Dnajb1	Nuak1	Gm5148	Mup16	Tlr12
BC147527	Pdss1	Acpp	Abhd1	Gja5	Tnfsf13	Kdm2b
Aoah	Ppargc1a	2410089E03Rik	Tmem17	Mgat5	Plekhs1	2810417H13Rik
Mns1	Gm5150	Fbln7	Rcan2	Trp53inp1	Bmp10	Nrl
Fut2	Naip6	Ints6	Acpp	Gfpt1	Cphx1	Gm3776
Cdh24	Snx22	Amotl2	Tlcd2	Ces2e	AI464131	Scoc
Fam69b	St8sia1	Mark1	Mkrn3	Mmp17	Renbp	Smco3
Nipal1	Ctcfl	Chad	Wisp1	Polr1e	Fam107a	Nkain4
Gzma	Rcan2	Cdc42ep5	Helq	Ly6e	Ankrd24	Wnt10a
Fsbp	Acpp	Ankrd9	Smpd3	Arhgap24	Pdss1	Cela3a
Alox15	Tlcd2	Zc3h8	Gm20747	Rbpms	Otog	Efcab11
Tmc7	Rgs3	Klra2	Cidec	Gm11711	Mmd2	Btk
Prph	Cd209b	Tgfb2	Scn4b	Dscaml1	Snx22	Pappa
Sapcd2	Zfp947	Corin	Cdc42ep5	Pcsk5	45177	Acan
Hist1h2ap	St6galnac2	Armcx2	Olfr1033	Ptpn9	Fbln7	Lrrn4
Pappa2	Npl	2700097O09Rik	Nsdhl	Nalcn	Rgs3	Rbm43
Mup16	Smpd3	Bmf	Ankrd9	Cdh17	Cd209b	Tcf23
Abcc12	Casp1	3110035E14Rik	Defb1	Cdh3	Zfp947	Ctsk
Cd83	Sla	Dact1	Stat1	Gal3st1	Npl	Psg22
Necab2	Cxcr6	Pdlim3	Cdh18	Htr2b	Psmc3ip	Ces2g
Gprc5d	Ush1g	Ly96	Ces1f	Slc39a6	Adgrg3	Xpo4
Gdf1	Csf1r	Rnase1	Klhl41	Recql4	Ly75	Cited2
Wnk3	Plcb2	Slc27a3	Lmnb2	Slc43a1	Ush1g	Pprc1
Guca1b	Osbpl10	Piga	Bmf	Zfp362	Poc1a	Cd74
Myrfl	Cidec	Slfn9	Rab27a	Mup2	Cidec	Eps8l3
Plekhs1	Cdc42ep5	Unc13a	Apba2	Zfp94	Chad	Cpa1
Cphx1	2210404O09Rik	Gria3	3110035E14Rik	Sstr3	Cdc42ep5	Gskip
S100b	Prr15	Uspl1	Aldh1a7	Lefty1	Nsdhl	Sgtb
Tnfaip6	Zfp738	Rbm12b2	Dact1	Retsat	Zfp738	Tmem169
Fam107a	Cd300lb	Gstm3	Dtl	Gpr161	Cd300lb	Trpv4
2610301B20Rik	Ltk	Jph1	Cpne5	Gm10220	Flt4	Acta2
Hist1h2br	Defb1	Rnf152	Pdlim3	Nuf2	Stat1	Ttc25
Xkrx	Klra2	Ankrd10	Sirt7	Thada	Klra2	Prkcq
Prop1	Ces1f	Relb	Col28a1	Gpc4	Prkar2b	Taf5
Grin3b	Prkar2b	Fam110a	Ube2cbp	Nphp1	Gm13139	Vpreb3
Ppargc1a	Gm13139	Pou2f3	Zfp931	Tmem71	Klhl41	Piezo1
Otog	Slc14a1	Upp2	Ralgps2	Fam171b	Eif5a2	Zfp735
Mmd2	Slc52a3	Pex26	Lrrtm3	Traip	Lmnb2	Palm
1700113H08Rik	Bmf	Cpne4	Tbx21	Chd2	Bmf	Nt5c3b
Fignl1	Rab27a	Sema4c	Foxm1	Gnat2	Banp	Asl
Cacna1h	Afmid	Map2k6	Slc4a1	Stkld1	Chp2	Alpk2
Mkrn3	Zfp831	Try4	Spcs2	Abca13	Aldh1a7	Pars2
Pcdhb5	Chp2	Serpine1	Ccdc149	Nipal1	Rhoh	Tmem241
Wisp1	Rhoh	Zfp940	Gria3	Plcd1	Dact1	Smarcd3
Fscn2	B4galnt4	Arhgef9	Fam209	Cntnap2	Nudt15	Styxl1
Magee2	Cpne5	4921524J17Rik	Tmprss2	Alox15	Dtl	Mcm10
Fcamr	Pdlim3	Fam205a2	Lig1	Tes	Cpne5	Mettl7a1
Prdm11	Sprr2a1	9530077C05Rik	Car3	Tmc7	Shank3	Gm5148
Atp1a4	Lfng	Socs3	Csf3r	Cyp2a22	Xlr4c	Marveld1
BC055324	Gm13212	Diaph3	Adra2c	Sapcd2	Pdlim3	Was
Tmem72	Zfp595	Msantd1	Nfkbiz	Il23r	Lrrtm3	Miox
Cd109	Slc25a25	Pdcd1lg2	Il1r2	2810408A11Rik	Slfn9	Gja5
Gm20747	Pik3cd	Gm11567	Gstm3	Cyp2d9	Gprin3	Rrs1
Cidec	Clcf1	Pramel4	Arhgef19	Tbc1d2	Pecam1	Zfp541
Scn4b	Arhgef6	Spag1	Jph1	Pappa2	Gria3	Klhl6
Trim63	Lrrtm3	Wfdc15b	Elovl3	Mup16	Fam209	Mgat5
Chad	Ccdc67	Gtf2e1	Gm21948	Gvin1	Lig1	Cnp
2210404O09Rik	Slc4a1	Hspa8	Upp2	Mup6	Clec9a	Trp53inp1
Ccdc69	Ccdc149	Saa3	Pex26	Abcc12	Nfkbiz	Gfpt1
Prr15	Dnal1	Nup62	Cxcl9	Necab2	Muc5b	Tctn2
Klk1b11	Car3	T2	Map2k6	Hmmr	Trmt44	Ces2e
Kcna1	Csf3r	Alkbh4	Robo1	Wnk3	Gstm3	Sbsn
Cd300lb	Apbb1ip	Creld2	Cyp1a1	Ednrb	Jph1	Serinc4
7530416G11Rik	Il1r2	Iffo2	Pkib	Pxk	Tmem191c	Polr1e
Ltk	Akna	Adam22	Tmem56	Mcph1	Pcdhgc3	Ly6e
Ugt8a	Tmem191c	Orm2	Slc2a2	Dnah8	Elovl3	Tctn1
Spdye4c	Elovl3	Clec4d	Arhgef9	Sema4d	Upp2	Dscaml1
Cdh18	Fam110a	Krt23	Cyp39a1	Harbi1	Pex26	Tpm1
Mpped2	Terf1	Shisa2	Htra1	Ncoa4	Cxcl9	Mybpc3
Dgkg	Sema4c	Angptl8	Fam205a2	Col1a1	Npff	Slc6a11
Ddn	Robo1	Onecut1	Ell3	Igf2bp2	Terf1	Nalcn
Crtam	Slc9a4	D230025D16Rik	Cyp2c70	Tnfaip6	Klk1b3	Pik3cg
Klhl33	Klrb1b	Dnah17	St8sia6	Fam107a	Map2k6	Angptl4
Greb1	Kcna2	Fbxo33	9530077C05Rik	Gm6904	Abca14	Cdh17
Gmfg	Pkib	Cecr2	Socs3	Cela2a	Cyp1a1	Gal3st1
Slc14a1	Abr	Socs5	Tk1	Ankrd24	Arhgef9	Htr2b
Slc52a3	Serpine1	Zfp82	Myh6	Sarm1	Cyp39a1	Slc39a6
Bmf	Arhgef9	Myh2	1810046K07Rik	Duoxa1	Cyp2c70	Bend5
Lhx9	9530077C05Rik	Fut11	Sucnr1	Tmsb15l	9530077C05Rik	Recql4
Banp	Ebi3	Zfp867	Stard4	Grin3b	Ebi3	Ndufaf6
Apba2	Socs3	Gadd45b	Fgl2	Ppp1r9a	Socs3	Tctex1d1
Sh3gl2	Sdcbp2	Bcl6b	Slfn1	Htr5b	Myh6	Slc43a1
Zfp831	Tk1	1810009J06Rik	Robo3	Abhd1	Ccdc142	Mup2
Camk2a	Myh6	Ciart	Ibtk	Hecw1	Gm14288	Tspan10
Dtl	Gm14288	N4bp3	Arntl	Otog	Epb41l3	Armt1
B4galnt4	Epb41l3	Alad	Lonrf3	Naip6	Tmem63c	Arntl2
Cpne5	6330403A02Rik	Junb	Zbtb48	St8sia1	Stard4	Desi2
Gm15127	Sucnr1	Apold1	Glyctk	Tmem17	Fgl2	Nrarp
Cdh7	Stard4	Exog	Arhgap18	Fignl1	Slfn1	Zfp607
Xlr4c	Hoxb5	Hmgb2	Lcn2	Mgst3	Tmem229b	Gldn
Sprr2a1	Fgl2	Capn6	Zscan20	Sult2a1	Slc4a3	Retsat
Col28a1	Robo3	BC017643	Wdhd1	Rcan2	Clip3	Tcf7
Rgr	Ibtk	Dixdc1	Mettl7a2	Acpp	Arntl	Als2cr11
Ppp2r2b	Tmem229b	H2-Eb1	Slc45a3	2410089E03Rik	Wfdc15b	Gm10220
Lrrtm3	Plek	Sds	Creld2	Far2	Lonrf3	Nuf2
Ssxb10	Inpp5d	Srpx2	Jade1	Dgkb	Zbtb48	Aoah
Tbx21	Wfdc15b	Cyp4a12a	Sun3	Slc44a3	Ntrk1	Mns1
Ccdc67	Slc22a17	Ccnd2	Hsd3b3	Cd209b	Lcn2	Milr1
Kcnd2	Pip4k2a	Atxn7l2	Wnt5a	Zfp947	B3gnt8	Cpsf4l
Pdzd7	Glyctk	Insrr	Orm2	Wisp1	Wdhd1	Nphp1
Fam209	Lcn2	Nat8f7	Siah1a	Ephb6	Cyp2c39	Tmem71
Tdrd1	Saa3	Chordc1	Pstpip2	Smpd3	Slc45a3	Musk
Hsf4	Cxcl2	Adam8	Lbp	Csn1s2a	Rab3a	Casp12
Mep1b	Nlrp3	Adam1a	Krt23	Dab1	Jade1	Fut2
Adra2c	Nnat	Lipg	Angptl8	Fcamr	Nlrp3	Tpm4
Nupl2	Tshz3	Tigd5	Pira11	Trim24	Yy2	Traip
Jakmip3	Susd2	Tmem154	Onecut1	Slc17a1	Nnat	Adamtsl2
Muc5b	Hsd3b3	Cdt1	Slc3a1	Slc5a10	Adam22	Cdh24
Atp1a3	Orm2	Zap70	Tmem176b	Dazl	Orm2	Gnat2
Dnajb13	Shisa2	Ptpn20	Steap4	Sla	Lbp	Stkld1
Igf2bp1	Pira11	Nr4a1	Aqp3	Prdm11	Aim1l	Abca13
Upp2	Fli1	Pde6c	Pglyrp1	Cxcr6	Krt23	Plcd1
Gdpd3	Trpm2	Mup8	Chek2	D630023F18Rik	Shisa2	Cntnap2
Cxcl9	Rttn	Fancg	Phlda1	Atp1a4	Fli1	Gzma
Npff	Themis2	Gm14322	Pdgfc	Phf21b	Onecut1	Fsbp
Klk1b3	Pglyrp1	Hist2h3c2	Gm13304	Ly75	Trpm2	Zfp7
Lingo4	Ksr2	Dnaja1	Adamtsl5	Gpa33	Steap4	Prph
Lhfpl4	Dusp5	Pcdhga3	Cyp2c68	Cd109	2010005H15Rik	Cyp2a22
Fgf13	Adamtsl5	Mal	Gadd45b	Osbpl10	Hcls1	Sapcd2
Tnfsf9	Id4	Gm20867	Wif1	Cidec	Themis2	Zfp46
Pou4f1	Wif1	Fsd1	Prim1	Scn4b	Col3a1	Cyp2d9
Pcdhb16	Tuft1	Try10	Nrg4	Cdc42ep5	Atg14	Tbc1d2
Gata1	Nrg4	Plppr1	Ciart	Hes7	Pdgfc	Pappa2
Zfyve28	Padi1	Spry4	Usp18	Defb1	Fut11	Mup16
Pax8	C5ar1	Wdr5b	N4bp3	Dgkg	Ddx25	Tspan3
Fam205a2	Tlr13	Vsig10	Padi1	Adck3	Id4	Trip11
St8sia6	Rufy2	Spns3	Rhpn2	Ddn	Tuft1	Palb2
Socs3	Pde1b	Wrb	Bid	Ces1f	Bcl6b	Gvin1
Fam110b	Junb	Duoxa2	4931428F04Rik	Ormdl3	Ciart	Mup6
Sdcbp2	Apold1	Iglon5	Hpx	Greb1	Usp18	Abcc12
Diaph3	Adcy7	Ptpro	Hist1h2ac	Mars2	Angpt2	Necab2
Myh6	Hmgb2	Sertad3	Apold1	Klhl41	Rnmtl1	Gdf1
Pdcd1lg2	Myo5a	Gen1	Rusc2	Eif5a2	Btn2a2	Haus6
1810046K07Rik	Lrrd1	Trp63	Slc51b	Fbxo48	4931428F04Rik	Hmmr
Gm11567	Slc51b	Per2	Slc25a10	Pde7a	Pde4c	Wnk3
Itgb3bp	Relt	Gnao1	H2-Eb1	Slc52a3	Hpx	Mettl6
Fgl2	Eif3j2	Klf10	Sds	Lhx9	Junb	Guca1b
1700010I14Rik	Stambpl1	LOC100038947	Hddc3	Sel1l3	Hist1h2ac	Ednrb
Pramel4	Fzd6	Zfp36l2	Cyp4a12a	Banp	Prdm10	Atp7a
Robo3	Tmem47	C1qtnf3	Lgals1	3110035E14Rik	Ucp3	Mcph1
Kcna7	Nat8f7	Tfec	Nat8f7	Chp2	Relt	Dnah8
Mybpc2	Hamp2	Gm11437	Ank3	Kif20a	Eif3j2	Tnfsf13
Slc6a17	Ly6c2	Tmem200b	Mup13	Zfp691	Ackr1	Zfp719
Pcdhgb1	Mup13	Ccdc73	Il13ra2	Pdlim3	Cidea	Fgd3
Zkscan2	Il13ra2	Fam102a	Ndufa4l2	St3gal5	Chrdl2	Ncoa4
Clip3	Hectd2	Zfp366	Zcchc3	Cbr1	H2-Eb1	Myrfl
Aox2	Lipg	Prmt2	Slc25a47	Chst12	Hddc3	Col1a1
Wfdc15b	Cd300lh	Rgs1	Hectd2	Wipi1	Cyp4a12a	Gm7827
Gm15319	Acyp2	Nckap5l	Rtp4	Zkscan6	Ccnd2	Plekhs1
Stk17b	C2cd4d	Trmt10c	Lipg	Grb10	H2-DMa	AB124611
Lcn2	Cdt1	Saa2	Plin4	Slc25a25	Snrnp25	Abcc3
Rad54l	Maff	Reg2	Micalcl	Vil1	Cbx2	Tnfaip6
Mettl7a2	Nr4a1	Ttyh1	Tigd5	4930427A07Rik	Nat8f7	Fam107a
Kcnj1	Mmp24	Il15ra	C2cd4d	Got1l1	Ly6c2	2610301B20Rik
2900011O08Rik	BC005561	Zfp763	Zap70	Clcf1	Ank3	Cela2a
Klra9	Il33	Prdm15	Nr4a1	Gm21319	Mup13	Nuak1
Ccr3	Pla2g7	Zfp81	Osbp2	Cacnb1	Hectd2	Sarm1
Trem3	Sh3kbp1	C330021F23Rik	Tubg2	Lrrtm3	Rtp4	Gm20852
Bex1	Cenpu	Cdc42ep2	Prrg4	Slfn9	Lipg	1110034G24Rik
Adam22	Mal	Thap2	Gbp7	Tbx21	Cd300lh	Xkrx
Orm2	Clec4n	Zfp426	Hist2h3c2	Crb1	Micalcl	Tmsb15l
Clec4d	Gm20867	Serpini2	Alyref2	Foxm1	Tmem154	Pga5
Angptl8	Prrt2	Srek1	Entpd2	Ccdc67	Maff	Pdss1
Pira11	Plppr1	Fam111a	Fn3krp	Car2	Wnt2	Ppargc1a
Onecut1	Spry4	Slc39a2	Cyp2g1	Wbscr28	Pde6c	Hecw1
P4htm	Pdk3	Rbpjl	Klhl17	Kif11	Fancg	Otog
Dnah17	Pakap	Bag3	Lrrc4c	Gria3	Gbp7	Mmd2
Klra1	Card9	Foxs1	Prss36	C8b	Alyref2	Gm5150
Gfap	Kcnj16	Moap1	Tef	Hsf4	Lrig3	1700112E06Rik
Rttn	Wrb	Rcan1	Pah	Lin7a	Zfp276	Naip6
Psme2b	Duoxa2	Pcyox1l	Plppr1	Kif9	Fn3krp	Snx22
Aqp3	Iglon5	Hspa1b	Trpt1	Tmprss2	Cyp2g1	St8sia1
Fam46b	Sertad3	Nabp1	Pakap	Car3	Atp2b2	Ccnyl1
Pglyrp1	Fcgbp	Tff2	Duoxa2	Clec9a	Cdca7	Ctcfl
Phlda1	Lpcat4	Foxk1	Fcgbp	Tyrp1	Lrrc4c	1810062G17Rik
Scx	Cep152	Fam105a	Igtp	Hrg	Prss36	Fignl1
Dusp5	Pcgf1	Tmem25	Per2	Abce	Gm20867	Dnajb1
Kif1a	Dnajc12	Fbxo30	Scn7a	Rbm12b2	Cacna1e	Mgst3
Gm13304	Zfp941	44986	Klf10	Nupl2	Tef	Sult2a1
Gadd45b	Tfec	2210010C04Rik	Acat2	Ifi27l2b	Kif15	Zfp870
Grm8	Car13	Hoxa4	Zfp36l2	Etv1	Rtkn	Rcan2
3110009E18Rik	Cntnap1	Tlr9	Oas1g	Il1r2	Plppr1	2410089E03Rik
Cfp	Krt79	Svop	Echdc1	Gstm3	Trpt1	Dok3
Gpr137c	Ddx26b	Ly6g5b	Dnajc12	Fam83g	Spry4	Far2
Ciart	Ppl	Noct	Mmp15	Mdc1	Pakap	Slc7a11
Best1	AA467197	Cxcl11	Zfp941	P3h1	Card9	Fam163b
Rhpn2	Rdm1	Erp27	Rnf24	Relb	Mapt	Slc44a3
Erich4	Clec4a1	Fam72a	Slain1	Tchh	Mx2	Cd209b
Kcnn3	Naip7	Speer4c	Cntnap1	Tmem191c	Shisa5	St6galnac2
Glis1	Cntfr	Ccdc106	1810055G02Rik	Elovl3	Six5	Atp12a
Tmem27	Zfp366	Chek1	AA467197	Fam110a	Lpcat4	Helq
Btn2a2	Eif4ebp3	Mcidas	Rdm1	Bhlha9	Rims2	Smpd3
Pde1b	Mmp8	E130012A19Rik	Fam102a	Upp2	Ddc	Csn1s2a
Fam131b	Rgs1	Aacs	Phf11b	Gdpd3	Cep152	Casp1
Sgcd	Ptgds	Blm	Gbp2	Hyls1	Igtp	Dab1
Aldh3b2	Nckap5l	Hoxb2	Eif4ebp3	Cpne4	Trim15	Fcamr
4933430I17Rik	Dmpk	9430015G10Rik	Mmp8	Lingo4	Per2	Glp1r
Tmeff2	Fam124a	E030030I06Rik	Rgs1	Map2k6	LOC100038947	Trim24
Ucp3	Saa2	Prkab2	Ptgds	Elac1	Oas1g	Slc17a1
Slc51b	Olfr536	Bbc3	Chid1	Lhfpl4	4933428G20Rik	Ints6
Relt	Pygb	Tnfrsf11b	Saa2	Klrb1b	Echdc1	Dazl
Bex6	Ska2	Mup12	H2-Aa	Nell1	Bmp6	Sla
Eif3j2	Smarca1	Mup1	Rfx4	Cyp1a1	Scarf1	Pde11a
Stambpl1	Mkx	Zfp248	Ttyh1	Pou4f1	Cpne7	Baiap2l2
Sds	Zfp626	Igfbp1	Rrp9	Mfsd2b	Cdc25b	Cxcr6
Nap1l5	Ncapg2	Pth2r	Fbln2	Mgmt	Krt79	C1ql3
Hpca	Podxl	Spata7	Slamf9	Pcdhb16	Rarb	D630023F18Rik
Inhba	Vtcn1	Cstf3	C330021F23Rik	Tas1r1	Ror2	Ass1
Egf	Fam13c	Npas3	Nat8	Serpine1	Arhgap28	Atp1a4
Mageb3	1700029J07Rik	Scn5a	Ankrd37	Tns1	Tmem200b	Vegfb
Nat8f7	Gal3st2	Ly6d	Fitm1	Zfyve28	Cntfr	Phf21b
Ces2h	Ngp	Myo1a	Ltc4s	Rad18	Phf11b	Ly75
Zcchc3	Tmem194b	Plagl1	Incenp	Cyp39a1	Zfp366	Tmem158
Htr5a	Pirb	Bbs10	Vtcn1	Ell3	Gbp2	Ush1g
Olfr1383	Dse	Scd1	1700029J07Rik	Osbp	Fcgr1	Csf1r
Ccl7	Atp6v0d2	BC048671	Gal3st2	Cyp2c70	Rgs1	Fubp1
Il21	2010107G23Rik	Impact	Cry1	9530077C05Rik	Saa2	Samd11
Duxbl1	Celf4	Gm14420	Ngp	Socs3	Rfx4	Plcb2
Micalcl	Socs1	Zfp105	Zbtb40	Fam3b	Ska2	Cd109
Cldn23	Il10ra	Ankrd23	Eif1a	Tk1	Il15ra	Mark1
Gpr37l1	Nxpe2	Adam12	S1pr2	Diaph3	Smarca1	Osbpl10
Tmem154	Tmem43	Tia1	Atp6v0d2	Lrrk2	Mkx	Scn4b
Cdt1	Fosl2	Rpp38	Ap3m1	Lrrc14b	Hmgcs1	Trim63
Zap70	Moap1	Parpbp	Erdr1	Wdr95	Lrfn4	2210404O09Rik
Ptpn20	Ankrd44	Gpsm1	Fosl2	Stard4	Tle1	Epha5
Nr4a1	Gpr18	Tbx3	Mpzl1	1700010I14Rik	Rrp9	Ccdc69
Osbp2	Ccdc88b	Aoc2	Hspa1b	Pramel4	Fbln2	Zswim1
Gli2	Mpzl1	Tmem39a	Tff2	Robo3	Dlx4	Myo19
Tsc22d3	Hspa1b	Fam177a	Pbk	Tmem209	C330021F23Rik	Prr15
Gm7173	Tff2	Fpr2	Fdft1	Ibtk	Cpeb1	Ankrd9
Lta	Cd48	Il20rb	Tmem25	Mybpc2	Sp100	Cd300lb
Baalc	Fam105a	Ntrk2	H2-Q2	Gas8	Fign	Ing5
Nfe2	44986	Ccdc17	Fdxr	Slc6a17	Hormad2	Defb1
Pcdhga3	Bok	Slc15a2	Irf4	Fmo5	B4galt5	Zc3h8
Erv3	Sh3rf1	Nipal2	Cytl1	Trim29	Cry1	Ugt8a
Pla2g7	Clec1a	Rbfox1	Chst8	Aox2	Slc39a2	BC035044
Sh3kbp1	Gdf15	Rab39	Narf	Arntl	Ngp	Dgkg
Mal	Noct	Hist1h2bk	Noct	Ano3	Dse	Klra2
Nr2e1	Afap1	Top1	4931429L15Rik	Lonrf3	2010107G23Rik	Zfp874a
Fsd1	Cd200r4	Clec4a2	Cxcl11	Spg20	Erdr1	Tgfb2
Pakap	Cyp4a14	Pik3r6	Mfsd4b2	Hrk	Socs1	Ces1f
Slc4a10	Apod	Grb7	Igfbp5	Cyp7b1	Moap1	Corin
Mgst2	Paqr6	Phf23	Paqr6	Ntrk1	Tfap4	Greb1
Scd4	Erg	Sytl5	Serpina3b	Lcn2	Rnd2	Gmfg
Ubxn11	Elf4	Agpat1	Gm20939	Rgs5	Mid1	Mars2
Fcgbp	Bpifa1	Ppp1r10	Bpifa1	Zscan20	Pcyox1l	Eif5a2
Trim15	Gramd1b	Cntd1	Gramd1b	Mettl7b	Pcdh9	Sowaha
Scn7a	Wnt9a	Rex2	Kif23	Rgs8	Hspa1b	Fbxo48
Stk26	Pnpla3	Pard6b	Wnt9a	Rad54l	Fdft1	Tbc1d9
Gnao1	Blm	Nyap1	Aacs	Cyp2c39	Parvb	Armcx2
LOC100038947	Tnnt2	Hivep3	Blm	Mettl7a2	Tmem25	Pde7a
Mrln	Prune2	Spink1	Tnnt2	Thyn1	Spsb4	Slc52a3
C1qtnf7	Tigit	Gm14430	Hoxb2	Slc45a3	Fdxr	Bmf
Esr2	Slc6a8	Cdkn3	Slc6a8	2900011O08Rik	Sh3rf1	Galk2
Myrip	Cryab	1190005I06Rik	Igsf1	Upp1	Clec1a	Sel1l3
Slain1	Clec14a	Nkain2	Ftsj2	Creld2	Narf	Sh3gl2
Cpne7	Itgb8	Fhad1	Osr1	Foxo1	Gdf15	Zfp831
Rbmxl2	Ktn1	Srebf1	Nudt10	Ambn	Rad51ap1	3110035E14Rik
Cacng7	Rbm3	Tra2a	Arhgef16	Ptpn3	Erp27	Ssc5d
Foxl1	Ctgf	Dclk3	Hes6	Susd2	Fam72a	Camk2a
Sele	A430105I19Rik	Cd80	Arid3a	Orm2	Zswim3	Kif20a
Tmem35	Glipr2	Nr1i3	Slc35g2	Siah1a	Kcnt1	Aldh1a7
Ppl	Gpr132	Phf11a	Adam23	Lbp	Bpifa1	Cwc27
Clec4a1	Clec12a	Zfp871	Nos1ap	Gm10681	Gramd1b	B4galnt4
Myom1	Arid3a	Fxyd3	Pcsk9	Slc7a5	Kif23	Cpne5
Phf11b	Adam23	Mamdc4	Fam222a	Krt23	Aacs	Xlr4c
Mmp8	Runx1	Arl4a	Cdkn1a	Mad2l2	Mettl17	Sprr2a1
Tenm2	Tmem159	Pira1	Gzmm	Dnah17	Blm	St3gal5
Ptgds	Apoa4	Dnajb4	Adcy3	Mast4	Prune2	Cbr1
Sh3bgr	Exoc3l4	Akr1b7	Hlx	Otop1	Cyp3a11	Gm13212
Rhox5	Tnfrsf11b	Atp8b5	Hist1h1c	Slc3a1	Tnni3	-
Tmem240	Msn	Ush1c	Trim12a	Clcn7	Cryab	Wipi1
Dio3	Adamts7	Slc2a4	Cfh	Adamts19	Itgb8	Col28a1
Gm8923	Zfp109	Rnf135	Mmab	Olfr212	Osr1	Grb10
Rab25	Mup12	Il1r1	Isoc2b	Abcg1	Ggn	Rgr
Ttyh1	Trim12a	Ccdc14	Gm21541	Steap4	Slc28a3	Tmc3
Knstrn	Abcb1a	Pcf11	Upk3b	Fgf9	Glipr2	Fam189b
Il15ra	Neil2	9330159F19Rik	Fas	Aqp3	Siglech	Vil1
Smarca1	Syne4	Prss35	Retnla	Khk	Arhgef16	4930427A07Rik
Gm609	Rgs7bp	Mnt	Syne4	Golga7b	Tgfb1i1	Lyrm2
Egr2	Procr	Col8a1	Chil3	9030025P20Rik	Pcsk9	Ly96
Ubap1l	Vangl1	Zfp39	Igfbp1	Pglyrp1	Fam222a	Got1l1
Lrfn4	Tmem216	Cyp11a1	Pnmal2	Phlda1	Cdkn1a	Clcf1
Fam109b	Amer1	Nup35	Dpt	Rab3b	Apoa4	Rnase1
Prdm15	Arl13b	Mb21d1	Actr6	Myh2	Tnfrsf11b	Slc27a3
Fbln2	Lynx1	Lrrc51	Tert	Kif1a	Adamts7	Phf14
Shc4	Scn5a	Cyp2b13	Adam33	Pdgfc	Mup12	Lancl1
Dlx4	Ly6d	Zfand2a	Scn5a	Gm13304	Trim12a	Ubl4a
Slamf9	Tmprss4	Efna1	Efhd2	Adamtsl5	Ltb4r1	Gm21319
Lonrf1	Myo1a	Zmynd12	Ly6d	Gadd45b	Mup1	Arhgef6
Ncapg2	Trhde	Cd207	Tmprss4	Tnc	Gpr4	Cacnb1
Cdca7l	A630076J17Rik	Treml2	Myo1a	Spred1	Mmab	Lrrtm3
Ltc4s	Slc16a2	Pik3r3	Trhde	Grm8	Fas	Piga
Six2	Fcgr4	Slpi	A630076J17Rik	Ddx25	Neil2	Tbx21
Galr2	Cd9	Gpr12	Ccne1	Arhgef17	Retnla	Crb1
Vtcn1	Ttll7	Crem	Rab30	Wif1	Syne4	Foxm1
Adgrf3	Col9a3	Rtn4rl2	Fabp1	Nrg4	Rgs7bp	Car2
1700029J07Rik	Scd1	Cdc42ep3	Ttll7	Ugt1a9	Chil3	Kcnd2
Hormad2	Synj2	Xlr3b	Scd1	Nans	Igfbp1	Aldh3b3
Slc39a2	Tpx2	Cpxm2	Kcnk10	Hexb	Trim80	Trim37
Ngp	Zfp105	Bcorl1	Acss2	Rhpn2	Dpt	Unc13a
Adam32	Plekhg5	Med26	Psmb9	Sirpb1a	Il1f9	Wbscr28
Zbtb40	Lgals3	Hist1h2ah	Zfp213	Dsg1c	Gdf7	Rit2
Qrfp	Adam12	Eya1	Synj2	Spata21	Hist2h3c1	Slc4a1
Il10ra	Morc4	Slc22a27	Tpx2	Tlr13	Scn5a	Kif11
Tfap4	Tia1	Zfp949	Gm14420	Por	Lrrc45	Spcs2
Spata33	Ophn1	Mad2l1bp	Ankrd23	Kif4	Efhd2	Gria3
Hrct1	Plxnc1	Zbtb21	Adam12	A430089I19Rik	Cdkl2	Fzd3
Hmgn3	Arnt2	Apoc4-apoc2	Rpp38	Fam134b	Ccne1	Tdrd1
Tomm20l	Mrgpre	Nat8f5	Parpbp	Armcx5	Gnat1	C8b
Pcyox1l	Gja1	Arl4d	Plxnc1	Btnl2	Fabp1	Hsf4
Etv4	Kbtbd12	Pira7	Dcaf4	Aldh3b2	Ttll7	Kif9
Pcdh9	Fpr2	Rasd1	Tmem180	Apold1	Scd1	Tmprss2
Tff2	Il20rb	Zbed5	Serpina3i	Hmgb2	Vps37d	Magi2
1700001K19Rik	Ntrk2	Pdzd4	Phgdh	Myo5a	Psmb9	Car3
Fhl4	Bpgm	Ddit3	Glb1l2	Styk1	Synj2	Clec9a
Trpc7	Cend1	Gm5114	Serpinb6b	Rusc2	Ankrd61	Slc37a2
C87414	Tsc22d1	Brd2	Klhdc8a	Slc51b	Zfp105	2410141K09Rik
Slco5a1	Fam132a	Pard6a	Tsacc	Hgf	Ankrd23	Atp6v1d
Hoxa4	Aim1	Klk1	Cpne2	Eif3j2	Dzip1l	Anxa5
1810011O10Rik	Rftn2	Tuba1c	Nt5c2	Hacd1	Tmco6	Icam2
Cytl1	Wipf1	Myo15	Aifm3	Ackr1	Gpr17	Chrna3
Scg2	Clec4a2	Zfp493	Il20rb	Cidea	Serpina3i	Csf3r
Chst8	Aloxe3	Reg3d	Ifit1	Eda	Tagap1	Mep1b
Ly6g5b	Pcgf2	Abca9	Ntrk2	C1qtnf4	Klhdc8a	Rbm12b2
Noct	Soat1	Socs2	Cacna2d1	Rtp1	Rnf144b	Nupl2
4931429L15Rik	Tmem41a	Snai2	Fbxo40	Sema3f	Sh2d4a	Jakmip3
Lbx2	Tspan17	Slc41a2	Foxp2	Cyp4a12a	Fpr2	Ifi27l2b
Car7	Galnt14	Chaf1a	Nfia	Palm2	Il20rb	Apbb1ip
Rad51ap1	Gfpt2	Dmbt1	Tsc22d1	Hpca	Ifit1	Muc5b
Cd200r4	Ankrd13b	Sult1c1	Gorasp1	Tgfbr2	Nr2f2	Ankrd6
Zfp473	Twf2	Serpina12	Barx1	Lgals1	Cacna2d1	Atp1a3
Gpr55	Lingo1	Sik1	Ifit1bl1	Zfp958	Ccdc17	Ptger4
BC094916	Gm14430	Ctrc	Irgm1	Egf	Slc15a2	Il1r2
Mfsd4b2	Mrvi1	Fam187b	Tmem41a	Nat8f7	Tsc22d1	Gstm3
Chek1	E030018B13Rik	Amy2a5	Tram2	Hamp2	Fam13a	Fam83g
Mcidas	Reep4	Rad51b	Irf9	Mup13	Rab39	Jph1
Apod	Btg3	Gp2	Mical2	Alg2	Gorasp1	Ankrd10
Igfbp5	Cyp2c65	Pax9	Tbc1d24	Zcchc3	Hist1h2bk	Tchh
Pira6	Adam19	Tmc4	Parp16	Enpep	Wdr76	Tmem191c
Paqr6	Srebf1	Mroh6	Gnmt	Hectd2	Irgm1	Fam229b
Kcnt1	Crybb3	Spata9	Hey2	Lipg	4933411K16Rik	Pcdhgc3
Gm20939	Tctn3	Gdf9	Racgap1	Cd300lh	Sytl5	Elovl3
Cspg4	Cd40	Ddit4	Slc5a6	Plin4	Apex2	Fam110a
Plekhg4	Muc6	Grem2	Cdkn3	Itga1	Zfp760	Ppip5k1
Bpifa1	Ret	Cpeb2	Slamf1	Micalcl	Ppp1r10	Fbn2
BC016579	Tnfrsf11a	Srsf5	E030018B13Rik	Susd6	Tspan17	Pou2f3
Wnt9a	Ppfia4	Fam169b	Reep4	Garem	Galnt14	Upp2
Blm	Lrrc16a	Adamtsl1	Btg3	Shisa9	Zcwpw1	Gm5113
Tnnt2	Hamp	Adamts1	Srebf1	Tmem154	Gfpt2	Cxcl9
Cyp3a11	Pi16	Itgb1bp2	Pdk2	Agxt2	Pgbd1	Hyls1
Cep70	Pcdhgb2	Tulp1	Crybb3	Rab4a	Tbc1d24	Sema4c
Ripply1	Evc2	Gpr157	Dclk3	44988	Lingo1	Elac1
Osr1	Rnf157	Cpeb4	Agpat9	St3gal1	Cenpm	Robo1
Ffar2	Mamdc4	Arsi	Slc9a3r1	Zap70	Slc5a6	Klrb1b
Cdkn2c	Gamt	Ccnd1	Mipol1	B020004J07Rik	Gm14430	Abca14
Slc28a3	Ctps2	Cxcl10	E2f1	Nr4a1	Letm2	Try4
Gpr132	Sh3bp1	Traf2	Ube2l6	Pde6c	Mrvi1	Cyp1a1
Fgf12	Pla2g5	Fam26d	Bhmt	Tsc22d3	Ifnz	Rtn4r
Clec12a	Pcdh15	Btbd10	Tcea3	Tubg2	E030018B13Rik	Tnfsf9
Izumo1r	Akr1b7	Vwa5b2	Gamt	Cd36	Lama2	Mfsd2b
Slc35g2	Adora3	Zc3h12a	Arl4a	Slc24a1	Irf1	Mgmt
Dkk2	Pitpnm1	Sema5b	Pira1	Mup8	Mcm5	Kcna2
Ak5	Fbp2	Fam57a	Akr1b7	Prrg4	Dclk3	Pkib
Runx1	Rasgrp4	Nr0b2	Fbp2	Bcas1	Tctn3	Fbxo16
Fam222a	Zbtb42	Mup9	Mmp14	Sqrdl	Agpat9	Abr
Gzmm	Grap	Fam131a	Capn11	Gbp7	Pctp	Tas1r1
Ly6f	Il1r1	Cercam	Gm10591	Bach2	Lrrc16a	Axin2
Ces1a	Nrn1l	Def6	Gm12250	Lrig3	Hamp	Frmd3
Ypel4	Ccdc14	Zfp708	Kcnab2	Col4a1	Ube2l6	Ercc5
Exoc3l4	Apcs	Kcnj2	Ifi27	Pcdhga3	Fxyd3	B3gnt2
Mup12	Slc7a7	Zyg11a	Dpep1	Cyp2g1	Pcdhgb2	H2-T10
Gm21541	Trpm4	Prss3	Pnrc1	Chtf18	Trim65	Srprb
Frem2	Faim	Atg16l2	Cdc20	Atp2b2	Arl4a	Dopey2
Retnla	5730559C18Rik	Slc5a5	Zbtb42	Vill	Rasgrp4	4930451G09Rik
Ccno	P2ry6	Tmem132a	Ces2c	Cenpu	Ptger3	Ralgds
Chil3	Thsd1	Asns	Il1r1	Hist1h2ao	Capn11	Stx1a
Igfbp1	Slc16a4	Reg3a	Apcs	Plekhg1	Iqgap3	Zfp30
Trim80	1700047I17Rik2	Fam26e	5730559C18Rik	Kif15	Gm12250	Tns1
Pnmal2	Lrrc51	Zbtb2	Ocstamp	Ins2	Slc12a5	Zfyve28
Map9	Igsf6	Smim3	Ccng2	Trim9	Atp8b5	Zfp940
Spata7	A630095N17Rik	Slc10a6	Dbp	Plppr1	Dpep1	Rad18
Arl4c	Ifi205	Phospho2	Spata2l	Spry4	Pnrc1	Gm21188
Gdf7	Itgbl1	Mettl15	Efna1	Pakap	Cdc20	Arhgef9
Hist2h3c1	Zmynd12	Greb1l	Fignl2	Slc4a10	Grap	Pax8
Arl13b	Pdzk1ip1	Tmem26	Ifi205	Wdr5b	Chrdl1	Cyp39a1
Sfrp5	Vamp1	Dusp7	Gas1	Glrx	Zfp39	4921524J17Rik
Isl1	Cybb	Robo2	Gldc	Ptgr1	Bub1b	Ell3
Slc9b2	Akt3	Dusp8	Sox5	Clspn	Ints2	Osbp
Gpr171	Slpi	Dmrta1	Dnaaf3	Scd4	Slc2a1	Noxa1
Slc29a4	Ccl8	Gadd45g	Cpt1b	Asph	Cyp3a41a	Cyp2c70
A630076J17Rik	Ripk3	Zfp113	Ryr2	Mx2	Ccm2l	St8sia6
Cth	Erbb4	Ppan	Erbb4	Rnd1	Ccng2	9530077C05Rik
Ccne1	Cd200r1	Cebpb	Kiss1r	Zfp759	Dbp	Hexim2
Rab30	Lpar5	Ttll3	Rtn4rl2	Trp63	Fam184b	Slc8a1
Dmbx1	Vsir	Klf11	Hyou1	Ddc	Spata2l	Ebi3
BC048671	2410131K14Rik	Rasl11a	2410131K14Rik	Cep152	Slfn5	Fam110b
Vps37d	Igsf23	Lzts2	Polg2	Scn7a	Cx3cr1	Cachd1
Kl	Mansc1	Plac9b	Phospho1	LOC100038947	Cd274	Sdcbp2
Synpo2	Rhoj	Usp13	Prtn3	C1qtnf7	Itgbl1	Diaph3
Parpbp	Slc22a27	Ttc30a2	Nat8f5	Zfp36l2	Gldc	Myh6
Tmco6	Mst1r	Lrtm1	Bhlha15	Enah	Vamp1	Msantd1
Ly6g6d	Mdm1	Adcy1	Itih3	Oas1g	Rnase2a	Lrrk2
Klrg1	Cphx2	Pianp	Mfap3l	Dgkk	Akt3	Pdcd1lg2
Arnt2	L3mbtl3	Ppargc1b	Epor	Zfp941	Pik3r3	6330403A02Rik
Dcaf4	Prtn3	Chac1	Morf4l1b	Ficd	Cpt1b	1810046K07Rik
Gm684	Apoc4-apoc2	Inhbe	Pnck	DXBay18	Cd200r1	Nme4
Cdkn2a	Bhlha15	Gm5936	Troap	Slain1	Cdc42ep3	Lacc1
Phgdh	Clec1b	Mest	Rasd1	Cpne7	Lpar5	Itgb3bp
Glb1l2	Epcam	Ccdc137	Dennd4a	Med13l	Irf8	Asb15
D330045A20Rik	Epor	Hoxc6	Plk3	Ahctf1	2410131K14Rik	Stard4
Gm13306	Morf4l1b	Larp6	Usp2	Cacng7	Igsf23	Fgl2
Tsacc	Rusc1	Hsp90aa1	Slc26a10	Arsa	Mansc1	Casr
Fam177a	Slfn2	Oscar	Pik3r1	Cabp4	Hist1h2ah	Olfr56
Rnf144b	Rasd1	Atf3	Etnk2	Atp4b	Slc22a27	Thsd7b
1700023F06Rik	Slc26a10	Ankle1	Akr1d1	Dtx3	Phospho1	Tmem209
Cep57l1	Rpusd1	Twist1	Nsg2	Tmem254a	Mad2l1bp	Gm6710
Kbtbd12	Cdon	Fam57b	Evc	1810055G02Rik	Cphx2	Ibtk
Kcna6	Pkn3	Rgs16	Itga8	Ppp1r3c	Prtn3	Mpzl3
Il20rb	Fabp7	Fam65c	Rab11fip4	Slc22a4	Zbtb21	Mybpc2
Ntrk2	Slfn8	Gm14434	Gm527	Jrk	Apoc4-apoc2	Slc6a17
Cend1	Abca9	Mtcp1	Hmgcr	Dopey1	Cxx1b	Pcdhgb1
Fbxo40	Socs2	Dnajb9	Slc41a2	Mup10	Morf4l1b	Plek
Slc15a2	Ehd4	Xirp1	Slc23a2	Rfx5	Arl4d	Ldha
Foxp2	Wfdc17	Zfp605	Chaf1a	Rarb	Gm13305	Bnc1
Medag	Ms4a6d	Cd209c	Jph2	Ppl	Troap	Fmo5
1700039E15Rik	Slc1a3	Creb1	Fads2	Zfp551	Parp12	Dnajc5b
Fam13a	Bbs5	Prss2	Dmbt1	Ror2	Plk3	Trim29
Fam132a	Tchp	G6pc2	Cd248	Hist1h2ag	Usp2	Spag1
Hist1h2bq	Ntn4	Hist1h2bg	Vmn1r53	Gm11437	Etnk2	Inpp5d
Scn2a1	Dmbt1	Pnpla2	Nkx2-3	Cldn6	EU599041	Lag3
Clec2e	Il2rg	Mzb1	Serpina12	Tmem200b	Mab21l3	Clip3
Clec4a2	Ptpn18	Slc5a3	Havcr2	Myom1	Rpusd1	Aox2
Ifit1bl1	Serpina12	Gimap9	Sik1	Tmie	H2-Q1	Arntl
Sytl5	Fgd5	Zfp143	Bbs7	Tceal5	Slfn8	Ano3
Tram2	Sik1	Irf2bpl	Slc47a2	Eif4ebp3	Gstm2	Wfdc15b
CK137956	Bbs7	Methig1	Fam187b	Mmp8	Itga8	Cyp27b1
Zfp760	Paqr5	Syt9	Rad51b	Rgs1	Socs2	Lonrf3
Ppp1r10	Fam187b	Mboat2	Gp2	Tenm2	Hecw2	Ppara
Sbspon	Rpa2	Frat2	Wrnip1	Tas1r2	Snai2	Hrk
Cntd1	Tmc4	Alkbh1	Serpina9	Ptgds	Guca1a	Gtf2e1
Zcwpw1	Inmt	Ogt	Lrrc17	Fam124a	Hmgcr	Cyp7b1
Pgbd1	Serpina9	Zfp385c	Gm3286	Dio3	Slc41a2	Ntrk1
Hey2	AW554918	Rslcan18	Adipoq	Saa2	Ica1l	Pip4k2a
Zpbp2	Ugt2b37	Fam129c	Ddit4	Plk1	Chaf1a	Pkm
Lingo1	Zfp820	Snx16	Grem2	Kctd11	Slc1a3	Lcn2
Tmprss7	Cilp	Zswim4	Cpeb2	Npm3	Kif5a	Rgs5
Racgap1	Lair1	Srgap1	Nrep	Ska2	Dmbt1	Zscan20
Spink1	Fundc2	Pcdhb21	Irf7	Knstrn	Il2rg	Saa3
Cenpm	Manbal	Pdzrn3	Sgk1	Zfp763	Fgd5	Mettl7b
Gm14430	Sprr2a2	Chd1	Mgp	Gm7714	Rpa2	Rgs8
Cdkn3	Rragd	Lrrc27	2610305D13Rik	Fbln2	Rad51b	T2
Slamf1	Osmr	Phf11c	Pnldc1	Dlgap5	Wrnip1	Cyp2c39
Ifnz	Fermt3	Zfp608	Trdmt1	Col6a4	Rhbdf2	Alkbh4
E030018B13Rik	Trim13	Zbed4	Tha1	Dkk1	Inmt	Thyn1
Scn3b	Armcx4	2310057J18Rik	Mmp3	Zfp81	Mroh6	Prickle2
Gpr65	Gck	Bcl3	Rragd	Shc4	Adipoq	Tex11
Phactr3	Slc13a5	Pdia2	Runx1t1	C330021F23Rik	Fam46c	Slc45a3
Eps8l1	Cav2	Klf9	Prss8	Nat8	Amn1	2900011O08Rik
Cd40	Treh	Gsta1	D130043K22Rik	Zdhhc2	Grem2	Creld2
Muc6	Ptprh	S100a8	Aldh1b1	Fitm1	Ugt2b37	Iffo2
Smok3a	Prkcg	Sult6b1	Ifi47	Klrb1c	Nrep	Ambn
Gm6034	Tectb	Sult3a1	Armcx4	Cdca7l	Irf7	Cxcl2
Cd80	Ovgp1	Art3	Gck	Ltc4s	Lrrn3	Spx
Chrm2	Cd177	Mid1ip1	Tm7sf2	Incenp	2610305D13Rik	Prdm16
Pi16	Mup9	Crtac1	Cpeb4	Vtcn1	Fbn1	Tshz3
Kcnk4	Spaca6	Mapk4	Eomes	1700029J07Rik	Pnldc1	G6pdx
Fxyd3	Col5a2	Pde6g	Slc13a5	Gal3st2	Tha1	Susd2
Zfp61	Prg2	Mup7	Ccnd1	Cry1	Manbal	B3galt5
Pla2g5	Rgs10	Ptges	Cxcl10	Ngp	Fam171a2	Bex1
Pira1	Olfm4	Zfp651	Cav2	Stk39	Ercc6l	Adam22
Adora3	Maml2	Fam217a	Ptprh	Eif1a	Prss8	Orm2
Cass4	Kcnj2	Fam180a	Nhsl2	S1pr2	Insc	Clec4d
Plxna3	Cd55	Chrnb1	Prkcg	Atp6v0d2	Tm7sf2	Sowahc
Trim66	Tlr7	Ccdc117	Car5a	2010107G23Rik	Cpeb4	Krt23
Cdh20	Atg16l2	Frzb	Cfd	Qrfp	Cxcl10	Shisa2
B3galt1	Cd300lf	Arrdc2	Zc3h12a	Celf4	1700003E16Rik	Angptl8
Zscan10	Scn8a	Ppat	Fkbp10	Cenpa	Car5a	Dnah17
Ptger3	Arhgef28	Gpr179	Gpx7	Gpi1	Cfd	Mast4
Capn11	Ephb2	Syde2	Sema5b	Tmem43	Npb	Otop1
Iqgap3	Ppp1r15a	Rasal1	4930579F01Rik	Fosl2	Zc3h12a	Slc3a1
Scml4	Arhgap30	Bcl2l11	Ccdc62	Moap1	Gabra3	Ago3
Gm10591	Anxa10	Ccdc74a	Nr0b2	Tfap4	Sema5b	Smcr8
Myocd	Prokr1	Fam178a	Slc37a1	Rnd2	Slc37a1	Trpm2
Vmn2r29	Mmp9	Pvr	Cd177	Ppip5k2	Pnp2	Tmem176b
B3gnt5	Slc10a6	Brms1l	Cercam	Hrct1	Ovgp1	Olfr212
Kcnab2	Retnlg	Serpinh1	Prg2	Trim7	Cd177	Abcg1
Gm8817	Dbf4	Dynll1	Zfp423	Kctd13	Mup9	Rttn
Zfp677	Aatk	Snai1	Olfm4	Chd5	Mastl	Socs5
Baiap3	Usp27x	Mrgprf	Rrm2	Ugdh	Cd55	Fgf9
Ifi27	Fmn2	Sertad1	Dnmt3b	Mpzl1	Dnmt3b	Zfp82
Dpep1	Adra1b	Mab21l2	2010106E10Rik	Pcdh9	Plekhg3	Psme2b
Slc4a11	Btbd8	Gm8898	Atg16l2	Impg1	A530064D06Rik	Kcnj6
Slc2a4	Itgb3	Nuak2	Mitd1	Slc45a1	Abhd18	Samd1
Cdc20	Hist1h3e	Syn2	Cldn1	Hspa1b	Fabp12	Nedd9
Zfp957	Cd33	Cacnb3	Asns	Zfp385a	Dph2	Fam46b
Nrn1l	Sctr	Fst	Arhgef28	Plcxd1	Cldn1	Elovl1
Ccdc14	Clec4a4	Mup15	Ppp1r15a	Tff2	Ifit2	Golga7b
Asic3	Anxa1	Tsga10	Ifit2	Foxk1	H2-Ab1	Epha10
Oscp1	Apol7a	Zc3hav1l	Anxa10	Pbk	Cib3	Mis18a
Cyp2t4	Arhgef10	Morn4	H2-Ab1	1700001K19Rik	Ddah1	Col3a1
Scn3a	Rassf2	Zfp799	Mmp9	Tmem25	Tmem26	Chek2
Slit1	Fkbp11	Zfp36	Mpv17l	Cnga1	Tpte	Ksr2
Pcf11	Ugt1a5	Crebrf	Spon2	Serpinb9b	Btbd8	Scx
5730559C18Rik	Jam2	Gpcpd1	Cib3	44986	Trem1	Adgre1
Slc16a4	Kbtbd11	Hspa1a	Retnlg	Pnpla6	Rhbg	Laptm5
Gm21943	Heyl	Slx4	Aatk	Spsb4	Dusp8	Dusp5
Csl	Cebpb	Ncf4	Btbd8	Tlr9	Samd9l	Kif1a
Cyp3a41a	Chaf1b	Fam83a	Hist1h3e	Fancc	Kifc2	Pdgfc
Fam184b	Csprs	Cdh1	Trem1	1810011O10Rik	Gpr137	Ntsr1
A630095N17Rik	Plp1	Trim68	Igsf9	Crym	Eml1	Gadd45b
Myoc	Il1b	Gngt1	Rhbg	Sec31a	Rab19	Zswim6
Efna1	Gpr182	Jade3	Dusp8	Clec1a	Cyp2c38	Padi2
1810011H11Rik	Olfml2a	Gpr156	Samd9l	Narf	Arhgef10	Ddx25
Ifi205	Abca4	Ggta1	Sctr	Cyp4a31	Rassf2	Arhgef17
Sema7a	Gbgt1	Slc28a1	Tmem108	Gdf15	Ugt1a5	Wif1
Zmynd12	Ripply3	Mycn	Clec4a4	Ly6g5b	Hspb1	Coa6
Treml2	S100a14	Golt1b	9330182L06Rik	Noct	Ddx60	Cfp
Polq	Clec2i	Ccdc120	Apol7a	Armc12	Kbtbd11	Bcl6b
Rnase2a	Adap1	Sult2a3	Hacl1	Slx4ip	Gbp3	Pafah1b2
Slpi	Ift43	Pnliprp2	Gadd45g	Lbx2	Csprs	Nrg4
Ccl8	Chac1	Lenep	Ugt1a5	Tlr3	Dbndd2	Fhit
Dnaaf3	H2-T9	Tgtp1	Ugt2a1	Slc2a7	Bmx	1810009J06Rik
Cpt1b	Rab8b	Fos	Hspb1	Erp27	Il1b	Ugt1a9
Cd200r1	Pcp4l1	Flrt1	Ddx60	Speer4c	Sox17	Clock
Cyp3a16	AI607873	Ecel1	Jam2	Plau	Card6	Nans
Xlr3b	Iqgap1	Acrbp	Gbp3	Ccdc106	Taok3	Hexb
Sycp2l	Gpr160	Epha7	Heyl	Notch1	Ripply3	Usp18
Apcdd1	Pcdhga10	Myom3	Klf11	Mcidas	Stx4a	Plekha1
Lgr6	Nos3	Ldb2	Cyp21a1	Kif5c	Tmem173	N4bp3
Adgrf2	S100a11	Cmc4	Sox17	Serpina3b	Ptpn14	Padi1
Mesp2	5430427O19Rik	Pik3ip1	Ackr3	Rnf182	Adcy1	Zfp932
Colgalt2	Itgae	Hsd17b1	Acsm2	Car11	Sass6	Sirpb1a
Slco1a4	Msmp	Kcnip4	Fkbp4	Stmn1	Gbp4	Pfkfb2
Mlxipl	Atl1	Frat1	Lrtm1	Dnah2	Slc13a3	Prkar1b
Ttll11	Dsel	Lime1	Hist1h2ad	Bpifa1	Cyp2d34	Dsg1c
Eya1	Zfp791	Skp2	Adcy1	Gramd1b	H2-T9	Kcnn3
Mst1r	Ism2	Idi2	Gbp4	Kif23	Rhof	Spata21
Klhl10	Tor3a	Ppp1r3g	Slc13a3	BC016579	Tbx6	Tlr13
Prtn3	Rgs19	Gm21992	Arid3b	BC026585	Dennd6b	Kif4
1700088E04Rik	Tmem54	Mt1	Chac1	Hoxb2	AI607873	Tmem27
Dpysl4	Thbs1	Nr1d1	Nthl1	Rhov	Oscar	Btn2a2
Gabre	Fam65c	Zfp180	H2-T9	Slc6a8	Pcdhga10	Lsm3
Nat8f5	Lrrc2	Gja4	Espl1	Lyg2	Nos3	Cc2d2a
Bhlha15	Gm14434	Lrg1	Smyd1	Rasl10b	Itgae	Cdk5r1
Trim71	Slc16a13	Adamts15	Ifih1	Abcg8	Msmp	Fam134b
Morf4l1b	Cyyr1	Unc79	Gpr160	Golph3l	Ifit3b	Fbxl8
Arl4d	Akr1b10	Nfe2l2	Pcdhga10	Dync2li1	Zfp791	Slc25a28
Slfn2	Xirp1	Ccdc126	Msmp	Cyp3a57	Bag2	Cryl1
Dgkh	Wscd2	Kpna4	Slc5a1	Ctps	Tor3a	Man1c1
Pnck	Ppp1r3b	Filip1l	Atl1	Dnaja4	Cyp4a12b	6430550D23Rik
Slc5a8	Zfp36l1	Fabp5	Ifit3b	Ffar2	Twist1	Hpx
Zbed5	Fxyd6	Sesn1	Ccr1	A430105I19Rik	Dusp6	Rnls
Plk3	Pnpla2	Phf19	Tor3a	Slc28a3	Rgs16	Junb
Crygs	Fcgr3	Mup18	Cyp4a12b	Glipr2	Tbxas1	Hist1h2ac
Lsamp	Prelid2	Csrnp2	Acnat1	Fgf12	Thbs1	Sgcd
Usp2	Car14	Slc25a51	Twist1	Arhgef16	Gm14434	Btnl2
Hspb7	44994	Setdb2-phf11c	Rgs16	Hes6	Trp53i11	Aldh3b2
Zwilch	Slc25a31	Mup11	Sorbs3	Sash1	Gbp2b	Mtmr12
Etnk2	Rab38	Casp2	Tbxas1	Shcbp1l	Dlgap3	Rnf183
EU599041	Tnfsfm13	Mroh8	Tmem54	Izumo1r	Gpr135	Apold1
Mab21l3	Vsig4	Taf1c	Gm14434	Arid3a	Akr1b10	Adcy7
Khdc3	Cyp4b1	Btg2	Gbp2b	Dkk2	Cd59b	4933430I17Rik
Emp3	Xcl1	P4ha1	Gm5617	Fam53b	Ccdc64	Exog
Fut1	Nptxr	Cdca2	Gpr135	Bbc3	Ppp1r3b	Myo5a
Chrna5	Gab2	Plac9a	Cd59b	Gsta4	Trim17	Slc51b
Nsg2	Pira4	Ccdc144b	Lhpp	Nos1ap	Tspan32	Relt
Snai2	Ankrd55	Noxred1	Epha1	Pcsk9	Slamf7	Eif3j2
Fcer1a	Frat2	Ak1	Lrrc31	Slc12a3	P2ry13	Stambpl1
Guca1a	Timd4	Mast1	Ccdc64	Cdkn1a	Tonsl	Vimp
Reln	Chchd6	Prss53	Gnpda1	Ly6f	Tnfsfm13	Ulbp1
Jph2	Frs3	Mup19	G6pc2	Scn10a	Hp	Cidea
Pkdrej	Csf2rb2	Mt2	Zfp36l1	Exoc3l4	Nfatc2	Chrdl2
Kif5a	Gpnmb	Lpin1	Esr1	Hlx	Pira4	H2-Eb1
Tepp	Cers5	Gm16513	Slamf7	Hist1h1c	Ankrd55	Eda
Shd	Acot3	Gm14393	Gpat2	Trp53rkb	Rph3al	C1qtnf4
Galnt16	Gnpda2	Usp36	Fndc5	Mup12	Chchd6	Tmem47
Dmbt1	Sh3pxd2b	Ocln	Fn1	Sapcd1	Nr1d2	Sema3f
Cd248	Adgrf1	Tgif1	Prelid2	Mup1	Frs3	Cyp4a12a
Nkx2-3	Hhip	Mis12	Sebox	Acap2	Aqp4	Palm2
Gm21119	Srgap1	Moxd1	Tonsl	D930020B18Rik	Cacna1f	Nap1l5
Slc47a2	Trpv2	Ntf5	Ccdc61	Abcb1a	Gpnmb	Hist1h4c
Sox8	Cep83	Ism1	Rab38	Man1a2	Spata5	Slamf8
Sox10	Ppp1r1b	Dfna5	Hp	Gm21541	Sh3pxd2b	Ccnd2
Evpl	Rinl	Samsn1	Etnppl	Mpped1	Ppp1r1b	Atxn7l2
Rad51b	Tiparp	Mogat1	Nme3	Alpl	Chrna4	Gab3
Mroh6	Arhgap25	45183	Nptxr	Frem2	I830077J02Rik	Tgfbr2
Serpina9	Rhbdf1	Sectm1a	Litaf	Slc16a7	Faap24	Lgals1
Lrrc17	Ifitm6	Tmem139	Sh2d1b1	Peli1	Xndc1	Gm13285
Ticrr	Pdzrn3	Ccr10	Txnrd3	Retnla	Lrat	Tpmt
Shisa4	Ccr5	Apol11b	Syt9	Syne4	Tsku	Snrnp25
Syngr1	Evi5l	Kcne4	Nr1d2	Jakmip2	Phf11c	Zfp958
Kcnh8	Tsku	Bicd2	Ildr2	Dpp10	Praf2	Mrap2
Ddit4	Phf11c	Slc4a9	Slc35g1	D17H6S56E-5	Fgl1	Mfge8
Cpeb2	A630001G21Rik	Gyltl1b	Adgrf1	Procr	Pnn	Egf
Ugt2b37	Pear1	Kazald1	Hhip	Aass	Pde1a	Insrr
Lrrn3	Zfp608	2010003K11Rik	Gem	Igfbp1	D2Wsu81e	Nat8f7
Mgp	A630033H20Rik	Reg3b	Leng1	Mfsd9	Insig1	Hamp2
Rnf208	Mthfd1l	Zfhx2	Bhlhe22	Stc1	Ceacam19	Hspa4l
Fkbp6	2310057J18Rik	Zfp322a	Tiparp	Trim80	Plppr5	Ank3
Cilp	Galnt15	Pmaip1	Chrna4	Cep290	Gpr137b	Mup13
Hist2h3b	Dbn1	Chrm3	Apol7c	Leo1	S100a8	Alg2
Tfap2a	Colec10	Mup14	Ifitm6	Pth2r	Hif3a	Apba1
Sprr2a2	Agtrap	Ccdc150	Pdzrn3	Dpt	Gpihbp1	Il13ra2
Mmp3	Sccpdh	Tnr	Zfp809	Rbm48	Gm1673	Znrd1as
Neurod6	Arhgdib	Luc7l3	Faap24	Dap	Aspa	Hectd2
Cdh26	Serpinb6a	Cirbp	Gys2	Rad9b	Mid1ip1	Wdr25
Tff1	Cd180	Sox18	Praf2	1700029F12Rik	Commd10	Adam8
Tnfrsf9	Gsta1	3110052M02Rik	Fgl1	Acot6	Hspa12a	Ppic
Rims4	Gpr137b	Il1a	Galnt15	Spata7	Josd2	Adam1a
Podnl1	S100a8	Nat8f3	Colec10	Hpcal4	Tmem106a	Lyrm9
Mss51	Itm2a	Irf2bp2	Gckr	Zfp935	Samd10	Itga1
Lgals12	Slc22a21	Zfp827	Bcl2a1d	Unc13c	Nusap1	Micalcl
Pomc	Hif3a	Bdp1	Insig1	Apoa1	Robo4	Susd6
Eomes	Cd300e	Fmr1nb	Mcc	Lynx1	Cnih2	Nepn
Arsi	Pla2g4a	Mmp23	Amigo1	Ttpa	Mup7	Garem
Cd69	Mgat4a	Npas2	Gsta1	Adam33	Asap2	Cdr2l
Rrad	Gpihbp1	Klrg2	S100a8	Npas3	Mup21	Shisa9
Ptprh	Acsbg1	Pla2g4b	Ccl21c	Mid2	Ifi203	Tnfrsf8
Prkcg	Alox5ap	Nfya	Bricd5	Acss3	Cldn34c1	Gpr37l1
Mybl2	Plk2	Ccnb1	Alox5ap	Ly6d	Arrdc2	Tmem154
Npb	Art3	Bik	Chml	Tmprss4	Zbp1	Agxt2
Zc3h12a	Commd10	Nufip2	Mid1ip1	Ssh1	Gm4922	Plpp7
Pak1	Tmem106a	Loxl4	Tbck	Slc29a4	Ppat	Rab4a
Ccl12	Samd10	1700102P08Rik	Nusap1	Csnk1g1	Trim21	St3gal1
Fam57a	Robo4	Serpina1e	Spink4	Trhde	Kifc5b	Zap70
4930579F01Rik	Spink4	Sycn	Gstp1	Gad2	Serpinh1	Ptpn20
Nr0b2	Glis2	Wtip	Adra1a	Spata6	Ttc26	Maff
Rimklb	Fam180a	Morc1	Dclre1a	Dock3	Ttc30b	Trmt6
Mup9	Ifi203	Prss1	Asap2	Selenbp1	Snai1	Zfp189
Tub	Kif26b	Iqch	Cep41	Sema6b	Trim30b	Nr4a1
Cercam	Gm4922	Zfpm1	Atf5	Aaas	Map3k13	Zfp68
Akap3	Tbc1d8	Ereg	Fam180a	Fabp1	Supt3	Osbp2
Mum1l1	Rasal1	Tagap	Mitf	Ttll7	Zfp688	Plcg2
Prg2	Igdcc4	Tra2b	Zbp1	Aebp2	Chil1	Gli2
Rgs10	Kifc5b	Foxa3	Aspn	Tnfrsf23	Sult1e1	Pde6c
Olfm4	Sh3bp2	Ttc41	Cyp2j6	Col26a1	Amica1	Tubg2
2010106E10Rik	Mtus2	Slc39a5	Ppat	Plagl1	Mnda	Cd36
Anxa13	Cbx7	Tcp11l2	Dynlt1f	Bbs10	Stx11	Slc24a1
A530064D06Rik	Tcf24	Mybl1	Pycr1	Kcnk10	Cd7	Mup8
Fabp12	Ttc26	Doc2g	Itih4	Hist1h4i	Mapk15	Prrg4
Podxl2	Prrg1	Tnfaip8l3	Rasal1	Rcan3	Pxmp4	Prps1
1700109H08Rik	Map3k13	Scube3	Igdcc4	Tbx19	Ccdc77	Bcas1
Asns	Anln	Zbtb37	Kifc5b	Kl	Gpr146	Sqrdl
Scn8a	Hcn3	Spef1	Ttc26	Dlk1	Amotl1	Gm14322
Slc25a2	Gemin8	Serpine3	Arfgap3	Eogt	Zfp157	Gmip
Prokr1	Lrrc25	Slc25a36	Asb2	Tpx2	Mup15	Hist2h3c2
Ppp3cc	Hbb-b1	Lmnb1	Map3k13	Ankrd23	Tuba1b	Carf
BC049762	Amica1	Sec14l5	Hcn3	Plekhg5	Unc93a	Mmp24
Stard6	Prss50	Hist2h2aa2	Gemin8	Ttk	Ifi44	Ubr1
Slc10a6	Mnda	Dusp4	Hbb-b1	Cnpy1	B3gnt3	Col4a1
Klri1	Tanc2	Cpb1	Chil1	Enkd1	Mpo	Baalc
Ptprv	Hhipl2	Pnlip	Sult1e1	Morc4	Lin52	Pcdhga3
Usp27x	Cd7	Anxa9	Mab21l2	Dhrs2	Rgs14	BC005561
Tpte	Zfp647	Dnase1l2	C2cd4b	Nudcd2	Dock6	Cyp2g1
Fmn2	Crip1	2310057M21Rik	Prss50	Ccdc57	Bub1	Erv3
Btbd8	Fst	Hexim1	Oat	Tmem39a	Rdh9	Il33
Slc7a15	Ezh2	Cela3b	Ccdc157	Arnt2	Zfp36	Mospd1
Igsf9	Zfp157	G0s2	Tanc2	1700057G04Rik	Serpini1	Pla2g7
Dusp8	Ppm1e	Gm20831	Gins1	Dcaf4	Gpcpd1	Atp2b2
Rab42	Camk2b	Tbc1d30	Ptprt	Serpina3i	G2e3	Aipl1
Artn	Cldn8	Gli1	Pxmp4	Mrgpre	Tmem2	Sh3kbp1
9330182L06Rik	Unc93a	Bbs4	Gpr146	Glb1l2	Gbp6	Cenpu
Gm2506	Zfp788	Akr1b8	Fst	D330045A20Rik	Cmtm3	P2ry10
Cntn3	B3gnt3	Prpf3	Cldn8	Gpr1	Erbb2	Lrrc4c
Glra2	Enpp6	Adamts6	Ccl22	Chadl	Rgs9	Clec4n
Gadd45g	Mpo	Zfp9	Ifi44	Tagap1	Slc8a3	C130050O18Rik
Rab19	Endou	Slc9a5	Zfp788	Gbe1	Rec114	Gm20867
Ugt2a1	Zfp28	Fpr1	Enpp6	Serpinb6b	Mycn	Cacna1e
Barx2	Rbm20	Dlg4	Sp110	Inha	Rgl2	Plekhg1
Vdr	Hk2	Enc1	Mpo	B3glct	Pde2a	Fsd1
Bmx	Gpcpd1	Lilra6	Ifi27l2a	Ralgapb	Fmn1	Gpr153
Cyp21a1	Hspa1a	Necab3	Vcan	Aifm3	Cyp2a4	Trmt61a
Il1b	Fam83a	Pdxp	Tecpr2	Sh2d4a	Misp	Ins2
Sox17	Actg2	Tmem266	Hspa1a	Clk1	Dct	Rtkn
Ptgdr	Erbb2	Mllt11	Nek2	Il20rb	Lenep	Try10
Fam221a	Rgs9	Dnd1	C5ar2	C1qtnf9	Id1	Pah
Esyt3	Mthfd2l	Zfp454	Gbp6	Ntrk2	Tgtp1	Trim9
Usp13	Pls1	Ets2	Fndc1	Pdia4	2810021J22Rik	Plppr1
Ubtfl1	Klk8	Cebpd	Vit	Cend1	Ccnl2	Spry4
Gm4925	2010109A12Rik	Nlgn3	Rgs9	Malrd1	Skida1	Itgb1bp1
Ttc30a2	Aif1	Eid2	Gngt1	Slc15a2	Zbtb16	Slc4a10
Lrtm1	Rsg1	S100a9	Pls1	Foxp2	6430573F11Rik	Suco
Hist1h2ad	Il22ra1	Kctd1	B3galt2	Ucn3	Acrbp	Vsig10
Igf2bp3	Fmn1	Kcnt2	Fzd8	Adrb1	Myom3	H2-T22
Npas1	Ccdc120	Gm5771	Rec114	Tmem87b	Leng8	Glrx
Adap1	Misp	Anapc10	Il22ra1	Aim1	Plcxd2	Spns3
Chac1	Id1	Irs2	Ms4a7	Cnga4	Kcnip4	Kcnj16
Fam83c	Cd226	Gm2663	Fsd2	Ddit4l	Elane	Ptgr1
Pcdhga7	2810021J22Rik	H60b	Cyp2a4	Hist1h2bk	Tle4	Wrb
Pgpep1l	Fos	Gcc1	Ccdc120	Scn2a1	Lime1	Clspn
H2-T9	Srcin1	Setdb2	Dct	Speg	Sfrp1	Scd4
Espl1	Zbtb16	Mdfi	Tgtp1	Rictor	1700012L04Rik	Iglon5
Tbx6	Ugt2b38	Ccdc158	Fos	Mettl20	Skp2	4933405L10Rik
Gjb6	Derl3	Sdc4	Srcin1	Aloxe3	Fam169a	Ubxn11
Pcp4l1	Cdkl4	Hspa1l	Sncg	Top1mt	Mterf1b	Ptpro
6330409D20Rik	Emilin2	Bmp8a	Smok3c	Pfkfb4	Ppp1r3g	Trim39
Larp6	4921507P07Rik	Xlr3a	Flrt1	Jade2	Camp	Sertad3
Oscar	Fblim1	Trnp1	Zbtb16	Ttbk1	Gm21992	Adig
Pcdhga10	Pnoc	Adra1d	H6pd	Tmem41a	Oasl1	Fcgbp
5430427O19Rik	Slc15a5	Stac	Mcm8	Clcn6	Tbc1d10a	Gen1
Lurap1	Tnfrsf25	Car15	Ugt2b38	Polr1a	Sbk1	Lpcat4
Itgae	Elane	Ccdc38	Mkl2	Flrt2	Nr1d1	Trp63
Ccl4	Fam198a	H2afx	Epha7	Fam126a	Unc79	Rims2
Msmp	Plcd3	Cxcr4	Derl3	Il17ra	Gbp9	Ddc
Slc5a1	6430548M08Rik	Spata24	Myom3	Tram2	Mcemp1	Col16a1
Tacr1	Lime1	Spry2	Plcxd2	Stk32b	Hist1h4k	Slc39a11
Zfp791	Sfrp1	Col11a2	Slc15a5	Zfp760	Sesn1	Per2
Ism2	Mterf1b	Napb	Elane	Sbspon	Jazf1	Scn7a
Ccr1	Clec4a3	Dido1	Plcd3	Zcwpw1	Rcn3	Stk26
Sertad4	Camp	Clec2h	Fbln1	Mical2	Cracr2b	Dvl2
Acnat1	Sorl1	Ugt1a7c	Sox4	Pgbd1	Srms	Gnao1
Nudt17	Slc12a6	Zfp960	Fam169a	Parp16	Fam161a	LOC100038947
Twist1	Mt1	Matn2	Camp	Ankrd13b	Bcl6	Zfp36l2
LOC100861978	Lrrc20	Ihh	Gm21992	Garnl3	Mup18	Pcgf1
Rgs16	Unc79	G6pc	Oasl1	Hey2	Serpine2	Enah
Tmem54	Ccdc126	Ppm1j	Tbc1d10a	Lingo1	Mup11	Oas1g
Dyrk3	Pxylp1	Fam205a1	Sbk1	Timp1	Fpgs	Esr2
Thbs1	Filip1l	Lif	Mt1	Tmprss7	Rasip1	4933428G20Rik
Gm14434	Bcl6	Lama4	Nr1d1	Eln	Stap1	Dgkk
Rhebl1	Ccl28	Mall	Syne1	Syvn1	Pydc4	C1qtnf3
Xirp1	Smpdl3b	Mfsd2a	Lrg1	Racgap1	Unc5cl	Mxra7
Ppp1r27	Kctd12	Tmed6	Adamts15	Spink1	Foxred2	Ncf2
Hsf5	Lrrc8e	Tnfrsf14	Unc79	Ptpdc1	Serpina3c	Zfp941
Lrrc31	Itpripl1	Mtf1	Gbp9	Cenpm	A730008H23Rik	Ficd
Rell2	Hdac9	Hhatl	Slc35e3	Slc5a6	Arxes2	Myrip
Wscd2	Atp1a2	Dll4	Cd34	Gm14430	Rel	DXBay18
Pcdhb7	Fam129a	Zfp420	Jazf1	Cdkn3	E2f7	Tfec
Trim17	Ms4a6c	Myc	Rsc1a1	Reep4	Efnb3	Slain1
Zfp13	Tnip2	Mapk7	Srms	Lama2	Bhlhe41	Ahctf1
2010107G12Rik	Rnf17	Rbm12b1	Raet1e	Gpr50	P4ha1	Rbmxl2
Hist1h2bg	1700030J22Rik	Trip13	Phf19	Tmem252	Dedd2	Arsa
Celf3	Efnb3	Acsl6	Bcl6	Smox	Gnaz	Car13
Fxyd6	Ankrd35	Car6	Alg6	Scn3b	Capn8	Gk
Cdc25c	Btg2	Mylk4	Kcnk5	Lipo1	Gprasp2	Cabp4
Fndc5	Gnaz	Rbm15	Vpreb1	Etv6	Gar1	Cntnap1
Hcn2	Cyp2j9	Usp37	Ccl28	Pfpl	Plac9a	Tmem254a
Prelid2	Mup4	Clps	Smpdl3b	Zfp442	Zfp398	Ppp1r3c
Mpz	Plac9a	Msl3l2	Mroh8	Eps8l1	Chka	Slc22a4
44994	Alox5	Wnt2b	Atp1a2	Tagln2	Zfp775	Micall1
Slc25a31	Sdpr	Fam109a	Stap1	Lrch3	Sdpr	Jrk
Sync	Trpm5	Csrnp1	Tnip2	Tcn2	Capg	Chrna2
Ttc22	Reep1	Pim1	Pydc4	Sult2a8	A4galt	Mup10
Etnppl	Pygo1	Id2	Sybu	Agpat9	Syt12	Ddx26b
Pole2	Syt12	Cyp46a1	S100a4	Tnfrsf11a	Lrrc15	Rarb
Cited1	Srgap3	Fmo3	1700030J22Rik	Kcnj9	Lrrc8b	Ppl
Nptxr	Tfrc	Mafb	Ctsc	A2m	Tle3	Zfp551
Sh2d1b1	Wnt7b	Foxq1	Pkhd1l1	Pold4	Nsun6	Ror2
Pira4	Nudt7	Map3k6	Arxes2	Ofd1	Prkch	Hist1h2ag
Mboat2	Mageh1	Ntf3	E2f7	Scg3	Arhgef26	Tmem217
Ccdc18	Pabpc4l	Hoxb4	Bhlhe41	Phf11a	Sh3tc2	Tmem200b
Zfp385c	Fabp4	Gm4724	Glp2r	Pi16	Pabpc4l	Clec4a1
Rslcan18	Lhx6	0610010B08Rik	Cyp2j9	Zmiz1	Fabp4	Spidr
Gypa	Pcdhga8	Zmat1	Stxbp5l	Gm10377	Ddx17	Myom1
Cacna1f	Ap3m2	Camsap1	Cdca2	Npm2	Gprc5c	Med30
Bcat1	Fam65b	Olr1	Alox5	Fam35a	Mup19	Tmie
Acot3	Galnt6	Manf	Gm20594	Ctps2	Mapk11	Gstcd
Xylt1	Wfikkn1	Txnip	Chka	Prap1	Lrfn3	Srd5a1
Tenm4	Mt2	Got1	Capg	Pde6b	Lpin1	Phf11b
Adgrf1	Lpin1	Cdca8	Syt12	Unc80	Card10	Zfp950
Lef1	Ttc39a	Egr1	Wnt7b	Grip1	Iigp1	Haus3
Egr3	Myb	Xlr4b	Nudt7	Pcdh15	Sema6c	Zfp366
Bhlhe22	Gm14393	44992	Sh3tc2	Akr1b7	Myb	Ppp1r3d
Lmod1	Tlr1	P3h2	Nrp1	Ces5a	Acer2	Gbp2
Pcdhb21	Acer2	Gna15	Lhx6	Adora3	Moxd1	Eif4ebp3
Gm6614	H60c	Ccnj	Adamdec1	Slc35b1	Pfkp	Fcgr1
Nr6a1	Pfkp	Pnliprp1	Hmox1	Fanca	Adam11	Prmt2
I830077J02Rik	Tnfrsf18	Ccl3	Cyr61	AI846148	E4f1	Tenm2
Ifitm6	Ism1	Ankrd29	Fermt1	Sufu	Ism1	Tas1r2
Myl7	Rps6kl1	Rnase6	Lrfn3	Gcfc2	S1pr4	Ptgds
Gm20767	Mustn1	Ypel2	Mt2	B3galt1	Klhl3	Sh3bgr
Lrrc27	Dgke	Col6a6	Kif20b	Dclre1b	Mogat1	Nckap5l
Prlr	Med31	Zfp54	Ttc39a	Iqgap3	BC048644	Trmt10c
Phf11c	Atp10b	Cep85l	Csad	Iqsec3	Zmynd15	Dmpk
Gng8	Fen1	4930523C07Rik	Gdf11	Mgarp	Hpgd	Dio3
Mthfd1l	Slc2a6	Gzmb	Gm14393	Gm10591	Med31	Saa2
Kdelr3	Apol11b	Syngap1	A530099J19Rik	Vmn2r29	Fen1	Mas1
2310057J18Rik	Pdgfd	Csgalnact1	Tgif1	Idh2	Gria4	Gm8923
Lsp1	A530032D15Rik	Trib3	Armc2	Creb3l1	Hjurp	Plk1
Bcl2a1d	Fam120c	6230416C02Rik	Moxd1	Atp8b5	Cys1	H2-Aa
Scn4a	Armcx3	A830018L16Rik	Adam11	Pramef12	Rec8	Hpse2
Mbp	Marveld3	Lepr	Art2b	Zfp677	Lect1	Pxdn
Cd180	Cbl	Scara5	Mogat1	Pnrc1	Ccr10	Reg2
Mcc	Ptges3l	8430408G22Rik	BC048644	Slc2a4	Apol11b	Kctd11
1700056E22Rik	Cd38	Itga2	Hpgd	Cdc20	Reg3g	Npm3
Gsta1	Stox2	Hist3h2a	Atp10b	Ces2c	Tap1	Knstrn
Ptpn7	Pmaip1	Rasl11b	Cbfa2t3	Il1r1	Slc4a9	Il15ra
Slc22a21	Ly9	Cited4	Cys1	Ccdc14	Ncapd2	2200002D01Rik
Ccl21c	Parm1	Kbtbd8	Rec8	Sall4	Thrsp	Hsf2bp
Acsbg1	Zfp112	Nfil3	Reg3g	Scd3	Marveld3	Nprl3
Bricd5	Chrm3	Efcab3	Tap1	Oscp1	Kazald1	Egr2
Gm1673	Arrb1	Eno1b	Pyhin1	Trpm4	Trim2	Ubap1l
Pitx1	Apaf1	Ctrb1	A530032D15Rik	Cyp2t4	Hist1h3b	Hmgcs1
1700011L22Rik	Cirbp	Rab37	Ncapd2	Rragb	Msmo1	Gm7714
Il6	Flot1	Cysltr1	Myoz3	Zfp39	Nkd2	Fam109b
Mlf1	Slc1a4	Gimap5	Thrsp	Bub1b	Rnf39	Fbln2
Rai14	Sox18	Rnf125	Fam120c	Cyp11a1	Chrm3	Dlgap5
Sult3a1	Chil4	Prdm5	Armcx3	Gp1ba	Tspyl4	Col6a4
Gpr151	Gimap6	Gm2083	Marveld3	Ces2b	Apol9a	Ttll8
Klrb1f	Il1a	Atp2b3	Kazald1	Cplx1	Sox18	Shc4
Hrh1	Nat8f3	Nr1h5	Cnst	Slc2a1	Sox13	Klrd1
Cks1brt	Slc35f2	Gm6583	Trim2	Gstt3	Acnat2	Ppp1r14d
Ptges	Flrt3	Btg1	Stox2	1700047I17Rik2	Mnd1	Dlx4
Zfp651	Acnat2	Zg16	Msmo1	Ocstamp	Fam101b	Slamf9
Cd160	Gpr35	Kif3c	Nrip1	Cyp3a41a	St8sia4	Eif2b3
Fam217a	Pcdhgb5	Sult2a7	Zfp108	Pms2	Fmr1nb	Cdc42ep2
Klri2	Fam101b	Arid5b	Mblac1	Eif4e3	Npas2	Nat8
Arrdc2	Trim5	Zbtb3	Nkd2	Ccng2	Epdr1	Prom2
Aspn	Shroom3	Kiss1	Chrm3	Dbp	Hs3st3a1	Vopp1
Gspt2	Adm	Phkg1	Acy3	Cyp2b13	Smtn	Ankrd37
Dynlt1f	Fmr1nb	Il17re	Apol9a	Sft2d3	Cdca5	Lonrf1
Pycr1	Mtmr11	Palld	Chil4	Gpr176	Irgm2	Ncapg2
Gpr179	Tmem45a	Ankrd1	Gcnt7	Spata2l	Nfya	Fitm1
Mesp1	Ces3b	Gpr143	Slc35f2	Pla2g4f	Rapgef5	Thap2
Hist1h2ak	Slc5a11	Zfp558	Flrt3	Mms22l	Tmem204	Zfp426
Kifc5b	Hapln1	Lefty2	Acnat2	Gas1	Cxcl15	Cdca7l
Ccdc74a	Rapgef5	Cenpn	Irf2bp2	Itgbl1	Pex10	Ltc4s
Als2cr12	Bik	Gm14308	Pcdhgb5	Gldc	Abcd2	Cpeb1
Klrb1a	Cxcl15	Chrna1	Gm13251	Cd207	Loxl4	Serpini2
Arhgef39	Nmnat2	Mup17	Nsun7	Treml2	1810010H24Rik	Galr2
9530053A07Rik	H2-M3	Plag1	Penk	Polq	Cyp26a1	Incenp
Umodl1	1810010H24Rik	Pdp2	Cerkl	Pik3r3	Cacna1a	Srek1
Icosl	Cyp26a1	Il7r	Npas2	Ccl8	Wtip	Vtcn1
Popdc2	Gm6377	Crisp2	Col15a1	Atp6v0e2	Tubb2a	Fam111a
Klrc2	Zc3h12d	Nol4l	Cdca5	Sox5	Zfp462	Fign
Trim30b	Rcn1	Hist1h4n	Ccnb1	Cpt1b	Zc3h12d	1700029J07Rik
Disc1	Car12	Igflr1	Bik	Pir	Pcdhga11	Gal3st2
Anln	Tubb2b	Armcx6	Cxcl15	Tdrd9	Tubb2b	Cry1
Mrgprf	Gm2897	Armcx1	Pex10	Dlgap2	Nfasc	Ngp
Alox12e	Mlkl	Map3k8	Abcd2	Cyp3a16	Dhcr24	Stk39
Npc1l1	Dclk1	1110051M20Rik	Loxl4	Ddias	Fbxw17	Crip3
Chil1	Ovol3	Rbm5	Cyp26a1	Xlr3b	Mum1	Eif1a
Sult1e1	Slc38a1	Baz1a	Tubb2a	Muc5ac	C4a	Rbpjl
Cd40lg	Cd4	Thsd7a	Zc3h12d	Hipk2	Lrig2	Pirb
Sertad1	Syna	Btnl9	Car12	Ikbke	Cd4	S1pr2
Mab21l2	Cd300ld	Gm14548	Nfasc	Zfc3h1	Plk5	Agmo
Lin9	Gas6	Pwwp2b	Dhcr24	Synm	Cyp1b1	Atp6v0d2
Nuak2	Zfp202	Tceanc	Gm2897	Megf9	Dhx58	Sirpa
Vat1l	Doc2g	2810403A07Rik	Dclk1	Hyou1	Cep95	2010107G23Rik
AA792892	Rgs9bp	9930111J21Rik2	Ovol3	Lgr6	Mthfd2	Foxs1
Ccdc92b	Nos2	A930018P22Rik	Oas1c	2410131K14Rik	Cep85	Tmprss11e
Zfp647	Tuba8	Cela1	Lrig2	Szt2	Phf11d	Ap3m1
Ptprt	Gabbr1	Rnf43	Foxa3	Nlrp9a	Cbarp	Celf4
Syn2	Duox2	Egfr	Lad1	Mup20	Extl1	Cenpa
Fst	Lpxn	Aqp12	Pros1	Colgalt2	Doc2g	Plekhg2
Cdh15	Slc25a36	Luc7l	Rasal3	Slco1a4	Scube3	Il10ra
Cldn8	A830010M20Rik	Cuzd1	Dhx58	Rad54b	Zfp383	Nxpe2
Tmod1	Psma8	Tal1	Zfp202	Mansc1	Zc2hc1a	Tmem43
Mpo	Hist2h2aa2	Degs2	Itpr1	Ttll11	Slc7a4	Fosl2
Ifi27l2a	Tspan15	Spata1	Ntm	Rph3a	B3galt4	Moap1
Zfp449	Dusp4	Icam5	Phf11d	Mt3	Rfx1	Rcan1
Cabp2	Tusc5	Slc23a3	Cbarp	Slc45a2	Svep1	Spata33
Slc2a3	Trpc6	Gm3448	Tnfaip8l3	Slc22a27	Lpxn	Rnd2
Ceacam18	Fgf21	Try5	Nos2	Mst1r	Cyp51	Ppip5k2
Morn4	Wbscr17	Serpina7	B3galt4	Phospho1	Tmem176a	Trim7
Zfp36	Nnmt	Hsd3b5	Duox2	Adcy10	1600002H07Rik	Kctd13
Dscc1	E2f8	Lst1	Cyp51	Mdm1	Pak6	Chd5
Zfp184	Gng11	Fbxo32	Ttc39c	Prtn3	Lmnb1	Ugdh
Samd3	Fam102b	Hoxb8	Tmem176a	Creb3l2	Psma8	Arap2
E330034G19Rik	G0s2	Cdk1	1600002H07Rik	Mllt3	Pask	Myof
Vcan	Gm20831	Ctrl	Lmnb1	Nat8f5	Hist2h2aa2	Mpzl1
AI467606	Wsb1	Gm10334	Pask	Bhlha15	Suv420h2	Etv4
Grpr	Tmem86a	Amy2b	Hist2h2aa2	Fam234b	Tusc5	Pcdh9
Vmn1r48	Pof1b	Bend4	Prkcdbp	Mfap3l	Fgf21	Slc45a1
Zfp185	Phyhip	Lrrn4cl	Trpc6	Cxx1b	Wbscr17	Hspa1b
B9d1	Golm1	Sp5	Fgf21	Gsta2	Hivep2	Zfp385a
Oprl1	Ctdspl	Plekha8	Dok4	Hsd17b7	Nnmt	Aifm2
Actg2	Emcn	Smad9	Aebp1	Dync1h1	Tuba1a	Plcxd1
Sdk1	Rps27rt	Dcun1d2	Trim43c	Epor	Fam102b	Nabp1
Fndc1	Tbc1d30	Ces4a	Gsg2	Arl4d	G0s2	Tff2
Vit	Tm6sf1	Hdhd3	Cox8b	Rusc1	Gm20831	Pbk
Rgs9	Akr1b8	Zbtb45	Epha3	Zfp704	Crispld2	Cd48
Slc8a3	Adamts6	Clec4b1	Gm20831	Pira7	Wsb1	Fam105a
Gngt1	Hunk	Gbp10	Crispld2	Ift140	Gfod1	Fundc1
Klk8	Naip1	Rexo4	Lox	Csrp2	Phyhip	Cd72
B3galt2	Gyg	Pdcd1	Cyp4f17	Slc5a8	Cbfb	Acsl1
Rsg1	Lilr4b	Hist1h4h	Pole	Pid1	Hsd17b6	Catsperb
Ccdc89	B430306N03Rik	Zfp948	Cxcl1	Troap	Tbc1d30	Nrcam
Rec114	Pcdh17	Stard13	Rps27rt	Rasd1	Adgrg5	Syk
Btbd11	Pram1	Nrgn	Mthfr	Usp1	Adam2	Cnga1
Pspn	Prdm1	Tnfrsf17	Tars	Fmo4	Impg2	Serpinb9b
Ms4a7	Fpr1	Tnfsf14	Slc16a6	Intu	Sh2b3	Tbccd1
Slc28a1	Evi2b	Prg4	A1bg	Lsamp	Adamts6	Stx18
Slc6a19	A1bg	Neurl1b	Fam64a	Nipa1	Mthfr	Pld1
Mycn	Asic5	Ccr2	Sult1d1	Zwilch	Adam15	C87414
Fsd2	Mier2	Nmb	Enc1	Etnk2	Proca1	Pnpla6
Ntrk3	Dlg4	Purg	Ctsg	Hrh4	Slc16a6	2210010C04Rik
Cyp2a4	Prss30	Cel	Apitd1	Aldh2	Evi2b	Aldh3b1
Dct	Ssbp4	Spire1	4932438A13Rik	Frrs1l	A1bg	Slco5a1
Me3	D630033O11Rik	Slc22a3	Tmem266	Zfhx4	Fam64a	Hoxa4
Hand1	6030419C18Rik	Xntrpc	Ssbp4	Lgr5	Aen	Spsb4
Tgtp1	1700025G04Rik	Hist2h2be	Dtx1	Fut1	Sult1d1	Tlr9
Bst1	Rgma	Ip6k2	1700025G04Rik	Slc37a4	Ctsg	Gtdc1
Sncg	Eid2	Tmem40	Zfp454	Dnajc13	D630033O11Rik	Fancc
Flrt1	Pcdhgb4	Srsf7	Hapln4	Akr1d1	6030419C18Rik	Svop
Zbtb16	Sell	Amigo3	Ect2	H2-Q1	Kbtbd6	Galntl6
Fhl2	Ccl11	Kif17	Rin1	Pnpla1	Mllt11	Scg2
Hepacam	S100a9	Gm5640	S100a9	Timp4	Zfp454	Mphosph8
Kcna5	Prrx1	Id3	Kcnt2	Pkn3	Hapln4	Rpgrip1l
Wnt6	Zfp69	Gcm1	Cblb	Myo15	Eid2	Gdf15
Ecel1	Osm	Nlrp1b	Csmd1	Pmfbp1	Ect2	Ly6g5b
Ugt2b38	Dusp10	Pitx3	Xlr4a	Gstm2	S100a9	Noct
Epha7	Ebf1	Zfp872	Gfod2	Glb1l	Kcnt2	Tlr3
Neto1	Nat8f1	Pim3	Irs2	Grm2	Prrx1	Car7
Myom3	Ear2	Rassf1	Slc2a5	Socs2	Usp11	Slc2a7
Oxtr	Rgs2	Cxcl13	Oip5	Ccbe1	Csmd1	Cxcl11
Piwil4	Lpin3	Calcoco2	Ehhadh	Tox	Xlr4a	Erp27
Taf1b	Nfam1	Gdf6	Peg12	Rasgrp2	Oit3	Cd200r4
B3gnt6	Ehhadh	Cyp2c69	Trim34a	Entpd7	Lrrc58	Prps2
Gpr27	Peg12	Ccdc102a	Ticam2	Rnf32	Gfod2	Fam72a
Tnfrsf25	Fam60a	Icos	Pdlim4	Hecw2	Ebf1	Tamm41
Klra8	Pdlim4	Atp10d	Htra4	Rab11fip4	Lpin3	Pip5k1a
Hsd17b1	Htra4	Sntg1	Gmnn	Snai2	Efemp2	Slc18a2
Kcnip4	Setdb2	Neu3	Emb	Slc41a2	Zfp692	Plau
Elane	Crygn	Tead1	Slc30a10	Chaf1a	Trim34a	Zfp473
Fgf2	Apol7b	Brca2	Crygn	Slc38a11	Fam60a	Notch1
Tbx1	Mapk13	Sesn2	Apol7b	Pkdrej	Gmnn	Gpr55
BC049352	Ust	Ccdc160	Mapk13	Ntn4	Setdb2	Mfsd4b2
Fbln1	E2f2	Cpa2	Gstm6	Shd	Slc30a10	Ctla2b
Sfrp1	Nfatc2ip	Gm14391	Fbxo47	Cnnm3	Crygn	Chek1
1700012L04Rik	St6galnac3	Zfp142	Gjc2	Tdp1	Nek8	Mcidas
Ccdc183	Glipr1	Fam83f	St6galnac3	Dmbt1	Mdfi	Zswim3
C1s2	Gm20604	Fhl3	Xlr3a	Wdr72	Ust	Apod
Dusp9	Dapp1	Coq10b	Slc16a1	Sult1c1	St6galnac3	Igfbp5
Hs6st2	9430020K01Rik	Dnmbp	Cxcl14	Chmp4c	Glipr1	Pira6
Mterf1b	Xlr3a	Tomm40l	Olfm2	Tmed8	Gm20604	Paqr6
Gm21992	Il12b	Myl9	Col11a2	Srd5a2	Xlr3a	Serpina3b
Lrg1	Snx10	Fam63b	Cftr	Nkx2-3	Slc16a1	Eid3
Adamts15	Dok1	Gm7120	Lrrc56	Wnt9b	Ano5	Rdh13
Gm10037	Ampd3	Adamts4	Klhl4	Serinc2	Fam43a	Kcnt1
Esco2	Fes	Arid4b	Tiam2	Abca17	1700067K01Rik	Snph
Mcemp1	Fam43a	Aard	Clec2h	Serpina12	Gadd45a	Adamts17
Cemip	1700067K01Rik	Gm14685	Ugt1a7c	Sik1	Col11a2	Dnajc17
Avpr1a	Cxcl14	Adgb	Oas1a	Gata6	Tmem198	Klf6
C330027C09Rik	Lgi4	Il12rb1	Ccdc148	Evpl	Ccdc166	Stmn1
Fabp5	Spry2	Elovl7	G6pc	Rab40b	Fhod3	Gm20939
Hist1h4k	Gadd45a	Dbil5	Klc3	Rad51b	Adcy6	Elf4
Cd34	Cftr	Nhs	1700028K03Rik	Gp2	Clec2h	Cspg4
Rsc1a1	Klhl4	LOC101055671	Rsrp1	Usp50	Arap3	Prkrip1
Ramp3	Ugt1a7c	Nupr1	Klk1b4	Pax9	Efr3b	Pcdha5
Srms	Meis2	Gm14431	Ntng2	Spatc1	Ihh	Plekhg4
Fam161a	Prr7	Tex9	Tgm1	Omd	Pamr1	Kif23
Ccdc78	Ihh	Zbtb7c	Ngef	Rhbdf2	Kctd12b	Aacs
H2-Q6	Ccdc148	Slc8b1	Nid2	Vmn2r122	Tgfbr3l	BC026585
Bcl6		9130409I23Rik	Mmrn1	Aldh1l1	Tgm1	Pnpla3
Mup18	Fam205a1	Igsf9b	Clec2d	Igfn1	Erlin1	Tnnt2
Vpreb1	Mup5	Egfl8	Epm2a	Gm3286	Zscan22	Hoxb2
Cdh6	Kctd12b	Fgf11	Tceal1	Ticrr	Ngef	Coro6
Ccl28	Srxn1	Gm21975	Nit2	Fam46c	Eif2ak2	Cep70
Wdr19	Homez	Zc3h6	Fam214a	Ddit4	Nid2	Slc6a8
Rundc3b	Spink5	Tmx4	Sc5d	Cpeb2	Pcdhga5	Rasl10b
Mtap7d3	Prkcb	Slco1a1	Lrp11	Eif4g3	Wdr62	Rev1
Mroh8	Ntng2	Tmem88b	1700017B05Rik	Nrep	Dll4	Itgb8
Atp1a2	Cd5l	Saa1	Acsl6	Ces1g	Ptprr	Ctps
Usp29	Mmrn1	Il27	Mboat1	Vwa5b1	Fam214a	Dnaja4
Unc5cl	Pcdhga5	Fancb	Il1rn	Irf7	Lrp11	A430105I19Rik
S100a4	Dll4	Zfp59	Tmem136	Zfp820	1700017B05Rik	Cdkn2c
Foxred2	Tceal1	Slc7a6	Ly6a	Lrrn3	Ier5l	Slc28a3
Pkhd1l1	H2-T24	Sult2a2	Loxl1	2610305D13Rik	Ugcg	Clec12a
Mmp13	Olfr1034	Hist1h1d	Fgfrl1	Dner	Trip13	Pik3c2a
Rel	Plekhm3	Reg1	Clec3b	Ctla2a	Fam193b	Fndc3c1
Gfra4	Agr2	Amd2	Slfn4	Aunip	Pinx1	Arhgef16
Txlnb	Pcbp3	Gm5294	Ccl6	Pnldc1	Ly6a	Shcbp1l
Amer2	Myc	Inpp4b	Cyp2c40	Mycbp2	Oas2	Arid3a
P4ha1	Zfp455	Zfp395	Wisp2	Fkbp6	Mmp11	Slc35g2
Gnaz	Mapk7	Dlc1	Cyb561	Tha1	Nhlrc2	Dkk2
Cryba4	Trip13	Tlr2	Spred3	Fam171a2	Jchain	Prkab2
Cacna2d4	Ctss	R3hdml	Oasl2	Ift122	Plxnb3	Ak5
Hist3h2ba	Tmem136	Selenbp2	Mafb	Mmp3	Msl3l2	Sec14l1
Capn8	Tifa	Cpe	Foxq1	Pcsk2	Clec3b	Fam53b
Gpr173	Dynlt1c	Erbb3	Ntf3	Runx1t1	Pim1	Runx1
Spin4	B3galnt1	Snhg11	Oas3	Ercc6l	Cyb561	Gsta4
Gprasp2	Rnf180	Zfp131	Gm4724	Scgn	Spred3	Zfp532
4930550C14Rik	Adamts14	Amd1	Gm8909	Tnfrsf9	Oasl2	Pcsk9
Dsc3	Kdf1	Mutyh	Slc6a9	Hs2st1	Foxq1	Fam222a
Shisa6	Plxnb3	Ptgfr	0610010B08Rik	D130043K22Rik	Thnsl1	Slc12a3
Alox5	Msl3l2	Marco	Plin1	Lgals12	Usp49	Cdkn1a
Rasa4	Slfn4	Slc13a2	Inpp1	Tulp1	Dhcr7	Adarb1
Foxc2	Ccl6	Zfp566	Fndc3b	Aldh1b1	Rnase13	Tnfrsf26
Zfp775	Creb3l4	Arv1	Clec11a	Trim13	Fam110c	Gzmm
Tmem255b	Cyp2c40	Hdc	Clca3a1	Prokr2	Hoxb4	Ly6f
Trpm5	Slc25a34	Nip7	Abtb2	Pomc	Gm4724	Scn10a
A4galt	Cdkl1	Pdk4	Isyna1	Armcx4	0610010B08Rik	Slc5a12
Lrrc15	Itgam	Sez6l2	Tmem98	Gck	Plin1	Exoc3l4
Ccl27b	Mafb	Slc25a30	Manf	Rassf3	Vldlr	Tnfrsf11b
Nxph3	Cntln	Slc6a16	Tmc5	Cpeb4	Trib2	Hist1h1c
Kntc1	Oit1	Mei1	Tacc2	Eomes	Abtb2	Adamts7
Pcdhgb8	Rltpr	Cacng1	Wnk4	Rrp12	Tacc2	Trp53rkb
Nacad	Hacd4	Lmod3	Got1	Arsi	Mast3	Tada3
Rhag	Car1	Ldb3	Sema3b	Ccnd1	Il6ra	Mup12
Tfrc	Rap1gap2	Tcp11	Pfkfb3	Dmrtb1	Rasa3	Klhdc7b
Gpr34	Thnsl1	Fank1	Egr1	5830411N06Rik	Pfkfb3	Mmp19
Flywch2	Map3k6	Fer1l4	Gm4841	Ogdhl	Egr1	Mup1
Sh3tc2	Ntf3	1110017D15Rik	Ltf	Treh	Gm4841	Abcb1a
Nrp1	Fam110c	Pcdhgc4	Nat1	Nid1	Ltf	Alpl
L1cam	Hoxb4	Efhc1	Lgalsl	Gpx7	Prc1	Frem2
Sstr1	Gm4724	Gabrp	Tm4sf20	4930579F01Rik	Ccdc109b	Slc16a7
Pabpc4l	0610010B08Rik	Tctex1d4	Cish	Nr0b2	Lgalsl	Neil2
Fam228a	Ncoa7	Kcnrg	F13a1	Mc2r	Gm11710	Syne4
Pcdhga8	Tlr4	Rsph4a	Xlr4b	Slc37a1	Atp2b4	Tmem236
Mapk11	Plin1	1700007K13Rik	Slc4a4	Pnp2	Cish	Ints12
Fam65b	Zmat1	Lrrc71	Celsr1	Ovgp1	Ndc80	Dpp10
Prrt1	Clca3a1	Ccdc64b	Sowahb	Cd177	Ankrd26	Ccno
Adamdec1	Ccp110	Ncs1	Psrc1	Mup9	Cnn1	D17H6S56E-5
Erich5	Isyna1	Snca	Gna15	1700030K09Rik	Celsr1	Zfp248
Fermt1	Zfp114	Fgfbp1	Lrrc16b	Mastl	Clk2-scamp3	Smc1b
Prdx6b	Tmc5	Cdr2	Aldh1a3	Cln5	Psrc1	Chil3
Cldn11	Cmtr2	Mettl24	Ldlr	Def6	Bpifb1	Procr
Wnt3	Ltf	Lyz2	Mreg	Tex21	Ces1d	Aass
Gm16513	Prc1	Pla2g1b	Cyth1	C530008M17Rik	Sspo	Stc1
Gdf11	Cd163	Tmem100	Atp11a	Spaca6	Ldlr	Cep290
Sema6c	Tm4sf20	Rac3	Col6a2	Col5a2	Pde10a	Hipk4
Myb	Cish	Tcf21	Pde4b	Lama5	Tmem194	Pmepa1
Gm14393	F13a1	Tnn	Tcte2	Zfp423	Mreg	Leo1
A530099J19Rik	Cnn1	Tspan8	Pcdhga12	Slc9a2	Lmntd2	Fmo6
Rgs17	Myo1f	Themis	F11	Otof	Atp11a	Map9
Tlr1	Xlr4b	B4galnt2	Sipa1l2	Napepld	Ccl3	Rad9b
Armc2	Lilrb4a	Acer1	Ypel2	Cers6	Asb4	1700029F12Rik
Moxd1	Amot	4930579G24Rik	Zfp296	Ppm1m	Sipa1l2	Acot6
H60c	Sowahb	Tigd3	Arrdc3	Igf2	Ypel2	Spata7
Adam11	Bin2	Ptprcap	Plcb4	Rrm2	Pygm	Sh2d4b
Tnfrsf18	Aldh1a3	Ccr7	Cgref1	Zyg11a	Arrdc3	Cntnap5a
Rps6kl1	Ldlr	Fcer2a	3110043O21Rik	Tlr7	Prkd1	Hpcal4
Zik1	Plac8	H2-Eb2	Gzmb	Ppil6	Lyve1	Vmn2r18
Art2b	Tmem194	Bcl11a	Gulp1	Dnmt3b	3110043O21Rik	Unc13c
Ccdc108	Dpysl3	Serpinb12	Sdf2l1	Dscam	Gzmb	Cd46
Triqk	Slc25a24	Rnf222	Fdps	2010106E10Rik	Fdps	Tert
Gucy2g	Vav1	Fam25c	Peg3	Bbs12	Nyx	Hist2h3c1
Gucy2f	Abcc5	Birc5	Cnnm1	Atg16l2	Pld6	Arl13b
Atp10b	Pde4b	Akap5	Aldoc	Iqcg	Aldoc	Cul9
Gria4	Tcte2	Nes	6230416C02Rik	Fam83d	Trib3	Lynx1
Eno2	Pcdhga12	Ehd2	Fasn	Podxl2	6230416C02Rik	Ptchd3
Lgals4	Tyrobp	Bcan	Sprr2a3	Trmo	Fasn	Ttpa
Cenpp	Slc7a8	G6b	Hcrtr2	Ccbl1	Mmrn2	Mid2
Rec8	Map4k4	Gipc2	Olfml2b	Cldn1	Hcrtr2	Scn5a
Ccr10	Prkd1	Anxa3	Zfp445	Asns	Naaladl2	Acss3
Fbxl13	Plcb4	Cckar	1700037H04Rik	Arhgef28	Olfml2b	Ly6d
Lmod2	Coro2a	Klf4	Kctd7	2310009B15Rik	Dusp14	Tmprss4
Pyhin1	Gzmb	Adrb2	Osgin2	Elmsan1	1700037H04Rik	Myo1a
Slc4a9	Hist1h4b	Edn1	Trem2	Ccdc34	Kctd7	Ppp1r9b
Zfp599	Slc20a1	Clic3	H1fx	Spred2	Fam71e1	Slc29a4
Ttll9	Adgre4	Il17rd	Gstp2	Smim3	Lepr	Csnk1g1
Lvrn	Sdf2l1	Scube1	Ndc1	Slc17a4	Arhgap31	Trhde
Marveld3	Tex14	Ppbp	Lepr	Slc10a6	Lamb3	A630076J17Rik
Ctsj	Paqr7	Raver2	Scara5	Ugt2b35	Hist3h2a	Cth
2010003K11Rik	Peg3	Hoxa5	Lamb3	Sel1l	Gstm4	Tob1
Frmd5	Trib3	Pdgfb	Itga2	Ano2	Cd163l1	Slc16a2
Ly9	6230416C02Rik	Wfdc6b	Spn	Dbf4	Arid5a	Mtrf1
Tspyl4	Setd7	Arhgap8	Csdc2	Aatk	Crocc	Fcgr4
Cirbp	Naaladl2	Tgtp2	Keg1	Tpte	Zfp11	Gtpbp8
Adamts16	Cyp17a1	Napsa	Crocc	Fmn2	Slc7a1	Gad2
Apol9a	Gng2	Npnt	Ero1lb	Btbd8	Nfil3	Spata6
4930538K18Rik	Fcer1g	Epb41l4a	Nfil3	Itgb3	Gm11545	Dock3
Gcnt7	Osgin2	Pcdh18	Tmem254c	Cdc42bpg	Tmem254c	Selenbp1
Il1a	Tmem44	Casz1	Ifit3	Slc7a15	Snx32	Aaas
Ndrg4	Wdr86	Slc34a2	Spc24	Tnnc1	Ifit3	Fabp1
Cnga3	Fam71e1	Dach1	Ctrb1	Igsf9	Eno1b	Ttll7
Irf2bp2	Slc17a8	Gp9	Phf21a	Sez6l	Dlg2	Aebp2
Cd300c	Scara5	Dux	Lrriq3	Rhbg	Tinagl1	Tnfrsf23
Pcdhgb5	Cyp4f18	4930519G04Rik	Isg15	Dusp8	Sstr2	Col9a3
Skint7	Itga2	Amy2a2	Rnf125	Kifc2	Isg15	Plagl1
Trim5	Rtn2	Usp17la	Pcsk4	Cds2	Rnf125	Vstm2l
Nsun7	Trpc2	Grk1	Cldn20	Tmem108	Gm2083	Scd1
Slco4a1	Keg1	Gdf3	Btg1	Cma2	Pitpnc1	Kcnk10
Fmr1nb	Slc7a1	Rhox8	Vrk2	Clec4a4	Pcsk4	BC048671
Mmp23	Gm11545	Veph1	Rhod	Ankrd2	Lamb2	Impact
Aldh1a2	Srl	Gm20736	Adra2a	Zbtb8b	Btg1	Hist1h4i
Penk	Eno1b	Amy2a4	Slc29a2	Gadd45g	Slc39a12	Rcan3
Npas2	Sstr2	Cts8	Hagh	Eml1	Cabp1	Tbx19
Tm4sf5	Zfp37	Sly	Adgrd1	Grik3	Sult2a7	Tmem38a
Tex40	Lrp2bp	Zfp457	Fam188b	Cyp2c38	Cerk	Vps37d
Slc5a11	Cysltr1	Psmb11	Gpx2	Wdr91	Arid5b	Kl
Hapln1	Arl11	Esp6	Apol9b	Clnk	Fam188b	Zfp213
Epb42	Smpd5	Amy2a3	Mogat2	Zfp113	Apol9b	Dlk1
Ccnb1	Chst11		St5	Draxin	1700040L02Rik	Tpx2
Ch25h	Cerk		Muc13	Ugt2a1	Oas1b	Gm14420
H2-M3	Adra2a		Pdzk1	Hspb1	Pcdhb17	Gins3
Rimbp2	Slc16a3		Kiss1	Ddx60	St5	Synpo2
Gng4	Slc43a2		Phkg1	Sik3	Kiss1	St3gal3
Plcxd3	Gpx2		Saa4	Gbp3	Saa4	Ankrd23
1700102P08Rik	1700040L02Rik		Asf1b	Pou3f1	Fgd1	Plekhg5
Cyp26a1	Sspn		Gstt2	Barx2	Myh11	Ttk
Zfp462	Cd300a		Svip	Aurka	Hk3	Cnpy1
Pcdhga11	Muc13		Mvk	Arhgef7	Gstt2	Lgals3
Tex38	Kiss1		Ankrd1	Tcam1	Mvk	Adam12
Rab44	Phkg1		Igip	5031410I06Rik	Tnfrsf4	Morc4
Iqch	Myh11		Fads3	Gprc5b	Retn	Olfr1393
Snai3	C3ar1		Nlrp12	Klf11	Avil	Tia1
Tubb2b	Heg1		Trim34b	Areg	Fads3	Rpp38
Efna3	Myo9a		D630039A03Rik	Cyp21a1	Gm16432	Parpbp
Zfp804b	Vav3		Acot11	Inadl	Cenpt	Gpsm1
Ereg	Cd53		Psat1	Cdh4	H2-M2	Tmco6
Dclk1	Plgrkt		Gm14308	Il1b	Spice1	Dhrs2
Oas1c	Avil		Prss57	Zfp808	Spats2l	Nudcd2
Rasal3	Spats2l		Gkn3	Wipf3	Psat1	Tbx3
Mpp2	Cmklr1		Pdp1	Sptan1	Cmklr1	Ophn1
Atp8a2	Gm14308		Zfp526	Abca4	Gm14308	Ly6g6d
Emx2	Prss57		Idi1	Zak	Oprd1	Ccdc57
Mthfd2	Pdp1		Plag1	Nfatc4	Zfp526	Aoc2
Extl1	Nfkbid		Trim10	Mzf1	Idi1	Tmem39a
Tnfaip8l3	Cdyl2		Gstt1	Ccsap	Jmjd4	Klrg1
Zbtb37	Mup17		Pltp	Lrtm1	Mup17	Arnt2
Nos2	Reep2		Clec10a	Ier5	Plekha7	Gpr17
Slc7a4	Zpbp		Ndn	Igf2bp3	Tmem144	Dcaf4
Tuba8	Sfxn3		Gapt	Mtfmt	Akap12	Gm684
Duox2	Plag1		Map3k8	Tkfc	Angptl7	Cdkn2a
Sec14l5	Trim10		Fam73a	Adcy1	Ccl2	Phgdh
Pqlc3	Nol4l		Cyp2a5	Foxp3	Pltp	Glb1l2
Psma8	Ccl2		Zfyve21	Slc13a3	Igflr1	Chadl
Hist2h2aa2	Igflr1		Hmgn2	Arid3b	D630003M21Rik	Gbe1
Gpr63	Ndn		Ovol1	Chac1	Armcx1	Serpinb6b
Prkcdbp	D630003M21Rik		Steap2	Fkbp7	Me1	Inha
Srpx	Armcx1		Ldhal6b	Inhbe	Apbb3	Fam177a
Lrrc75b	Map3k8		45175	Cyp2d34	Cyp2a5	Rest
Ifnk	Thsd7a		Tceanc	Lpl	Pnpla7	Galnt12
Pnlip	Slc9a7		9930111J21Rik2	H2-T9	Afap1l1	Hes2
Slco1c1	Ngfrap1		Zfp600	Espl1	Piezo2	Gja1
Fgf21	Scai		Plppr3	Slc22a7	Mtx3	Cep57l1
Fjx1	Fam73a		Sco2	Nrg2	Cacnb2	St6galnac4
Insm1	Cubn		Rnf43	Scn11a	Faxc	Rlf
Aebp1	Limk2		Slc22a28	Prr11	Tmem246	Tgm4
Trim43c	Afap1l1		Dhrs9	Rbm33	Zfp600	Sh2d4a
Plcd4	Piezo2		Cebpa	Mest	Rnf43	Fpr2
Nnmt	Mtx3		Ntn3	Pcp4l1	Hhat	Il20rb
E2f8	Cacnb2		Prok1	Olfr20	Dhrs9	C1qtnf9
Pacsin1	St14		Bzrap1	Hoxc6	Evi2a	Ntrk2
Zbtb25	Fyb		Mmp12	Oscar	Cebpa	Ifitm5
Klhl31	Hddc2		Tnfrsf19	Gpr160	Cd101	Rps6ka3
Tmem255a	Tmem246		Gm826	Ncmap	C1qtnf2	Cend1
Epha3	Btla		Rgs4	Atf3	Prok1	Malrd1
Gm20831	Me2		Skil	Nos3	Tal1	Fbxo40
Pcdhb22	Dkk3		Cyp7a1	Cyp2a12	LOC547349	Slc15a2
Lox	Slc22a28		Degs2	Wwtr1	Tnfrsf19	Medag
Steap1	Treml4		Xaf1	Msmp	Shisa8	Plin3
Phlda2	Hhat		Peg10	Slc5a1	Osbpl5	1700039E15Rik
Cxcl1	Evi2a		Gpx6	Atl1	Ms4a4a	Mertk
Myo7b	Cd101		Rab27b	Zmat3	Skil	Tmem87b
Rgsl1	Ntn3		Ccdc152	Ifit3b	Rps6ka5	Snrpn
Gli1	Prkx		Stxbp6	Zfp791	Arhgef25	Nipal2
Adgrg5	Tal1		Hist1h2af	Ism2	Cyp7a1	Fam132a
Adam2	Arhgap19		Serpina7	Ccr1	Xaf1	Aim1
Gm13083	Sh2b2		Pklr	Nav2	Sytl2	Rbfox1
Serp2	Gm826		Hsd3b5	Slc12a2	Peg10	Rftn2
Hunk	Shisa8		Fbxo32	Hfe2	Gpx6	Rab39
Naip1	Pdzd9		Clpx	Col11a1	Il21r	Polr3f
Cyba	Arhgef25		Vcpkmt	Nefm	Lypd1	Ddit4l
Ccr4	Cyp7a1		Cdk1	Cyp4a12b	Hist1h2af	Zfp654
Mthfr	Degs2		Mmp25	Sertad4	Taf1a	Slc26a2
Slc9a5	Zfp811		Cdca3	Hirip3	Hsd3b5	Speg
Fam229a	Peg10		Sulf1	Nudt17	Inhbb	Wipf1
Evi2b	Gpx6		Bace1	Twist1	Cyp2b9	Clec4a2
A1bg	Pln		Akr1c20	Dusp6	Mmp28	Aloxe3
Enc1	Gm3448		Olig1	Rgs16	Col4a2	Top1mt
Prr36	Lypd1		Sox6	Dyrk3	Clpx	Ifit1bl1
Prss30	Serpina7		Plscr1	Ift57	Olig1	Grb7
Ptgs2	Lcp2		Atg9b	Herc6	Brdt	Jade2
Tmem266	Pklr		Sp5	Slc16a13	Tdrkh	Ttbk1
Gpr82	Hsd3b5		Ska3	Fam216a	Flt1	Phf23
Gjd4	Fbxo32		Ugp2	Gpr135	Sp5	Gabra4
Dtx1	Cyp2b9		Smarcd1	Cngb1	Gba2	Tmem41a
Kbtbd6	Mmp28		Kif14	Notch3	Smarcd1	Flrt2
Glt8d2	Uchl1		Hr	Mettl7a3	Hr	Fam126a
Slc22a22	Cmtm7		Rdh11	Sgol2a	Mesdc1	Agpat1
Slc30a8	Kctd17		Rhbdl2	Cd209c	Per3	CK137956
Rgma	Hip1		Per3	Zmat4	C130079G13Rik	Orc1
Klra4	Brdt		Ropn1l	Ciz1	Pcdhga2	Ppp1r10
Nav3	Plscr1		Fbf1	Ppp1r3b	Ces4a	Galnt14
Ckap2	Atg9b		Mtif3	Trim17	Fbf1	Gfpt2
Tspan6	Itgb2		Hdhd3	Srsf3	Orm3	Ptrh1
Rin1	Xlr		Orm3	Zfp13	Scgb3a1	Rex2
Arhgap20	Gltp		Scgb3a1	Muc2	Gbp10	Parp16
Kcnd3	Mesdc1		Gbp10	G6pc2	Pydc3	Pard6b
Xlr4a	Cdc25a		Trpv6	Zfp36l1	Map10	Nyap1
Zfp69	Dennd3		Gclc	Esr1	Arrdc4	Garnl3
Osm	Ces4a		Atp2a2	Scn1a	Schip1	Twf2
Nwd2	Orm3		Map10	Tspan32	D8Ertd82e	Fam19a5
Ebf1	Scgb3a1		Cyp3a13	Wfikkn2	Fkbp5	Tmprss7
Ear2	C1qtnf6		Plin2	Slc22a12	Setd4	Eln
Vax2	Hepacam2		Slc2a9	Cdc25c	Snapc3	C1qa
Oip5	Mmp27		Cpne8	Pnpla2	Plin5	Syvn1
Zfp692	Gbp10		Apol7e	Fanci	Ctse	Racgap1
Peg12	Map10		Gucy2c	Fn1	Pea15a	Slc22a19
Btbd18	Arrdc4		Pstpip1	Prelid2	Myl4	Spink1
Klhdc1	Atp10a		Serpina6	Hfm1	Orai2	4833439L19Rik
Bglap3	Cpne8		Lss	44994	Lss	Ptpdc1
Pdlim4	Tmem62		Zfp286	Zfp143	Trim30a	Cenpm
Cyp2ab1	Apol7e		Irak3	Ttc22	Tnfsf14	Frmd7
Htra4	Gucy2c		Ccdc167	Dhx35	Zfp286	Slc5a6
Kcnh2	Snapc3		Cxcl5	Slc50a1	Irak3	Gm14430
Mapk13	Msln		Prg4	Spink2	Prg4	Cdkn3
Tmem107	Serpina6		Xkr6	Slco1a6	Ahr	Pnma1
Cbx4	Ctse		Klhdc7a	Xcl1	Teddm2	E030018B13Rik
1700020D05Rik	Fam84b		Gpatch2l	Cux2	Ralgps1	Reep4
Xlr3a	Orai2		Cd209a	Methig1	Trim30d	1190005I06Rik
Il12b	Cxcl5		Emc9	Sptbn4	Cage1	Cyp2c65
Cd244	Phlda3		Slc22a3	Pigf	Klhdc7a	Nkain2
Tnfaip8l2	Tbx20		Ccdc85c	Syt9	Csf2ra	Tmem252
Pax3	Csf2ra		Xntrpc	Ankrd55	Cd209a	Prkab1
Stac	Fam129b		Hist2h2be	Timd4	Aqp1	Fhad1
Ano5	Sectm1b		Ip6k2	Mr1	Klhl21	Smox
1700067K01Rik	Spire1		Mtss1	BC022687	Xntrpc	Scn3b
Ccdc38	Xntrpc		Col6a5	Dbh	Mtss1	Pfpl
Hoxd4	Tmem8b		Arhgef37	Rilpl1	Ddx58	Dclk3
Cxcr4	Dpep2		Tab2	Frs3	Xrcc6bp1	2610318N02Rik
Spata24	Gcm1		Alas1	Ildr2	Trim47	Zfp442
Rdh12	Ppp1r18		Pitx3	Gpnmb	Tab2	Alox8
Olfm2	Sdsl		Zfp334	Nucb2	Id3	Snap25
Col11a2	Nlrp1b		Myo1h	Bcat1	Alas1	Rab33b
Synpo2l	Pitx3		Myh14	Slc35g1	Nlrp1b	Tagln2
Cftr	Pim3		Cyp2c69	Tenm4	Cit	Cd40
Dok7	Cxcl13		Trim12c	Adgrf1	Pitx3	Muc6
Tmem198	Aox3		Fam198b	Gem	Gcnt4	Tcn2
Ccdc166	Bcl2a1b		Azin2	Cacna2d2	Actc1	Sult2a8
Tiam2	Gnai1		Abca8a	Bhlhe22	Itgb7	Ret
Map3k9	Zfp40		Atp10d	Tiparp	Gnai1	Smok3a
Ugt1a7c	Cyp2c69		Elovl6	Wfs1	Trim12c	Kif3b
Nuggc	Kitl		Slc30a3	Chrna4	Prss23	A2m
Slc13a4	Abca8a		Ank1	Apol7c	Azin2	Pold4
Cldn15	Icos		Tspyl5	Klf2	Krt10	Gpc5
Meig1	Atp10d		Osgin1	I830077J02Rik	Hist1h2an	Cd80
Ptprq	Slc30a3		Bhlhe40	Pdzrn3	Nr3c2	Nr1i3
Klc3	Hoxa3		Rbm46	Bcor	Icos	Ofd1
1700028K03Rik	Ikbip		Gm14391	Fbxl22	Sntg1	Sepn1
Cd200r3	Tead1		Fgfr3	Gm20767	Elovl6	Scg3
Fam205a1	Rerg		Slc38a3	Gys2	Rerg	Sost
Ajap1	Tspyl5		Sv2c	Lrrc27	Fam81a	Hamp
Capn9	Phactr2		Slc36a2	Pspc1	Plekhf1	Phf11a
Fbxo24	Osgin1		Ttc7	Prlr	Osgin1	Pi16
Cd5l	Rbm46		Coq10b	Tsku	Bhlhe40	2510009E07Rik
Mall	Kcne3		Tmem14a	Phf11c	Fgfr3	Gm10377
Ooep	Casp4		Myl9	Rwdd3	Map1a	Zfp871
Mmrn1	Sv2c		Tceal3	Zfp608	Iqcc	E2f1
Pcdhga5	Lyl1		Dtx4	Fgl1	Slc36a2	Fxyd3
Gpm6a	Fhl3		Hic2	Ick	Fam83f	Evc2
Trim59	Tmem14a		Lama3	Nrg1	Ttc7	Mamdc4
Slc25a18	Myl9		Acoxl	D2Wsu81e	Tomm40l	Fam117a
Gcnt1	Fam63b		Il12rb1	Emilin1	Tgoln2	Npm2
Ptprr	Tceal3		Nedd4l	C330013J21Rik	Myl9	Zfp786
Cysltr2	Ica1		Ccne2	45180	Stat2	Fam35a
AW551984	Nckap1l		Card11	Ube2u	Dnase1	Srgap2
Olfr1034	Lama3		Flnc	Galnt15	Ica1	Ctps2
Agr2	Adgb		Mx1	Sgol1	Dtx4	Tsks
Phex	Naip5		Ces1e	Dbn1	Adgb	Zfp61
Slc26a8	Npcd		Faap100	Bcl3	Pkp3	Prap1
Myc	Tacstd2		Adgrg7	Grk5	Naip5	Sh3bp1
Tubb3	Ccdc122		Pvrl4	Dynlt1b	Il12rb1	Eps8
Mylk4	She		Rangrf	Bcl2a1d	Npcd	Pla2g5
Arhgap22	Cdkn2d		Echdc3	Hnmt	Nedd4l	Srm
Nov	Mx1		Zbtb7c	Scn4a	Ccne2	Dnajb4
Cchcr1	Ces1e		Trim67	Tsen54	She	Pde6b
Opcml	Nupr1		Fam19a2	Sccpdh	Cdkn2d	Ano9
Rnf180	Sh3bgrl3		Ric3	Mccc1	Mx1	Acyp1
Gpr165	Tex9		Kif2c	Slc39a4	Gas2l3	Unc80
Mmp11	Adgrg7		Hsd3b2	Insig1	Zbtb7c	Grip1
Loxl1	Ric3		Ms4a8a	Ppm1l	Fam19a2	Pcdh15
Cdc6	Slc8b1		Plpp5	9530002B09Rik	Ms4a8a	Akr1b7
Clec3b	Hsd3b2		Nup62cl	Mcc	Mypn	Esco1
Rbmx2	Clec7a		Tmem119	Gsta1	Mb	Ces5a
Pim1	Syngr3		Snx20	Piwil1	Arhgap9	Pitpnm1
Cyp2c40	Mb		Gm7694	Fbxl5	Igsf9b	Slc35b1
Wisp2	Spic		Cdcp1	Vcam1	Gm7694	Cass4
Tex13	Arhgap9		Cbr3	Slc22a21	Vnn1	Dmxl1
Fmo3	Cbr3		Ly6c1	Hif3a	Pold2	Fanca
Cdkl1	Msr1		Gm14432	Cd300e	Tnf	AI846148
Heatr9	Gfra2		Pold2	Pla2g4a	Mpzl2	Fbp2
Mpl	Acss1		Grik5	1700066B19Rik	Grik5	Trim66
Oit1	Vangl2		Tmem88b	Il10	Tmem88b	Cdh20
Tulp2	Gdpd1		Tmem263	Ccl21c	Tmem263	Klf16
Hacd4	Mylip		Saa1	Bricd5	Katnb1	Cfap126
Higd1c	Ccdc171		Amd2	Aspa	Phf13	Slc22a18
Rap1gap2	Tmem88b		Slc36a4	Sp7	Slc22a26	Fam49a
Usp49	Slc22a26		Cda	Sorcs3	Saa1	Capn11
Rnase13	Saa1		Obp2a	Ndst3	Fancb	Iqgap3
Fam110c	Cep192		Akr1c18	Kcnn2	Olfr99	Pbx4
Klra17	Inpp4b		Paox	Myh15	Sall1	Iqsec3
Olfr1396	Obp2a		Mmp7	Rai14	Mcm2	Bud13
Casq2	Mmp7		Auts2	Hkdc1	Slc7a6	BC089597
Arhgef33	Cd14		Med12l	Sult3a1	Lnx1	Nmral1
Gm4724	Auts2		Cpe	Bfsp2	Amd2	Idh2
Gm8909	Selenbp2		Notum	Chml	Spatc1l	Creb3l1
0610010B08Rik	Snhg11		Itgax	Plk2	Acvr1	Zfp790
Inpp1	Arhgap27		Sqle	Tbck	Obp2a	Atp8b5
Vldlr	Il18rap		Marco	Btbd3	Gm11992	Pik3cb
Wfdc3	Marco		Gramd4	Mapk4	Selenbp2	Kcnab2
Zfp114	Cnrip1		Mfsd7b	Samd10	Cpe	Zfp677
Tmc5	Slc13a2		Bcl2a1a	Grin3a	Snhg11	Pou2f2
Tacc2	Pik3r5		Hdc	Nusap1	Frmd4b	Baiap3
Asb14	Cyp3a59		Uox	Scarb1	Arhgap27	Tstd3
BC051142	H2-Q8		Pdk4	Ptk6	Itgax	Ifi27
Xkr5	Cks1b		Tmem81	Mup7	Sqle	Dpep1
Txnip	Fam219a		Cxxc4	Gstp1	Cnrip1	Slc4a11
Got1	Tmem171		Klf1	Rrp1b	Zfp566	Slc2a4
Tmcc1	Ear1		Ifi35	Bmp8b	H2-Q8	Cdc20
Rnf122	Gngt2		Pde4d	Asap2	Pdk4	Rtbdn
Egr1	Maged2		Tmem171	Mup21	Tmem171	Nr4a3
Gm20865	Cyp3a44		Cyp3a44	Glis2	Cyp3a44	Rnf135
Nat1	Ccdc66		Cyp4a32	Fam118a	Acta1	Ces2c
Ccdc109b	Sh3bp4		Ctxn1	Csn2	Ryr1	Gja8
Tm4sf20	Acta1		Rsph1	Klri2	Ckm	Il1r1
Cish	Lrrn1		Muc1	Trpa1	Lrrn1	Ccdc14
F13a1	Neb		Bspry	Bco1	Myh1	Sall4
Atp8b4	Myh1		Muc4	Arsk	Myh8	Gm8765
Xlr4b	Myh8		Pacrg	Slco1a5	Nos1	Oscp1
Psrc1	Ehf		Wfdc2	Mitf	Dnah6	Trpm4
Nxnl1	Ephx4		Esrp1	Arrdc2	Ankmy1	Cyp2t4
Accs	Muc1		Plet1	Zbp1	Dnaic1	Slit1
Ttc12	Tekt2		Cd24a	Wfdc16	Vwa3a	Pcf11
Cep112	Muc4		Lrrc26	Aspn	Scgb3a2	9330159F19Rik
Car9	Pacrg		Klf5	Gspt2	Ace2	Prss35
Sspo	Wfdc2		Muc20	2210013O21Rik	Prr18	Col8a1
Lrrc16b	Ankmy1		Fam166b	Dynlt1f	Prom1	Zfp39
Calml4	Plet1		Gabrp	Gsta3	Spag17	Bub1b
D6Ertd527e	Cd24a		Scgb3a2	Inpp4a	Kcnmb1	Nup43
Adora1	Dnaic1		Enkur	Gpr179	Dnah1	5730559C18Rik
Dync1i1	Lrrc26		Itgb4	Itih4	Lrp2	Thsd1
Tmem179	Klf5		Wdr78	Tmem190	Snca	Slc16a4
Mrgprb1	Muc20		Anxa8	Tmem130	Hbb-bs	Gca
Pde4b	Gabrp		Cfap69	Osbpl3	Orm1	Gp1ba
Prdm8	Scgb3a2		Cldn7	Igdcc4	Hba-a1	Mb21d1
Myt1l	Bnipl		Prom1	Flt3	Slc25a48	Pcdhgb7
Asb4	Tekt4		Mgat3	Als2cr12	Lamp3	Ces2b
Hoxd9	Cyp2s1		Elf3	Klrb1a	Tslp	Cplx1
Kbtbd13	Prr18		Ckmt1	Mtus2	Sec14l3	Ptprm
Cabyr	Cfap69		Acat3	Ckap2l	Efnb2	Slc2a1
Map3k7cl	Fam83e		Igfals	Cbx7	Slit2	Gstt3
Coro2a	Dpp6		Cyp2c67	Arhgef39	Sftpa1	1700047I17Rik2
Patl2	Clic6		Fga	9530053A07Rik	Nckap5	Cyp3a41a
Gzmb	Prom1		Snca	Umodl1	Pcdhb9	Dffa
Hist1h4b	Mgat3		Akr1c6	Ttc26	Sftpc	Zfp658
Gulp1	Elf3		Fgg	Cib2	Cbr2	Lrrc51
Tex14	Lrrc71		Hbb-bs	Utp20	Aqp5	Igsf6
Nyx	Ckmt1		Orm1	Prrg1	Cldn18	Pms2
6230416C02Rik	Kcnmb1		Hbb-bt	Endog	Lgi3	Eif4e3
Sprr2a3	Igfals		Ugt2a3	Snai1	Esm1	Dbp
Ppm1n	Snca		Hba-a2	Rab23	Cd8a	Cyp2b13
Fam189a1	Rassf9		Fgb	Trim30b	Cd247	Gpr176
Dcstamp	Akr1c6		Emp1	Map3k13	Cd8b1	Cdo1
Cyp17a1	Hbb-bs		Slc25a48	Anln	Cd96	Pla2g4f
Pp2d1	Orm1		Sfmbt2	Hcn3	Themis	Dock10
Dusp14	Hbb-bt		Tmem163	Mrgprf	Cd6	Lsm8
Trem2	Hba-a2		Tppp3	Iqcd	Cd3e	Nudt14
H1fx	Hba-a1		Lamp3	Gemin8	Gpr68	Efna1
Fam71e1	Cdr2		Tslp	Npc1l1	Grap2	Cx3cr1
Slc17a8	Sema3a		Ndnf	Hbb-b1	Thy1	Vamp3
Cyp4f18	Lamp3		Sec14l3	Chil1	Ncan	1810011H11Rik
Gm13154	S100a6		Sftpa1	Sult1e1	Zfp459	Alms1
Lamb3	Ndnf		S100g	Amica1	Lix1	Gas1
8430408G22Rik	Sec14l3		Tmem100	Ror1	4930579G24Rik	Itgbl1
Slc22a29	Sftpa1		Sftpc	Zkscan8	Cst7	Zmynd12
Trpc2	S100g		Slc1a1	Slc4a8	Slamf6	Gldc
Cd163l1	Sftpc		Cbr2	Fmo2	Ms4a4b	Polq
Rasl11b	Slc1a1		Cldn18	Tanc2	Gzmk	Fam76b
Ptx3	Cbr2		Tspan8	Hhipl2	Traf3ip3	Cybb
Itgb2l	Cx3cl1		Esm1	Pax7	Ccl5	Akt3
Kbtbd8	Cldn18		Cd8a	Kcnq2	Nkg7	Pik3r3
Fut4	Lgi3		Cd8b1	Ptprt	Fcrl1	Kcnj14
Nfil3	Thbs3		Cd5	Syn2	Ada	Slpi
Dleu7	Tspan8		Cd3e	Pxmp4	Mki67	Gpr12
Sfrp2	Cd247		Grap2	Cyp2c50	Kif18b	Marcksl1
Fgfbp3	Lck		Lat	Cacnb3	Ccna2	Ccl8
Rpp25	Cd3d		Ap1s3	Fst	Cep55	Atp6v0e2
P2rx6	Skap1		Nanog	Otoa	Spag5	Ripk3
Gpr141	Cd96		B4galnt2	Slc39a14	Birc5	Mndal
Spdl1	Themis		4930579G24Rik	Zfp956	Gprc5a	Cpt1b
Gm2083	Gpr68		Ms4a4b	Lcor	Nes	Ryr2
Efcab5	Itk		Gzmk	Pole4	Zfp697	Pir
Hsf2	Thy1		Ctsw	Nudt4	Sox7	Tdrd9
Gm6583	Cd3g		Ccl5	Chmp2b	Cyp2b10	Dlgap2
Cldn20	Ap1s3		Ms4a6b	Mup15	Figf	Kiss1r
Slc39a12	Gal3st3		Cxcr3	Snrnp48	Chia1	Rab3c
Hspb2	Npy1r		Fcmr	Ifi44	Sema3c	Dph7
Cabp1	B4galnt2		Lor	Zfp788	Hilpda	Cd200r1
Mettl21e	Zfp459		Pkp1	B3gnt3	Sftpb	Mrap
Celf6	Acer1		Asprv1	Plscr2	Sparcl1	Cyp3a16
Ctnna2	Gimap3		Dsg1b	Mpo	Hoxb6	Ddias
D130040H23Rik	Traf3ip3		Sdr16c5	Slc6a2	Bdkrb2	Lpar5
Adra2a	Ccl5		Sptssb	Atp1b2	Ramp2	Las1l
Slc16a3	Nkg7		Top2a	Trabd2b	Tubb1	Xlr3b
Rapgefl1	Klrc1		Cenpe	Cdkn1c	Notch4	Muc5ac
Paqr9	Ikzf1		Aurkb	Zc3hav1l	Prdm6	Cpxm2
Gpx2	Epsti1		Ncapg	Cabp2	Tgtp2	Ikbke
Rem2	Siglecg		Mki67	Endou	Scnn1g	Tcaim
Irs3	Fcrl1		Shcbp1	Bub1	Dtna	Synm
Mogat2	H2-DMb2		Depdc1a	Nog	Npnt	Megf9
Spaca1	Cd37		Ccna2	Plxna2	Epb41l4a	Hyou1
Zbtb3	Spib		Mxd3	Padi6	Pcdh18	Lgr6
Kiss1	Cd22		Cenpf	Adamtsl4	Ager	2410131K14Rik
Phkg1	Bcl11a		Spag5	Serpini1	Trim16	Szt2
Fam212a	Lor		Birc5	Abcd1	Ace	Nab2
Rab36	Asprv1		Gprc5a	Hk2	Kcnk2	Nlrp9a
Myh11	Sptssb		Ehd2	Cnnm2	Casz1	Mup20
Gm13242	Kif22		Cyp2b10	E330034G19Rik	Nsg1	Colgalt2
Ccdc169	Ncapg		Car4	Vcan	Slc34a2	Slco1a4
Palld	Kifc1		Spock2	Tecpr2	Pitpnm3	Tro
Tnfrsf4	Ccnb2		Nbl1	Afp	Nova2	Rad54b
Retn	Spag5		Il17d	Casc5	Col23a1	Igsf23
Hells	Gprc5a		Cckar	Lgals3bp	Scgb1a1	Med26
Gm3558	Gpm6b		Fibin	Gpcpd1	Dux	Ttll11
Gpr143	Plod2		Sftpb	Hspa1a	4931406B18Rik	Hist1h2ah
Gm16432	Epn3		Sparcl1	Nek2	Tmc2	Eya1
Pcdhb4	Sox7		Igfbp6	Gstm1	4930519G04Rik	Rph3a
Nlrp10	Stmn2		Prkag3	Tmem2	Smco1	Slc45a2
Trim34b	Figf		Scube1	Gbp6	Gm20736	Slc22a27
Art2a-ps	Tnk1		Itgb6	Cdh1	Six3	Inppl1
Dcx	Galnt18		Ppbp	Rbfox3	Dntt	Mst1r
Lefty2	Sema3c		Tmod2	Sdk1	Cts8	Phospho1
Psat1	Pknox2		Ephb3	Trim68	Nmrk2	Bbs2
Gm14308	Sftpd		Vgll3	Fndc1	Sly	Adcy10
Gkn3	Gata2		Ogn	Rgs9	Nsl1	Mdm1
Ly6k	Sftpb		Gjc1	Neil3		Gna13
Sycp2	Scd2		Sh3rf2	Slc8a3		Klhl10
Rnf186	Liph		Rasl12	Gngt1		Creb3l2
Nfkbid	Edil3		Tgtp2	Pls1		Zbtb21
Lancl3	1700020L24Rik		Npnt	Sh2d3c		Apoc4-apoc2
Zfp239	Phf24		Fstl3	Abcd4		Nbeal1
Gabrq	Meox1		Pde3a	Rec114		Gabre
Reep2	Scube1		Pcdh18	Il22ra1		Gpr25
Csrnp3	Ppbp		Ager	Ms4a7		Bhlha15
Calhm2	Fam101a		Krt19	Slc28a1		Nlrp1a
C130026I21Rik	Raver2		Zfp365	Krt27		Fam234b
Arhgef4	Gria1		Trim16	Mslnl		Mfap3l
Clec10a	Pdgfb		Casz1	Nrk		Lct
Ccl21a	Tgtp2		Bex4	Cyp2a4		Cxx1b
Gapt	Napsa		Arhgap44	Ccdc120		Arc
Tmod4	Scnn1g		C7	Misp		2700081O15Rik
M1ap	Dtna		Slc34a2	Dct		Epcam
Kcnf1	Npnt		Ap1m2	Lrit2		Gsta2
Ahrr	Ier3		Gsn	Tprn		Shox2
Dmrta2	Spon1		Scgb1a1	Sult2a3		Arl4d
Fcrlb	Ager		4931406B18Rik	Ldhb		Rusc1
Cyp2a5	Krt19		Usp17la	Tenm1		1700016C15Rik
Dll3	Ccl21b		Smco1	Pnliprp2		Rfx8
Gm3259	Casz1		Gm10408	Slfn3		Slfn2
Lmo1	Hey1		Il11	Srrm4		Btn1a1
St14	Nsg1		Veph1	Id1		Ift140
Fyb	Slc34a2		Nkain3	Wdr92		Serpina3g
Dkk4	Dach1		Cts8	Tgtp1		Nkx1-2
Ldhal6b	Pitpnm3		Zfp457	2810021J22Rik		Slc5a8
Colq	Fhdc1			Fos		Fmod
Cacna1g	Ap1m2			Srcin1		Pid1
Gng3	Wnt7a			Fmo1		Troap
Adam4	Mcf2l			Gm10639		Pdzd4
Lpar4	Scgb1a1			Cyp4f16		Nat8l
Tmprss3	4931406B18Rik			Smok3c		Ddit3
Plppr3	Usp17la			Flrt1		Star
Lonrf2	Gm10408			Zbtb16		Gm5114
Casc1	Ssty1			H6pd		Plk3
1810041L15Rik	Dok5			Fbxl18		Crygs
Ptn	Il11			Nek3		Intu
9230110C19Rik	Veph1			Mpp7		Dnajc18
LOC547349	Nkain3			6430573F11Rik		Usp2
Fcrl5	Dntt			Ugt2b38		Cxx1c
Mmp12	Zfp457			Vash1		Nipa1
Cenph	Gm7609			Mkl2		Brd2
Pdzd9	Nsl1			Derl3		Zwilch
Ms4a4a	Nat8f6			Myom3		Daam2
Itgad				Leng8		EU599041
Grip2				Fblim1		Il23a
Zfp811				Ccdc80		Mab21l3
Espnl				Snx12		Klk1
Peg10				Gpld1		Slc37a4
Lrrc19				Sac3d1		Akr1d1
Arhgap11a				Mgat2		Tuba1c
Pln				Epb41		Pkn3
Icam5				Pik3ip1		Myo15
Mfap5				Tcte3		Ehbp1l1
Gm3448				Tubb4b		Mex3d
Gm5622				Kcnip4		Slfn8
Rs1				Hao2		Zfp493
Hist1h2af				Zfp934		Nsg2
Hsd3b5				Fam198a		Pmfbp1
Lst1				Plcd3		Gstm2
Pkd1l2				Slc30a2		Gm7102
Hoxb8				Mchr1		Wdr35
Inhbb				C1s2		Reg3d
Tmem74b				Sult1b1		Abca9
Uchl1				Hs6st2		Cdc42ep1
Cdk1				Ripk4		Gm38423
Ctrl				Fam169a		Socs2
Mmp25				Mterf1b		Ccbe1
Sulf1				Ppp1r3g		Rasgrp2
Nudt11				Plxdc1		Entpd7
Mgl2				Tmem231		Rnf32
Lrrn4cl				Gm21992		Hecw2
Rapsn				Slc18a1		Rab11fip4
Alpk3				Sorl1		Snai2
Fabp3				Cacna1b		Guca1a
Kif14				Sbk1		Ica1l
Hr				Mt1		Crx
Rhbdl2				Nr1d1		Asb3
Per3				Syne1		Slc38a11
Grm4				Ppp2r2c		Jph2
C130079G13Rik				Gja4		Arid3c
Pcdhga2				Lrg1		Tspan5
Pla2g4c				Lpo		Sprtn
Tcp10b				Eva1c		Pkdrej
Scgb3a1				Ddx21		Bbs5
C1qtnf6				Rbm28		Tchp
Creg2				Adamts15		Ntn4
Hepacam2				Serpinb1a		Shd
Mmp27				Trank1		Galnt16
Tmem178b				Unc79		Mtmr10
Map10				Mis18bp1		Dmbt1
Six4				Esco2		Wdr72
Mterf2				Pxylp1		Cd248
Atp10a				Clstn3		Il2rg
Ptgir				Avpr1a		Bend6
Xrra1				C330027C09Rik		Eri2
Msln				Sesn1		Tmed8
Trim58				Cd34		Srd5a2
Nradd				Lhfpl3		Nkx2-3
Zfp948				Ramp3		Wnt9b
Nrgn				Leprotl1		Kcnk13
Susd3				Srms		Serinc2
Cpxm1				Fam161a		Abca17
Zfp286				Alas2		Serpina12
Pcdhb19				Entpd5		Sik1
Cxcl5				Ccdc78		Olfml3
Ahr				Bcl6		Ctrc
Dpf3				Mup18		Gdpd5
Exo1				Slc25a51		Slc47a2
Kdm6b				Smpdl3b		Cplx2
Hoxc8				Mpeg1		Fam187b
Scin				Setdb2-phf11c		Sox10
Ncr1				Mup11		Evpl
3110062M04Rik				Sgsm1		Amy2a5
Cage1				Ms4a6c		Rpa2
Eya4				Stap1		Stx7
Ifng				Smcp		Rab40b
Cd209a				Sybu		Rad51b
Xlr5b				Sult1a1		Gp2
Fcrls				S100a4		Usp50
Celf5				Serpina3c		Tmc4
Sectm1b				Mmp13		Isg20
Tmprss13				Cacng3		Spatc1
Xntrpc				Ccdc141		Rhbdf2
Ip6k2				Arxes2		Zbtb41
Col6a5				Lhfp		Vmn2r122
Matk				Snx33		Aldh1l1
Ankub1				Taf1c		Igfn1
Arhgef37				Lnpep		Mroh6
Gm5640				Fstl5		Lrrc17
Dyx1c1				Itih5		Siglece
Gcm1				Bhlhe41		Gm3286
Col25a1				Glp2r		Glrx3
Pramel3				Btg2		Ticrr
Akr1c21				Mrgpra2b		Amigo2
Slc7a9				Col7a1		Spata9
Pim3				Cacna2d4		Ufl1
Sdk2				Kcnab1		Dhh
Actc1				Hist3h2ba		Fam46c
Cxcl13				Stxbp5l		Ddit4
Rgs20				Itga11		Nupr1l
Piwil2				Poln		Ugt2b37
Bcl2a1b				Mup4		Nrep
Myo1h				Ube2g2		Ces1g
Zfp40				Plcl1		Vwa5b1
Cyp2c69				Ces1b		Irf7
Aif1l				Cdca2		Zfp820
Cox6b2				1700024P16Rik		Gatsl3
Fam198b				Alox5		Ufsp1
Gm3264				Gm20594		Spata2
Azin2				Elfn2		Fbn1
Sobp				Zfp398		Dner
Dnajb7				Chka		Ctla2a
Sntg1				Adgrb1		Aunip
Gm20815				Nr5a1		Pnldc1
Fap				BC053393		Trdmt1
Gnrhr				Zfp775		Mycbp2
Ank1				1600002K03Rik		Adamtsl1
Fam81a				Trpm5		Rnf208
Zic1				Reep1		Fkbp6
Ccdc160				Acaa1b		Cilp
4930452B06Rik				Syt12		Adamts1
Pcdhb13				Cnbd2		Ppp1r1c
Tmbim7				Tm4sf1		Lair1
Plekhf1				Ak1		Dbndd1
C1ql4				Kntc1		Hist2h3b
Gm14391				Lrrc8b		Tfap2a
H2-Oa				Ddx4		Otub2
Msh5				Gpr34		Sprr2a2
Lyl1				Dio1		Ift122
Sgca				Nudt7		Mmp3
Fam83f				Cad		Ercc6l
Tcf19				Arhgef26		Map2
Fhl3				Trim38		Pdgfa
Mylk2				Pgbd5		Scgn
Coq10b				Mageh1		Lmo3
Cyp26c1				Uhrf1bp1l		Tnfrsf9
Trim46				Fabp4		Egln3
Dnmbp				Lhx6		Slc26a9
Tomm40l				Cwh43		Itgb1bp2
Fam227a				Ap3m2		Fermt3
Chrna7				Mup19		Hs2st1
Tgoln2				Adamdec1		Fbxl14
Myl9				Hmox1		D130043K22Rik
Msx1				Erich5		Mss51
Adarb2				Fermt1		Pycard
Bex2				Lrfn3		Ccdc51
Ren1				Galnt6		Aldh1b1
Il15				Wfikkn1		Trim13
Nppa				Obsl1		Efcab7
Adgb				Slc26a6		Srp54c
Acoxl				Mt2		Prokr2
Zfr2				Kif20b		Armcx4
Fam181b				Lpin1		Eomes
Ccne2				Ttc39a		Nfxl1
Tacstd2				Asah2		Ostc
Flnc				Csad		Rrp12
H2-L				Gm16513		Cdip1
Bnc2				Fat2		Adcy4
Nhs				Ddr1		Max
Pcyt1b				Prkci		Suv39h2
Kcng2				Mks1		Ccnd1
Zscan2				Hhipl1		Fastkd3
Arhgap36				A530099J19Rik		Ovca2
Pvrl4				B3gat2		Cxcl10
Rangrf				Kng2		Dmrtb1
Trim67				Fbxo2		Ogdhl
Kcna3				Acer2		Fam26d
Ldoc1l				Dapk1		Btbd10
Kif2c				Moxd1		Treh
Mboat4				Alk		Vwa5b2
Lgi2				Adam11		Prdx3
Mtfr2				9030617O03Rik		Prkcg
Clec7a				Zfp287		Rock2
Hist1h2ae				Zfp746		Mybl2
Mypn				Dfna5		Nid1
Nup62cl				Klhl3		Zc3h12a
Syngr3				Fxyd7		Cnih4
Pfn4				Mad2l1		Lrrc75a
Mb				Ccdc108		Pak1
Strip2				Dgke		Fkbp10
Tmem119				Tmem198b		Vim
Snx20				Msh6		Gpx7
Runx2				Sp140		Tectb
Fgf11				Add2		Nr0b2
Zc3h6				Syngr4		Slc37a1
Shc2				Rnase10		Lmna
Rspo1				Prdm14		Mup9
Ly6c1				Hsbp1l1		Tub
Gm14432				Nlgn2		Fam131a
Cd209f				Rec8		Mastl
Shank1				Ccr10		Cln5
Slc41a3				Lmod2		Cercam
Adam21				Col9a1		Doc2a
Gcnt3				Slc4a9		C530008M17Rik
Cnr1				Gyltl1b		Spaca6
Tmem88b				Zfp599		Col5a2
Il27				A530032D15Rik		Lama5
Sh2d7				Gucy2d		Cks2
Spata22				Plekhh2		Uggt2
Hist1h1d				Thrsp		Zfp423
Dnm1				Mtbp		Rgs10
Prss29				Ttll9		Otof
Amd2				Marveld3		Napepld
Stpg1				Ctsj		Orc4
Gm5294				Fam212b		Tbcel
Pilrb2				Zfhx2		Cers6
Insl6				Cnst		Ppm1m
Akr1c18				Trim2		Igf2
R3hdml				Frmd5		Zfp879
Nptx1				Eif2d		Maml2
Atp4a				Abcg5		Kcnj2
Zfp773				Cd63		Rrm2
Mdn1				Msmo1		Zyg11a
Mmp7				Nrip1		Tlr7
Herpud1				Il1rl2		Prss3
Tgm7				Oaf		Ppil6
Car10				Dpy19l2		Dnmt3b
Cpe				Diras1		Dscam
Frmd4b				Smr3a		Rbm4b
Chrm1				Cdyl		Anxa13
Il18rap				Mup14		Lilra5
Mutyh				Ltbp4		Tg
Marco				Apaf1		Plekhg3
Mtl5				Rasgrf2		Iqcg
Actn3				Cirbp		Ppm1d
Trim72				Nqo1		A530064D06Rik
Kcnj5				Slc1a4		Fam83d
Bcl2a1a				Cpt1c		Slc5a5
Olfr631				4930538K18Rik		Gdpd4
Catsper3				Taf4b		Fabp12
Cyp3a59				Tmigd3		Podxl2
Pdk4				Stat5b		1700109H08Rik
Mip				Dmkn		Wdr47
Vsx2				Alb		Asns
Tmem171				Ndrg4		Mtmr6
Gtse1				Nat8f3		Scn8a
Trim6				Ttc16		Arhgef28
Vmn2r57				Fbxw10		Samd7
Gngt2				Slc35f2		Ephb2
Omp				Pik3c2g		Gm14296
Cyp3a44				Gm5591		5430419D17Rik
Crybb1				Ispd		Aplp1
Ranbp17				Acnat2		Ppp1r15a
Myo18b				Brsk2		Msc
Cacng1				Cnga3		Arhgap30
Apobec2				Irf2bp2		Ifit2
Acta1				Tvp23a		Pla2g10
Lmod3				Zfp827		Reg3a
Asb5				C2cd3		Fam26e
Crhr2				Btc		Eef1e1
Ldb3				Chrnd		Mpv17l
Atp2a1				Shroom3		Ppp3cc
Ryr1				Adm		BC049762
Tbx15				Cdh23		Ccdc34
Tnni2				Slc6a3		Abl2
Tnnt3				Srp54b		Nin
Ckm				Fmr1nb		Rims1
Cacna1s				Vmn1r51		Spon2
Lrrn1				Cyp11b1		Stard6
Myh1				Mmp23		Zbtb2
Ehf				Aldh1a2		Lekr1
Dusp18				Mtmr11		Slc17a4
Iqca				Clmp		Slc10a6
Ephx4				Penk		Phospho2
Rsph1				Cerkl		Ugt2b35
Stmnd1				Myo3b		Mettl15
Muc1				Npas2		Greb1l
Drc7				Epdr1		Cyp2d40
Agbl2				Tmem45a		Retnlg
Ccdc146				Rad51d		Ptprv
Spag16				Cdca5		Ano2
Lypd6b				Bsn		Dbf4
Armc3				Uhrf1		Dusp7
Mia				Syce1		Fktn
Nme5				Hapln1		Aatk
Tyro3				Ccnb1		Usp27x
Fer1l4				Pitrm1		Tpte
Bspry				Cdc14a		Fmn2
Wnt11				Cxcl15		Egfl7
Ppp1r32				Ch25h		Itgb3
Efcab12				Slain2		Cd33
Pacrg				Rimbp2		Trem1
Ect2l				Loxl4		Cdc42bpg
Mycbpap				1810010H24Rik		Slc7a15
1110017D15Rik				Tspear		Tnnc1
Cd24a				Cyp26a1		Sez6l
Dnaic1				Serpina1e		Rhbg
Klf5				Lzic		Dusp8
Muc20				Cacna1a		Homer3
Dnah11				Actg1		Rab42
Dnali1				Tubb2a		Cep135
Grhl2				Zfp462		Cma2
Slc44a4				Zc3h12d		Itpr3
Vwa3a				Heatr1		Ankrd2
Gabrp				Acmsd		Kif3a
Ccdc65				Iqch		Pdik1l
Capsl				Snai3		Anxa1
6820408C15Rik				Net1		Zbtb8b
Scgb3a2				Efna3		Hck
Ttc21a				Nfasc		Dmrta1
Dnah5				Hebp2		Gadd45g
Iqub				45174		Eml1
1700026L06Rik				Dclk1		Rab19
Ffar4				B930041F14Rik		Grik3
Gm867				Lrig2		Cyp2c38
Tctex1d4				Foxa3		Clnk
Ccdc24				Pros1		Tbc1d31
Zmynd10				Ppfia3		Draxin
Hmgcll1				Slc39a5		Foxn1
Ccdc40				Tat		Ugt1a5
Lrrc9				Plk5		Ugt2a1
Spata18				Melk		Ddx60
2010300C02Rik				Bcl2l1		Gbp3
Cfap73				Cyp1b1		Sp6
Map3k19				Zfp202		Pou3f1
Itgb4				Clca2		Slc10a3
Anxa8				Dimt1		Barx2
Cyp2s1				Gadl1		Aurka
Ak7				Itpr1		Sat1
Ace2				Tm6sf2		Cebpb
Prr18				Scml2		Chaf1b
Aoc1				Gabrb3		Csprs
Spef2				Hmga1		Arhgef7
Cfap69				Cep85		Dbndd2
Eno4				Pgd		5031410I06Rik
Fam83e				Pou2f1		Ttll3
44989				Phf11d		Gprc5b
Plch2				Ski		Klf11
Clic6				Mybl1		Glt1d1
1700007K13Rik				Extl1		Vdr
Rasef				Doc2g		Cyp21a1
Prom1				Tnfaip8l3		Inadl
Ccdc180				Mbnl2		Il1b
Fam92b				Mcam		Rasl11a
Cxcl17				Cbfa2t2		BC051628
Plch1				Adgrf5		Klc2
Ptprn2				B3galt4		Ackr3
Spag17				Tuba8		Csrp1
Dnaic2				Svep1		Tomm20
Ubxn10				Cyp51		Wipf3
Kif6				Ttc39c		Sptan1
Mak				Prr5		Mak16
Ncs1				Syt11		Abca4
Col8a2				A830010M20Rik		Plac9b
Dnah1				P2rx3		Gm4944
Lrp2				Pqlc3		Gbgt1
Rassf9				Cyp2c37		Enox1
Slit3				Dusp4		Usp13
Pak3				Tusc5		Zak
Tubb4a				Rnf217		Gm4925
Sfmbt2				Fgf21		Syt16
Matn4				Sv2b		Adamts8
Tmem163				Wbscr17		Cep78
Apln				Trim43c		Ccsap
Tppp3				Gsg2		Cct6b
Lamp3				Cngb3		Ttc30a2
S100a6				Dnajc9		Lrtm1
Mettl24				4930430F08Rik		Ier5
Elfn1				Rere		Igf2bp3
Ndnf				E2f8		Mtfmt
Sec14l3				Abhd4		Tkfc
Lyz2				Tnni1		Npas1
Slit2				Ccng1		Adcy1
Sftpa1				Fam102b		Capn5
Plxdc2				Efhc2		Ucp2
Pcdhb9				Atp13a5		Trim54
Rgs6				Gm8267		Clec2i
Clstn2				Epha3		Adap1
Sftpc				Trim45		Sparc
Pcdhb3				Zcchc7		Foxp3
Ctnnd2				G0s2		Slc13a3
Slc1a1				Lrrc8c		Ppargc1b
Cbr2				Pof1b		Chac1
Fam19a1				Gm10375		Fkbp7
Aqp5				Phlda2		Fam83c
Osbpl6				Pole		Pcdhga7
Chn1				Hsd3b1		Katnbl1
Plekhd1				Myo7b		Cyp2d34
Pcdhga9				Txndc11		Vwde
Sema4f				Hsd17b6		Lpl
Cldn18				Tbc1d30		Fbxl21
Faim2				Postn		Rhof
Tnn				Nop14		Espl1
Tspan8				Bbs4		Slc22a7
Megf6				Akr1b8		Dnph1
Sh2d1a				Pde8b		Numbl
Cd8b1				Adamts6		Rab8b
Cd5				Tstd1		Gm5936
Skap1				Gyg		Scn11a
Cd3e				Sesn3		Prr11
Sit1				Dcaf12l1		Mest
Lat				Tinag		Pcp4l1
Thy1				Pcdh17		6330409D20Rik
Cd3g				Mthfr		AI607873
Scn2b				Adam15		P2rx1
Nanog				Proca1		Abcb9
Ncan				Slc16a6		Larp6
Acer1				A1bg		Oscar
Lix1				Fam64a		Ifih1
Gpr174				Ankrd42		Gpr160
Kif21b				Aen		Ncmap
Arl5c				Sult1d1		Atf3
Ms4a4b				Enc1		S100a11
Sash3				Prr36		Ankar
Txk				Necab3		5430427O19Rik
Gzmk				Cyp2c54		Lurap1
Ctsw				Crot		Erf
Arhgap15				Anapc16		Cyp2a12
Cd52				Ssbp4		Itgae
Ccl5				Exo5		Wwtr1
Ms4a6b				Ces3a		Ccl4
Nkg7				6030419C18Rik		Msmp
Klrc1				Baiap2		Atl1
Lax1				Ajuba		Zmat3
Cxcr3				Dtx1		Ifit3b
Epsti1				Ephx1		Tacr1
Cr2				Nefh		Ism2
Cd37				Hapln4		Zfp456
Tnfrsf13c				Cebpd		Ankle1
Ccr6				Apc2		Brix1
Cxcr5				Amn		Rnase4
Cpa3				Frk		Pus7l
Tgm3				Eid2		Hfe2
Gsdma				Ect2		Bag2
Col10a1				Ckap2		Col11a1
Nccrp1				Eci3		Ndufaf5
Mfi2				Tspan6		Nefm
Asprv1				Sell		Senp1
Adh6a				Rin1		Cyp4a12b
Pla2g3				Kcnt2		Ticam1
Elovl4				Tubb5		Nudt17
Grhl3				Xkr8		Twist1
Eme1				Kcnd3		Dusp6
Top2a				BC021614		Fam57b
Cenpe				Jam3		Rgs16
Aurkb				Xlr4a		Klhl23
Aspm				Lrrc58		Tmem54
Kif22				Gfod2		Dyrk3
Kif18b				Pdha1		Thbs1
Shcbp1				Slc45a4		Fam65c
Depdc1a				Sgms1		Lrrc2
Ccnb2				Pcdh7		Mras
Mxd3				Hipk1		Chchd4
Cenpf				Rad54l2		Gm14434
Prkg2				Lpin3		Mtcp1
Gp5				Vax2		Gbp2b
Prr15l				Ccbl2		Dnajb9
Slc6a14				Fam122b		Cyyr1
Gprc5a				Irs2		Dlgap3
Ccser1				Oip5		9930111J21Rik1
Upk1a				Ehhadh		Fam216a
Plod2				Pomgnt2		Gpr135
Epn3				Cyp2b23		Akr1b10
Boc				Mroh2a		Chrm4
Cybrd1				Klhdc1		Cngb1
Ccdc92				Ticam2		Notch3
Prx				Tmprss15		4933408B17Rik
Olfr920				Bglap3		Itga3
Scrn1				Mafk		Rhebl1
Cdkn2b				Pdlim4		Sgol2a
Kcnq5				Tbc1d19		Xirp1
Stmn2				Ctnna3		Zfp605
Cyp2b10				Emb		Cd209c
Atp2a3				Setdb2		Lrrc31
Figf				Slc30a10		Wscd2
Gm21586				Crygn		Uap1
Scel				Apol7b		Patz1
Hsd11b2				Mapk13		Fbxo28
Car4				Psmf1		Zmat4
Spock2				Kdm3b		Pcdhb7
Nbl1				Elovl2		Gnpda1
Tmeff1				Pdlim1		Tmtc3
Tmem116				Fbxo47		Ppp1r3b
Cnksr1				Ap3b2		Prss2
Sftpd				Zfp169		Zfp13
G6b				Inhbc		Grhl1
Gipc2				Glipr1		Ccdc181
Krt7				Cenpw		2010107G12Rik
Il17d				Xlr3a		Muc2
Sftpb				Adat3		G6pc2
Apol10b				Clcnka		Donson
Cox4i2				Snx10		Hist1h2bg
Cacna1c				Pax3		0610009B22Rik
[truncated: 2,888 more rows]

## Sheet: Liver_up
Up-regulated liver DEGs from different comparisons
NDE vs NDC	DIOE vs DIOC	T1DE vs T1DC	DIOC vs NDC	T1DC vs NDC	DIOE vs NDC	T1DE vs NDE
Gspt2	Tor3a	Alad	Mmp14	Ctla2a	Inmt	Rab40c
Lcn2	Hspa1a	Map3k8	Mfsd7b	Prkci	Ly75	Ofd1
Ankub1	Map3k13	Pwwp2b	Kit	Lzic	Bmper	Gbp2
Reln	Nudt7	Veph1	Tars	Glrx	Cd300lb	Kiss1
Rab30	Inmt	Pard6a	Slc36a4	Cdyl	Hapln4	Cnih4
Cyp2d12	Ces3b	Tmem266	Spcs2	Fam122b	Orm1	Gje1
Rai14	Car14	Zfpm1	Tgif1	Ddx60	Syt12	Cd14
Prkcg	Mup4	Tex9	Olfr1033	Zfp935	Wrnip1	Gm4944
Nrp1	Elovl3	Slpi	Slc25a47	Kctd11	Acnat2	Vimp
Fgf12	Nxpe2	Baz1a	Tecpr2	Ppm1l	Trim2	Tmtc3
Pdzd7	Hamp	Mfsd2a	Inpp1	Glis2	Rgs1	Itga3
Rasl11b	Ntn3	Pex26	Hba-a2	Plekhg5	Ddc	Asb3
Osbpl6	Noct	Akr1b8	Spon2	Por	Gldc	Jdp2
Prdm15	Tk1	Mapk7	Gstp2	Rbm33	Fpgs	Znrd1as
Ahr	Ces1e	Rexo4	Nrip1	Cd63	Gfod1	1600002K03Rik
Tram2	Tgtp2	Tspan8	Apol7e	Ddost	Gfod2	Kit
Acer1	Rdm1	Kiss1	Igip	Ern1	Serpine2	Rrn3
Fam50b	Ifi205	Zfp46	Atg16l2	Slc35b1	Dusp1	Brix1
Cacna1h	Synj2	Prpf3	Tnfrsf22	Enpep	Lrrc58	Ppp1r9b
Ltk	Slc16a2	Srpx2	Moxd1	Golph3l	Slc2a1	Kctd13
Gdpd3	Slc25a34	Zbtb37	Pros1	Gfod2	Btg1	Pik3cb
Clec4d	Slc1a4	Sult2a7	Slc16a6	Arhgef26	Micalcl	Casp1
Ptgds	Afmid	Zap70	Nek2	Gcfc2	Ces1d	Tada3
Rad51ap1	Aox3	Zfp322a	Fas	Rwdd3	Usp49	Atp8b2
Tmprss7	Zmat1	Cxcl13	1700025G04Rik	Nop14	Nudt15	Hpx
Ptger3	Zfp109	Usp36	Zfp788	Snx12	Ms4a8a	Dnajc18
A630095N17Rik	Stard4	Plagl1	Nrg4	Dennd1b	6430573F11Rik	Hibch
Polq	Pim3	Fam178a	Abhd1	Slc12a2	Ces4a	Clca3a1
Hsd17b1	Pcp4l1	Trmt10c	Cpt1b	Rnd1	Cd4	Cd2ap
Gm21992	Adra1b	Rpp38	Bace1	Fryl	Osgin1	Tgm4
Mtap7d3	Ppp1r1b	Zc3h12a	Rhod	Fblim1	Mup19	Tmem68
Cryba4	Hamp2	Filip1l	Siah1a	Ankrd24	Gdf15	Rarg
Gpr34	Tmem8b	Amigo3	Tmem176b	Lin7a	Fhod3	Triap1
Slc4a9	Tpx2	Lenep	Itpr1	Kifc2	Nid2	Npm3
Ereg	Ugt1a5	Scube1	Ralgps2	Slc36a4	Taok3	Alox12
Nos2	Fgf21	Acta2	Pde4d	Myo5a	Lrrc4c	Trove2
Epha3	Fam198a	Zfhx2	Hbb-bs	Ado	Mastl	Saysd1
Ptprr	Ldlr	Kpna4	Pkib	Rasgrp2	Naaladl2	Cttnbp2nl
Fgfbp3	Gamt	Ets2	Ccl6	Lhfp	Desi2	Anxa2
Irs3	Fam180a	Fam110a	Gstp1	Tagap1	Tmem176a	Twf2
Rab36	Igfals	Thsd7a	Klf10	Ahdc1	Moap1	Kmo
Hr	Arhgef9	Tmem39a	Atp2a2	Abca6	Mreg	Tmub1
Grhl2	Slc26a10	Marco	Armcx3	Zfhx3	Sema5b	Urb1
Slc44a4	Nat8f1	Zbtb12	Chml	Kctd17	Zc3h12d	Dph5
Prr18	Lipg	Dfna5	Ctsc	Dnaja4	Lbp	Fubp1
Hoxb6	Akr1c6	Lyz2	Rab27a	Cenpa	Cyp3a11	Aebp1
Prdm6	Pklr	Zbtb45	Mup13	Speg	Plin5	Abhd5
Pip5k1b	Sucnr1	Ccnj	Hhip	Pfkfb4	Phf13	Sap25
Nanos1	Hspa1b	Fbxo30	Egr1	Def6	Arid5a	Fancb
Adgrg5	Mup5	Agpat1	Ttll7	Celf4	Lrig2	Adcy9
Mrgprb1	Slc17a8	Gtf2e1	Syne1	Adgrl4	Tbc1d24	Ubl4a
B3galt1	Slc13a2	Clec4a2	Gclc	Mdc1	Mmp11	Chchd4
Adam11	Ces4a	Lrrc51	Zfp36l1	Foxk1	Mid1	Fosl2
Ccdc78	Bcl6	Nckap5l	Sult1d1	Cln5	Hilpda	Tmco3
Igfbp1	Fam47e	Top1	Zbtb42	Clcn7	Cpeb4	Rmnd1
Foxc2	Slc16a13	Kif3c	Fignl2	Rbm28	Lepr	Tet2
Prlr	Lama3	Gimap9	Ssbp4	Mettl20	Syne4	Trp53rka
Dntt	Tlcd2	Saa3	Ppp1r15a	Zfyve1	Fam161a	Fbxl21
Avpr1a	Id1	Phospho2	Gpatch2l	Fgg	Mtnr1a	C1ql3
Mlxipl	Paqr7	Cyp2c69	Ehhadh	Pir	Mthfd2	Eri2
Pcdhga11	Aatk	2700097O09Rik	Ccdc148	Kalrn	Ace	Il2rg
C330027C09Rik	Myc	Lama4	Sox17	Rictor	Atp2b2	Tbc1d32
Pde3a	Neb	Zfp457	Eif1a	Tmem88b	Tspyl4	Parp14
Glt8d2	Ugt2b38	Armcx2	Nr4a1	Ajuba	Spsb4	Inadl
Zfp791	Robo1	Ppan	Sh3tc2	Zfp951	Plk3	Adarb1
Cpt1b	Pknox2	Arhgef9	Veph1	Leng8	Slc16a6	Acrbp
Mab21l2	Fam120c	Ttc41	Wisp1	Sec31a	Fgl1	Cwc27
1700039E15Rik	Cyp2c69	Syngap1	Wnt5a	S1pr2	2410131K14Rik	Tbx3
Lhfpl4	Gm14308	Purg	Zfp202	Stat5b	Gpr135	Kcnj16
Morf4l1b	Srgap3	Tcf21	Mkl2	Ttf2	Lrp2	Pnpla6
Pgbd1	Naaladl2	Nip7	Gramd1b	Crip2	Nnmt	Zmym1
Zfp760	Cyp26a1	Fam47e	Skil	Mycbp2	Ppp1r1b	Fam207a
Tmcc1	Gdf15	Sema4c	Slc6a8	Osgin1	Fam83f	Pitrm1
Mdn1	E2f8	Slc39a10	Ntm	Tacc1	Unc79	Pcdh18
Tacc2	Apol7a	Manf	Tanc2	Tnks	Gm7694	Tomm20
Dyrk3	Gm826	Palld	Epha7	Frk	Mup7	Mtmr6
Nfil3	Ugt2b37	Ly96	Pdp1	Steap3	Casz1	Nin
Fam177a	Srebf1	Taf1c	Fn1	Champ1	Smarcd1	Lrp12
Srms	Ces1f	Robo2	Ildr2	Cnnm3	Rhbdf2	Mex3c
Trim59	Adgrv1	Ube2c	Dennd4a	Dhx35	Tab2	Bicd2
Msh5	Trpc6	Fam102a	Zfp36l2	Taf4b	Lrrc16a	Fbxl14
Fam227a	Acot3	Brms1l	Tbck	Abca3	Slc30a10	Vasn
Pycr1	Cyp7a1	Crem	Glyctk	Rfk	Slc16a1	Sec14l1
Pappa2	Ndn	Slc22a27	Zfp334	Gata6	Cyp39a1	Zc2hc1c
Zcwpw1	Scd1	Klra2	Bbs7	Tmem198b	Saa4	Sgtb
P4ha1	Slc15a5	Sema5b	Parp16	Tspyl2	Cldn1	Nr1i3
Aqp3	Mup16	Impact	Pcdhga12	Plpp1	Hp	Rybp
Nr6a1	Slc22a27	Pik3r3	Tmem176a	Arhgef16	Rel	Plscr1
Spata22	Cebpb	Fpr1	Ip6k2	Mms22l	4930579G24Rik	Mgat4a
Foxp2	Lrrc16a	Tmc4	Phf21a	Slc22a4	Hpx	Ston1
Kif5a	Tlr12	Cxcl10	Prelid2	Hic2	Cxx1b	Ccdc51
Col11a2	Hectd2	Fam169b	Rragd	Map3k12	Fas	Ehbp1l1
Fam71e1	Fhl3	Lime1	1810055G02Rik	Sufu	Dtx4	Itpripl2
Rnf186	Mafb	Hdhd3	Ankrd23	Ropn1l	Zswim3	Ttc37
Acnat1	Mamdc4	Rnf135	Cnst	Adrb1	Atp11a	Rcc1
Mapk11	H2-T9	Tmem26	Zbtb40	Plcd3	Ppp1r3b	Tcaim
Cep112	Tsku	Wtip	Mitf	Rai14	Nedd4l	Ifih1
Eya4	Nat8f3	2210408I21Rik	Map3k8	Mitf	Klhdc8a	Pacs2
Fam13a	Atp6v0d2	Fam111a	Ocstamp	Pdlim1	Mup1	Arhgap30
Fabp5	Slc22a28	Tppp	Gpr135	Thyn1	Tmem263	Dnajc2
Foxl1	Car1	Cacnb3	Cyp4a32	Msh6	Guca1a	Acbd3
Inpp1	Gck	Ncf4	Tmem254c	Gm20594	Rfx4	Akr1b10
Rslcan18	Olfr1034	Hoxb4	Sdf2l1	Chmp2b	Hr	Gltp
Hsph1	Fmr1nb	Bcorl1	Slc23a2	Orm1	Rad51b	Rchy1
Itgb2l	Serpina12	Rslcan18	Loxl4	Tanc2	Sult1d1	Ercc5
Elavl3	Serpina7	Armcx1	Tmem56	1600002K03Rik	Prg4	Alms1
Slc8a3	Moap1	Tia1	Enpp6	Gas8	Skil	Vezf1
Gria1	Tmem171	Capn6	Amigo1	Lama2	Id1	Ttc38
Cidec	Cd4	Frzb	Ntng2	H2-Q1	Sult2a7	Ddx31
Myl7	Sftpa1	Adgb	Tmem98	Hpcal1	Cyb561	Igflr1
Gcnt7	Mup12	Ppargc1a	Colec10	Erbb3	Gm2083	Aim1
Fhl3	Abca8a	Cxcr4	Klhl4	Wfs1	Slc7a4	Rhobtb1
Tgm3	Srl	Sox18	Nfia	Rbm48	Slc13a3	BC089597
Gm13154	Ntrk2	Ankrd23	Cxcl1	B3gnt3	Vps37d	Abhd8
Fam198b	Trhde	Ihh	Plxnc1	Slc5a6	Slc22a27	Max
Il15ra	Mup9	Art3	Sco2	Ccnf	Myl4	Dr1
Fermt1	Gbp10	Pik3r6	Slc5a1	Dll1	Zbtb21	Icam2
Chrm1	Smpdl3b	Dnajb9	Acnat1	Tmed8	Slc28a3	Mcph1
Pcdhga5	Ppp1r3b	Slc39a5	Ska3	Sel1l	Hamp	Srek1
Lamb3	Adgrf1	Ccdc102a	Tiparp	Hsf1	Loxl4	Slc45a3
Trpc5	G0s2	Akap5	Irs2	Inadl	Steap4	Aacs
Dnmbp	Tmem14a	Lzts2	Mical2	Txnip	Slc45a3	Gimap5
3110062M04Rik	Tsc22d1	Mtcp1	Cpne2	Pdha1	Clip3	Klc2
Tmco6	Hsd3b3	Traf2	Cbfa2t3	Zfp691	Klhl41	Anxa5
Sh3tc2	Ptges3l	Cd207	Sgk1	Fbxl5	Tmem254c	Dmxl1
Paqr9	Gpx6	Btnl9	Aldh1a3	Snrnp48	Srms	Ndufaf6
Cks1brt	Car3	Tnfrsf11b	Reep4	Ctsl	Ccng2	Aldh1a7
Herpud1	Serpina6	Gm14440	Tmprss2	Adck3	Fgf21	Nbeal1
Trim80	Slc34a2	Tmem88b	Stxbp6	Inpp4a	Pdgfc	Enoph1
1810011H11Rik	1700067K01Rik	Pard6b	Cblb	Procr	G0s2	Asns
Ccdc166	Ccl2	Alkbh4	Nr0b2	Polr1e	Tnfsf13	Pycr1
Gjc1	Pitx3	Abca9	Nrp1	Zkscan6	Serpina3c	Mid1ip1
Tmc7	Hsd3b2	Nup62	Fam73a	Mcph1	Insig2	Erap1
Zbtb16	Mup17	Ppp1r9a	Csf3r	Tmem39a	Tsku	2700081O15Rik
Cpeb2	Gm14393	Ccnd2	Wfdc2	Adam11	Pxmp4	Ankrd29
Usp17la	Erbb4	Zfp131	Foxp2	Sft2d3	Arl4a	Ptrh1
Efna1	C2cd4d	Bicd2	Nlrp12	Ccbe1	Plk5	Sspn
Fam209	Hcn3	Coq10b	Saa4	Ces1b	Mup11	Trmt10c
Galr2	Wfdc15b	Lst1	Nhsl2	Rilpl1	Chrm3	Tmem176a
Hormad2	Keg1	Prdm15	Tbc1d24	BC026585	Mup15	Ap4b1
Fam184b	Cyp2c40	Usp17la	Gem	Gcnt1	Rnf144a	Mesdc1
Cenpp	Robo3	Plac9b	Cyp4f17	Snca	Tnfsf14	Trim14
Fam181b	Selenbp2	Neurl1b	Nuak1	Snx33	Eif5a2	Spidr
Tsc22d3	Prss50	Sp5	Plcb4	Arhgef37	Ltb4r1	Setd7
Tfap4	Kifc1	H2-Eb1	Slc35e3	Adipor2	Rec114	Rab8b
Gadd45b	Gprc5a	Tpm4	Ccdc152	P2rx3	Prom1	Xpo4
Plekhf1	Fam13c	Jade3	Gm3336	Cd300lh	Igfbp1	Tmem86b
Shc2	Lingo1	Ccdc120	Fam187b	Rab36	Cdc42ep5	Cdc14a
Fam57a	Nat8f6	Birc5	Cda	Armcx5	0610010B08Rik	Acsl4
Nyx	Dnaic1	Med26	Efna1	Mr1	Phospho1	Orm1
Mup18	Slc22a26	Cdca8	Gemin8	Dnajc13	Fam81a	Usp42
Mthfr	Ager	Cpe	Tspan8	Agxt2	Fbf1	Abcg3
Zcchc3	Scgb3a1	Relb	Stox2	Zfp37	Id3	Llgl1
Mycn	Lrp2bp	Cercam	Tnip2	Tmem119	Slc37a1	Cdo1
Celf5	Sec14l3	Nuak2	Alox5ap	Mapkbp1	Obp2a	Zfp870
Vldlr	Vpreb3	Slc6a16	Atf5	C2cd3	Asap2	Klf4
LOC547349	Olfml2a	Mis12	Tceal1	Naip5	Agpat9	Prkrip1
Nup62cl	Pitpnm3	Cstf3	Cfh	Sox5	Cpne5	Accs
Ccdc92	Gm14434	Dlg4	Syt9	Siah1a	Ankrd23	Trim39
Myc	Gm4724	Skp2	Sox6	Lrrfip2	Lrfn3	Bin2
Erich5	Pcdhgb5	Col8a1	Galnt15	Tango6	Insc	Mphosph9
Zfp114	H60c	Anxa3	Zfp457	Ccbl1	Nfil3	Fam122b
Lrrn4cl	Ncapg	Gimap5	Il1rn	Rgag4	Capn8	Sdhb
2010003K11Rik	Sftpb	Creld2	Arid3b	Cbx7	S100a9	Mafk
Rad51b	Cxcl15	Mid1ip1	Cyp2j9	Mbnl2	Selenbp2	Csgalnact2
1810011O10Rik	Acta1	Fbxo33	Ric3	Mettl18	Tmem154	Zfp551
Pcdhgb8	Gria1	Psmb11	G6pc	Slain2	Il20rb	Zfp764
Synpo2l	Ovol3	Mettl15	Lor	Dimt1	Cxcl15	B3gnt2
Rgs9	Lgi3	Zfp605	Plin4	Zfp960	Nfkbiz	Gpsm1
Lrrtm3	Phkg1	0610010B08Rik	Litaf	Ptpn3	Ugt2b37	Ptp4a3
Pcp4l1	Pcdh15	Tmem132a	Adra1a	Ispd	Ccne2	Efcab2
Wisp1	Myh8	Fam180a	4932438A13Rik	Meis1	Pitpnm3	Ccnl1
Pcdhb9	Ltk	Gstm3	Hpx	Top1mt	Tacc2	Capn5
Oscar	Lrrd1	Col11a2	Rusc2	Ifrd1	Tspan32	Inppl1
Nipal1	Paqr6	Ehd2	Tor3a	Gje1	Mmd2	Ldhb
H2-T9	Lrrn1	Hist2h2be	Klhdc8a	Ralgapb	Ms4a4a	Tusc3
Dnah11	Tekt2	Creb1	Lhx6	2810417H13Rik	Celsr1	Spred3
Zfp599	Pdzd9	Gm7120	4930579G24Rik	Zbp1	Slc41a2	Olfr1055
Frem3	Scgb3a2	Fam187b	Fbf1	Fam126a	Fam169a	Oxld1
Zkscan2	Ankrd35	Rbm5	Ube2cbp	Zfhx2	Lrrc15	Baz1a
Mmp8	Hsd3b5	Mad2l1bp	Jam2	Arid5a	Dnmt3b	Mrap
Lrfn4	Lrrc71	Pmaip1	Smarcd1	Mypop	Ypel2	Lrig2
Hey2	Scnn1g	Tigd5	Ero1lb	Slc9a1	Nmrk2	Cpsf4l
Vcan	Trpc2	Ccdc137	Adamtsl5	Lrch3	Chrdl2	Kcnn1
Lmod2	Sftpc	Chd1	Helq	AU040320	Serpina3i	Stx7
Rab44	Htra4	Nat8f5	Gldc	Chd2	Trim30b	Tab2
Iqch	Bpifa1	Nr1i3	Cav2	Stk39	Atp8b5	Gvin1
Bglap3	Scgb1a1	Srek1	Atl1	Leo1	Marveld3	Gatsl2
Ppm1n	Cyp2b9	Mvd	Slc35f2	Spred2	Mup17	Saa4
Sfrp2	Lamp3	Brd2	Serpinb6b	Gdpd1	Clpx	Slc37a2
Lpar4	Hist1h3e	Ccdc126	Bik	Bcor	Pnrc1	Tatdn1
Arhgap36	Efnb3	Ankrd10	Cdcp1	Adam15	Adam22	Adat3
Cox4i2	Cbr2	Zbtb2	Nkain3	Zfp398	Plppr1	Mtrf1
Meox2	Ankmy1	Fam105a	Plin2	Mpeg1	3110043O21Rik	Patz1
Pcdhga10	Ssty1	Plppr1	Med12l	Glipr2	Nfasc	Peg3
Pole2	Shisa8	Napb	Col15a1	Ikbkap	Lix1	Armcx1
Ccdc92b	Myh6	Hist1h4h	Slfn4	Efl1	Ccl2	Nprl3
Slc28a1	Mb	Ctsk	Tmem41a	Acap2	Cry1	Slc35b1
Ffar4	Pacrg	Plac9a	Ppbp	Rgs1	Lgalsl	Cd53
Pcdhb19	Gm20831	9430015G10Rik	C5ar2	Pcdhga12	A4galt	Gm20939
Rnf144b	Myh1	Gm14322	Cgref1	Pacs1	Chka	Ucp2
Hsf2	Gm20867	Cdkn3	Smyd1	Pde8b	1700017B05Rik	Tmem241
C130079G13Rik	A630076J17Rik	Dact1	Mtnr1a	Herc2	Abtb2	Gpm6a
Sox17	Cphx2	Phf19	Slc13a3	Qsox1	Tubb2a	Rpa2
BC055324	Cldn18	Tuba1c	Morf4l1b	Svep1	Zc3h12a	Zfp2
Pcdhb5	Serpina9	Zfp366	Slc4a4	Il17ra	St5	Plin3
Nr0b2	Nptxr	Snhg11	Tmem263	Upp1	Cd209a	Smcr8
Clrn1	Apol7b	Bdp1	Tram2	Arsk	Ppp1r10	Mettl6
Palld		Gna15	Ms4a8a	Omd	Extl1	Smc4
Mterf1b		Epha7	Acsm2	Sema6b	Tor3a	Ticam1
Tmem88b		Moap1	Hacl1	Mid2	Irak3	4833439L19Rik
Cenpm		Zfp426	Fos	Taf1c	Zbtb7c	Ss18l1
Grin3b		Tgfb2	Nt5c2	Cars	Map3k13	Ubox5
Zfp692		Tlr2	Hist1h1c	Ankrd13b	Psat1	Fam76b
Pcdhb16		Matn2	Epor	Fbxl22	Sftpa1	Pld1
Sema6c		Anxa9	Rnf24	Cep152	Fam209	Sh3bp1
Peg10		Dcun1d2	Cidec	Eif4g3	Fxyd3	Kiss1r
Lgals4		Tmem200b	Tmem108	Klf11	Mup12	Tspan3
Mcc		Ptrhd1	Tmem100	Sdr42e1	Npnt	Sh2d3c
Stk32a		Fut11	Zfp423	Fgb	Lamp3	Nubpl
Arrdc2		Ak1	Eif4ebp3	Ciz1	A530064D06Rik	Piezo1
Bmper		Zfp180	Plscr1	Med18	Slc22a26	Rftn2
CK137956		Klf4	Klf11	Mgat2	Cyp4f39	Prox2
Rhox5		Kctd1	Hdc	Aak1	Tgoln2	Sprtn
Adam32		Zfp708	Rab27b	Hyls1	Retnla	Zfp719
Chek1		Luc7l3	Mreg	Lynx1	Cacna1f	Ints12
Serpina9		Gria3	Psat1	Scarb1	Foxred2	Pip5k1a
Slc5a1		Ppat	Cbr3	Pdlim2	Tubb1	Gm7120
Txnip		9130409I23Rik	Rgs1	Zfp169	Sec14l3	Casp7
Gm10037		Fam83a	Tceanc	Fam205a1	Il1b	Tgfb3
Duxbl1		Zfp651	Slc3a1	Wdr91	Adam11	Lyrm2
Zfp773		Phf23	Rbpms	Osbp	Epb41l4a	Was
Rsc1a1		Kazald1	S1pr2	Prrc2c	1700067K01Rik	Zfp142
Col25a1		Ly6d	Ap1s3	Stxbp4	Lgi3	9130023H24Rik
Socs3		Ggta1	Cnnm1	Arrdc4	Elovl3	Mis18a
Cpne5		Zfp493	Gramd4	Glipr1	Dnaic1	Gbp6
Pim3		Spata24	Gm20594	Elmsan1	Ace2	Fgl2
Lrg1		Cpxm2	Hbb-bt	Ubd	Pcdh9	Kcnk6
Tsacc		Slc7a6	Arhgap44	Mpp7	Fam107a	Dph7
Shc4		Vsig10	Tnfsf13	Plcl1	Cyp3a41a	Zfp442
Frmd4b		Zfp54	Sowahb	Mlec	LOC100038947	Slain2
Hist1h2af		Grk1	Cyp3a13	Jam3	Chil1	Lsm8
Hsd3b5		Dido1	Gfod2	Cgref1	Serpini1	Bnip3l
Fam107a		Hoxb2	Zc3h12d	4930430F08Rik	4930519G04Rik	Nuak1
Gm20767		Ccdc17	Slc37a1	Mfsd7b	Rnf125	Orc4
Zfp462		Wnt2b	Tmem88b	Sla	S100a8	Polr3f
Pcdhb7		Cmc4	Arfgap3	Gpc4	Trem1	-
Prr36		Spry2	Steap2	Clec2h	Dhrs9	Nampt
Fsbp		Zfand2a	Cry1	Dtx3	Saa1	Ephb3
Sytl5		Sez6l2	Tmem136	Tfap4	Myom3	Slc22a18
Tcf23		Rad51b	Il13ra2	Plagl2	Adcy1	Katnbl1
Trim15		Hist3h2a	Fbxo32	Pms2	E030018B13Rik	Trip11
Cftr		Tfec	Pycr1	Slc44a3	Kcnt2	Cyp3a13
C1ql4		Anapc10	Pde3a	Slc16a6	Cyp2c70	Ehd2
Bspry		Mtf1	Eps8l3	Ccdc34	Mpo	Ero1l
Ak7		Fmr1nb	Hapln4	Atad2	Adam2	Ubash3b
Klk1b3		2410089E03Rik	Ttc26	Trp53rkb	Saa2	Hcfc2
Mettl21e		Spire1	1700030J22Rik	Zfp438	Shisa8	Mbp
Zfp775		Gm14420	Hmox1	Stap1	Actc1	Itgb1bp1
Cphx1		Ccdc73	Adamts15	Selenbp1	Mup9	G3bp2
Slc17a8		Hivep3	Acpp	Nudt4	Pdk4	Bbs2
Cpxm1		Spef1	Hyou1	Mfsd9	Gm20736	Zfp146
Cox6b2		4930579G24Rik	Hic2	Gpi1	Tpte	Eps8
Zfp345		Plekha8	E030018B13Rik	Ampd3	Mthfr	Myadm
Klra4		Amd1	Pdgfc	Etv6	Mab21l3	Lilra5
Zbtb40		Camsap1	Lrig2	Trim36	Ryr1	Lat
Micalcl		Zfp558	Zcchc3	Tbck	Gprc5a	Pdgfd
Nat8f6		Pcf11	Heyl	Fam214a	Scgb3a1	Fam178a
Atp10b		3110052M02Rik	Slc35g1	Mx2	Lonrf3	Kctd12b
Espnl		Fam65c	Lrrc4c	Sema4d	Slc15a2	Xkr8
Inhbb		Cdc42ep3	Plcd3	Ankrd23	Sftpb	Tbc1d10b
Esyt3		Prss53	Mcc	Zfc3h1	Acta1	Trmt6
Mettl24		Fam72a	2410131K14Rik	Slc35f2	Plekhs1	Ano10
Sphk1		Mogat1	Tmem71	Acaca	Dlx4	Uap1
Il1rapl2		Ogt	H6pd	Zfp697	Efnb3	6330416G13Rik
Klrc2		Cdk1	Desi2	Vill	Bdkrb2	Trub2
Hist1h2bg		Gen1	Plpp5	Rgs9	Npas2	Cdc45
Dusp18		Cdca2	Cpeb4	Serpinb1a	Prtn3	Ica1
Enc1		Hoxa5	Apold1	Cep290	Mup16	Tmem209
Olfr1034		Spata1	Mgat3	Tubb5	Myh1	Pidd1
A630076J17Rik		Ldb2	Cd24a	Eogt	Dusp8	Slc25a19
Hist1h2br		Neu3	F13a1	Harbi1	9530077C05Rik	Lpcat1
Hist1h2bq		Adgrv1	Sox5	Npm3	Lingo1	Galnt18
Dgkh		Ntrk2	Peg10	Alox12	Camp	Cmc4
Samd5		Snx16	Ddit4	Ofd1	Lrrn1	Slc39a11
Fgf21		2310057M21Rik	Gm21948	Ipo13	Ankmy1	Cyp2a12
Gm13306		Dnah17	Wrnip1	Tpr	Aqp5	C130050O18Rik
Gm2506		Slc28a1	Cables1	Uhrf1bp1l	Ager	Sema3b
LOC100861978		BC017643	Fermt1	Tube1	Vpreb3	Cks1b
Ccl27b		Slc5a3	Rfx4	Asrgl1	Ltf	Zcchc4
Flrt1		Luc7l	Fam198b	Khk	Dusp14	Eml6
Slc39a2		Myom3	Tsacc	Fbxl18	Arntl	Pcdhgc3
Cxcl1		Pvr	Mab21l2	Sult1b1	Fam222a	Ccdc141
Zfp94		Gdf3	Scube1	Pla2g4a	Ror2	Adamtsl2
Ip6k2		Zbtb21	Slc6a9	Fmo4	Moxd1	Tank
Tomm40l		Samsn1	Arl4a	Sh2d4a	Wfdc15b	Zfyve16
Prdm11		Ttf1	Vtcn1	Abcg1	Cd177	Tctn1
Hrct1		Nes	Auts2	Nans	Sult1e1	Crip2
Pakap		Tgtp2	Steap4	Cdk5rap1	Mcemp1	Adgrl4
Scn3a		Flrt1	Lbp	Clec9a	Orm3	Mfap3
Mroh6		Myl9	Smpd3	Zcchc7	Cyp2a4	Lnx2
Rin1		Wrb	Fgb	Spata7	Kcnt1	Clock
Plxna3		Aacs	Pdzrn3	H2-Q8	Rnase13	Bend4
Tspan6		Cphx1	Trim2	Hsf4	Ccdc109b	Uba7
Fam212a		Csrnp2	Arid3a	Polh	Cbr2	Mthfr
Adamts15		Srsf7	Pcdhga10	Arhgef17	Bpifa1	Dopey2
Lrrn3		Btbd10	Nipal1	Pou2f1	Elane	Syp
Chac1		N4bp3	Clca3a1	Pdia4	Ngp	Mkl2
Bmx		Arid4b	Rab11fip4	Pold4	Rnase2a	Abca5
Retn		Snai1	Twist1	AA415398	Unc5cl	Chek2
E2f8		Nfe2l2	Xlr3a	Rnf169	Scgb3a2	H2-Q6
Creg2		Zfp142	Usp17la	Spg20	Sftpc	Tspan13
Chad		Gm21992	Ccl28	Itpr1	Cldn18	Ppp1r15a
Pcdhb22		Nufip2	Emb	Ttpa	Scgb1a1	Cct6b
Zfp385c		Nrgn	Rab30	Nkain3	Slc34a2	Misp
Iqgap3		Dusp7	Rgs4	Ddx21	Pitx3	Arhgap33
Nanog		Prkab2	Gsta1	Cdh1	Gm9733	Man1c1
Neurod6		Atp8b5	Ccdc167	Adgrf5	Ddx25	BC026585
Btn2a2		Elovl7	Dnmt3b	Hmgb2	Erp27	Tbx20
Zic1		Bcl6b	Ccdc149	Adamtsl4	Tnni3	Uba5
Chrna5		Zfp948	Cxxc4	Rnf217	Scn5a	Orai2
Gucy2f		Nup35	Zc3h12a	Nek3	Ica1l	Itga2b
Tbx15		Rbm15	Itih3	Il15	Reg3g	Acyp1
Scn2a1		Ccdc144b	Lgalsl	Tagln2	Cd163l1	Gcnt2
Banp		Zbed4	Manf	Ap3m2	Zfp286	Prps2
Fam110c		Atxn7l2	Gjc1	Rfx7	Olfr99	C330013J21Rik
Rhpn2		Cdc42ep2	Smco1	Psmf1	Ckm	Shpk
Fmr1nb		Zmat1	Ifitm6	B4galnt3	Dnah6	Kcnk3
Gm10408		Ccnb1	Nos1ap	Herc6	Hist1h2ah	Orc2
Nudt17		Lrtm1	Creld2	Adat3	Hist1h2bk	Nmral1
Zscan2		E030030I06Rik	Pxmp4	Slc39a5	Cdkn1a	Sbk1
Zfp36		Slc25a36	Btg1	Mical2	Fabp12	Smtn
Gm14308		Inpp4b	Pls1	Trim14	Slit2	Fbxl8
Gm14434		Rassf1	Gcnt7	Golim4	Six3	Pak4
Gm4724		Id2	Osgin2	Peli1	Chil3	Snupn
Pim1		Hsp90aa1	Nup62cl	Txlng	Myh6	Fam65b
Skint7		Bend4	Agpat9	Trim13	Gm11710	Cx3cr1
Nr2e1		H2afx	Tab2	Gbp6	4933428G20Rik	Srprb
Zscan10		Adam12	Zscan20	Emilin1	Cyp2b9	Ank3
Pax3		Cd209c	Prom1	Dopey1	Mb	Casp12
Lonrf2		2010003K11Rik	Fgg	Rnf150	Chia1	Kctd11
Cdh26		Ptpro	Lrfn3	Mccc1	Scnn1g	Lag3
Adam4		4921524J17Rik	Adam12	Rab23	Dux	Phf20
Sv2a		Gcc1	Cyp2c70	Eif2d	Lcn2	Ovca2
Cdh9		Mmp23	Il22ra1	Ctps2	Orm2	Rbm15b
Pcdh19		Armcx6	Hp	Coro2a	Cyp3a44	Ostm1
Klra6		Fam25c	Cyb561	Pspc1	Hist1h3b	Sema3f
Fut2		Rnf43	Phospho1	Psg29	Muc5b	Col16a1
Abcc12		Mast1	Rgs9	Slc45a4	Bpifb1	Ggps1
Gprc5d		Fam57a	3110043O21Rik	Tmem209	Mypn	Klhl23
Wnk3		Nol4l	Cpne8	2810021J22Rik	Cyp2b10	Adamts2
Fscn2		Asns	Hr	Gm4070	Dnah1	Ppm1d
Dgkg		Tra2b	Esr1	Colgalt2	Hist1h2an	Pars2
Ddn		Alkbh1	Irf2bp2	Cd6	Myh8	Cpxm2
Klhl33		Adamts1	Cntnap1	Fn1	Ctsg	Fchsd1
Cdh7		Car6	Celsr1	Btnl9	Gm20867	Tmem176b
Ssxb10		Ccdc158	Atp10d	Fbln2	Gm20831	Med26
Igf2bp1		Usp37	Sema5b	Tdp1	Gm11711	Blcap
Npff		Adamtsl1	Fndc3b	Nav2	Cphx2	Prkci
Pou4f1		Nfya	Defb1	Ttc30a1	Tmem171	Bbs5
Gata1		Gipc2	Rhpn2	Bard1	Amd2	G2e3
Kcna7		Gnao1	Cldn8	Cyp2a12	Gm14430	Extl2
Glis1		Cenpn	Il1r1	Jrk		Acss1
Fam131b		Zfp566	Abtb2	Apoc2		Pard6b
Mageb3		Dnaja1	Cldn1	Cep162		Zfp879
Htr5a		Kcnj2	Prrg4	Hipk1		Kcnk1
Gpr37l1		Golt1b	Cerkl	Ddr1		Exo5
Cpne7		Alpk1	Fam222a	Gvin1		Rbm28
Tmem240		Tagap	Myom3	Crym		Rest
Fam109b		Prmt2	Flrt1	Rsad2		Tmem5
Adgrf3		Pprc1	Wnt9a	Banp		Dbndd2
Tomm20l		Adamts4	Slc30a10	Rad51d		Noc3l
1700001K19Rik		P3h2	Dtx4	Sac3d1		Ppfibp2
Fhl4		Hexim1	Pnrc1	Sh2d3c		Prkab1
Ypel4		2810403A07Rik	Zfp941	Arhgap24		Clip2
Isl1		Hspa8	Rcan2	Fam83g		Plek
Slc29a4		Gm14431	Map3k13	Zfp11		Pmepa1
Asic3		Id3	Slc16a1	Usp1		Gtdc1
Cyp2t4		Gm8898	Gpr160	Tnfrsf11a		Plp2
Lsamp		Chad	Gucy2c	Gpx3		Scimp
Khdc3		Ugt1a7c	Tspyl5	Abcd1		Sqrdl
Shd		Tomm40l	Slc45a3	Dynlt1f		Nat14
Ticrr		Hspa1l	Cpeb2	Notch4		Ripk3
Kcnh8		Adam8	Asprv1	Irf7		Slc4a8
Rims4		Tnfsf14	Cyp39a1	Acox2		Ptpru
Arsi		Aoc2	Nedd4l	Tbc1d19		Rpf2
Npb		Dynll1	Fgf21	Ly6e		Limk2
Rimklb		Uspl1	Arhgef28	Actg1		Ikzf5
Akap3		Zfp248	Bzrap1	Slc25a25		Ttpa
Podxl2		Mybl1	Nid2	Prlr		Mphosph8
Larp6		Fancg	Slc30a3	Lbp		Atp6v1b2
Ccr1		Ccdc117	Fbp2	Abca5		Zfp872
Ppp1r27		Fancb	Il11	Cep192		Usp27x
Ttc22		Spag1	Rab38	Itga1		Slc16a3
Bcat1		Nr1h5	Rasd1	Exoc3l4		Chd1l
Bhlhe22		Hhex	Sik1	Dapk1		Bet1
Scn4a		Mamdc4	Klhl41	Cirbp		Lpin3
1700011L22Rik		Cysltr1	Rsc1a1	Atp2a2		Pafah1b2
Gpr151		Hoxa4	Fam169a	Slc36a1		Hopx
Cabp2		Fhad1	Ccng2	Ssbp4		Rell1
Zfp184		Csgalnact1	Bcl6	Lrig2		Marcksl1
Ecel1		Mb21d1	Sebox	Iqce		Asl
Oxtr		Hist2h3c2	Ccdc120	Ethe1		Tstd3
Hist3h2ba		Sertad3	Adam23	Zfp362		Nolc1
Dsc3		Slc9a5	Osgin1	Tm6sf2		Pou2f2
Nacad		Syn2	Snca	Slc10a6		Eef1e1
Cldn11		Nabp1	Mboat1	Glb1l		Exosc9
H60c		Zfp454	Aqp3	Epor		Zfp747
Ccdc108		Igflr1	Gm7694	Lrrc46		Ap3m1
Triqk		Fhl3	Plppr3	Cyp26b1		Tfcp2
Gria4		Serpinh1	Ibtk	Acot11		Pxdn
Lvrn		Bcl3	Mapk13	AI846148		Top3b
Ctsj		Greb1l	Btg3	Rab11fip2		Gtpbp8
Npas2		Il1a	Casz1	Pole4		Zbtb41
Myo7b		Cd80	Atp11a	Clcn6		Ccdc102a
Rgsl1		Snca	Itih4	Synm		Rdh1
Serp2		Anks4b	Epha3	Cyp2s1		Mmp24
Gjd4		Chordc1	Fga	Arhgap27		Faap24
Slc25a18		Ttll3	Orm1	Aldh2		Fes
AW551984		Rbm12b1	Myoz3	Pgm1		Pvr
Opcml		Dusp8	Slc34a2	Mars2		Thoc2
Gpr165		Piga	Isyna1	Syt11		Cep57l1
Olfr1396		Degs2	Plag1	Zfp39		Isg20
Arhgef33		Sntg1	Gm527	Lrrc14b		Mphosph6
BC051142		Fbln7	Glp2r	Tes		Tas1r3
Xkr5		Mark1	Prkcg	Ell3		Blnk
D6Ertd527e		Pianp	Rbm46	Mcm2		Grasp
Dync1i1		Pla2g4b	Esrp1	Lgals3bp		Polh
Kbtbd13		Fpr2	Ap1m2	Phka1		Lrrc57
Efcab5		Shisa2	Irak3	Sccpdh		Klra2
Gm16432		Ankrd29	Tff2	Capn15		Galk2
Sycp2		Pax9	Mfap3l	Fndc1		Wdfy4
Gapt		Zfp354b	Insig2	Sash1		Kif3a
Tmod4		Pdxp	Srcin1	Lmtk2		Ctcfl
Cacna1g		Zfp420	Cyp21a1	Plagl1		Col3a1
Tmprss3		Thap2	Asap2	Zfp36l1		Gm21188
Hoxb8		Mllt11	Xlr4b	Slc39a14		Ptgs1
Pramel3		Srgap1	Klf5	Gdf10		Zfp820
Slc7a9		Pdgfb	Ptprt	Hmga1		Esco1
Dnajb7		1700112E06Rik	Il20rb	Tram2		Gys1
Adarb2		Ppbp	Dsg1b	Pus7		Mccc1
Syngr3		Ankrd9	Derl3	Asf1b		Cxcl16
Adam21		3110035E14Rik	Serpina3n	Tppp3		Pms2
Gcnt3		Lipg	Mmp9	Enkd1		Mtrr
Cnr1		Prss35	Gadd45b	Trip13		Szt2
Sh2d7		Slc34a2	Fbxo47	Klrb1c		Abcc5
Tgm7		Pdlim3	Pakap	Rhno1		Swsap1
Cacng1		Pdzd4	1700017B05Rik	Rchy1		Tmem158
Apobec2		Fam26e	Elf3	Limch1		Zswim6
Iqca		Fam57b	Mpzl1	Klhl22		Slc19a1
Lypd6b		Sectm1a	St5	Intu		Phf14
Fer1l4		Aard	Muc1	Uroc1		Egln3
Mycbpap		Lmod3	4931406B18Rik	Mmp17		Rb1
Ccdc24		Epb41l4a	Pglyrp1	Notch3		Cds1
1700007K13Rik		Fam131a	B4galnt2	Nfatc4		Prps1
Fam92b		Gpsm1	Degs2	Rrm2b		Ubr1
Kif6		Tmem25	Mt2	Fth1		Zfand4
Slc1a1		Shisa3	Stxbp5l	Eml1		Zfp790
Fam19a1		Rasl11a	Hey2	Ift57		Rasa3
Chn1		Tra2a	Wnt7b	Tanc1		Samd1
Adh6a		Serpina7	Fosl2	Man1a2		D630003M21Rik
Elovl4		Mup9	Syne4	Zfp947		Maged2
Gria2		Zc3h8	Lrg1	Tlr3		Tmprss11g
Ifitm7		Rsph4a	Peg3	Tsen54		Zyg11a
Mrgpra4		Nlrp1b	Armcx4	Phf21a		Npy1r
Gsdma		Ccnd1	Sult1e1	Rorc		Slc11a1
Spag17		Socs5	Trim10	Scd2		Doc2a
Mybpc2		Rasal1	Igsf9	Kdm3b		Gm6710
Bex6		A830018L16Rik	1700029J07Rik	Ick		Zfp119a
Lgi2		LOC100038947	Ypel2	Trpm4		Gm14296
Rell2		Il17rd	Igf2bp2	1810055G02Rik		Aldh3b1
Fgf13		Pcdh18	Rin1	Hddc2		Tpmt
Klhl31		Syt9	Cyp4f39	Entpd5		Mpzl1
Figf		Slx4	Chka	Gbp7		Stxbp4
Cyp21a1		Dnd1	Elovl3	Tat		Slc30a4
Sntg1		Mdfi	Plet1	Rnase6		Prpf4b
Epha7		Orm2	Enc1	Heatr1		Trpm4
1700029J07Rik		Unc13a	Tubb2a	Sgms1		Nrip1
Phf11c		Acrbp	Dnajc12	Adamtsl5		Psmb11
8430408G22Rik		Apold1	Acnat2	Spint1		Zfp189
Cage1		Mest	Ndnf	Recql4		Pik3cg
Pdk4		Nyap1	Nfkbiz	Cdc42bpg		2210418O10Rik
Ncan		1700007K13Rik	Krt19	Mad2l2		Acad10
0610010B08Rik		Themis	Cts8	Hbegf		Tmem141
Inhba		Mzb1	Lepr	Mtbp		Abl2
Greb1		A930018P22Rik	Mkrn3	Lrfn3		Cldn7
Plppr3		Exog	Socs3	Atp1b2		Arg2
Sly		Nipal2	Alox5	45180		Mlst8
Nkx2-1		Fam129c	Wif1	Ift140		Arg1
Irf2bp2		G0s2	Fcgbp	Spata2l		Rps6ka3
Asb4		Rasl11b	Rasal1	Slc8b1		Ccdc181
Kif1a		Cxcl11	Lonrf3	Zfp704		Csf1r
Lbx2		Slc27a3	Scara5	Itgbl1		Lgals3
Kcnip4		Slc22a3	Capn11	Cyp1b1		Slamf8
Klhdc1		Zfp9	Marveld3	Hipk2		Anapc10
Zfr2		Adam22	Ovol1	Ldlrad2		Zfp322a
Gprasp2		Nrarp	Fgl1	Atp1b1		S100a10
Amy2a2		Rac3	Micalcl	Pros1		Ppard
Amy2a4		Pcdhga3	Clpx	Kctd13		Sema6d
Amy2a3		Dnase1l2	Apcs	Ifit3b		Slc35f2
Ms4a4a		Iglon5	Srms	Shroom4		Asah2
Kntc1		Dnajb4	Nfasc	Pcdh7		Vamp3
1700010I14Rik		Gm3776	Syt12	Spred3		Arl6
Slc13a4		9530077C05Rik	Rnf144a	Tmem136		Entpd5
Tmem72		Pde6g	Chil1	Zfp41		Vopp1
Prdm8		Gdf6	Cdc42ep5	Susd2		Vhl
Hist1h2ak		Gm14393	Tmprss4	Spon1		Jchain
Btbd8		Tbx3	Akr1b7	Ppard		Nhlrc2
Sspo		Trnp1	Chrm3	Snai1		Zfp78
Pira11		Iqch	Nfil3	Gpr135		Mtmr10
Rgs6		Nmb	Slc4a1	Micall2		Gpm6b
Zfp735		Parpbp	Fam209	Dsn1		Mocos
Six2		Zfp385c	5730559C18Rik	Hs2st1		Cep70
Tmbim7		Spata9	Sybu	Kit		Abcg5
Hs6st2		B4galnt2	Zbtb16	Ncoa4		C2cd5
Ngp		Foxa3	Slc41a2	Bco1		Cenpn
Tbx6		Snx22	Btbd8	AA986860		Gm1966
Fabp3		Ppp1r10	Ttc39a	Ms4a6c		Rab27b
Omp		Zfp82	Cyp2b10	Ero1lb		Pwwp2a
Ldb3		Nkain2	Rnf125	Lnpep		Plcb2
Ddit4		Mup18	Pcdhga6	Msl3l2		1110034G24Rik
Rad54l		Bag3	Prg4	Dync1h1		Trim68
Igsf9		Egfl8	Gadd45g	Eif4e3		2700094K13Rik
Pcdhb4		Atf3	Vcan	Mtfmt		Notch4
Egr1		Fndc7	Nudt10	Ms4a4c		Slc17a1
Pabpc4l		Wfdc15b	Cxcl14	Fam210a		Pycr2
Peg12		Zfp940	Map10	Rarb		Bche
Trim72		Chrnb1	Dusp8	Plekhh2		Syt15
Ttc30a2		1700102P08Rik	Trem1	Oas1b		Tmem206
Arl4d		Gli1	Tacc2	Specc1		Pcolce
Acot3		Mylk4	Bhlha15	Lgi4		Pnrc2
Gm609		Gsta1	Cfap69	Bbs10		Slc25a28
Kcnk4		Iffo2	Plppr1	Tmem108		Me2
Xylt1		Nat8f3	Abcc12	Prr5		Wdr47
9530053A07Rik		1110051M20Rik	Atp10b	Syvn1		Tnfrsf1a
Mpo		Per2	Fst	1700030K09Rik		Dbt
Rsg1		Ankle1	Ly6d	Anapc16		Hexim1
Kcna5		Gm3448	Nos2	Ssh1		Fastkd3
Nxph3		Ptges	Itgb6	Cd209c		Ap5m1
Wfdc3		Noxred1	Serpina3i	Aff1		Gstcd
Fam189a1		Sertad1	Zbtb7c	Sall1		Dlg5
Spaca1		Fxyd3	Ugt1a7c	Ski		Zfp429
Ncr1		Apol11b	Lrrtm3	Aass		Srgap2
Strip2		C1qtnf3	Tmem171	1810010H24Rik		Dennd2c
EU599041		9330159F19Rik	Adcy1	Elac1		Fscn1
I830077J02Rik		Chrna1	Ccr1	Prob1		Cad
Sprr2a3		Ccdc106	Peg12	Dcaf12l1		Nlrp1a
Pp2d1		Mns1	Bspry	Gadd45a		Tpm1
Pcdhga2		Spink1	Atg9b	Awat2		Recql4
Lefty2		Corin	Kcnt2	Kdelc1		Pilrb2
Vax2		Adam1a	Pitx3	Tcn2		B630005N14Rik
Gnaz		Hist1h1d	Unc79	Slc1a4		Anapc4
Mkrn3		Hist1h2bg	Fam107a	Ccdc66		Svep1
Spag16		Il17re	Chac1	Cyp2c50		Slc25a22
Twist1		Sult3a1	Trim43c	Smtnl2		Tnfrsf11b
Pcyox1l		Tal1	Tcte2	Lrrk2		Anapc16
Ptprt		Ccr10	Fam205a2	Otud1		Fgd3
4931406B18Rik		Ppm1j	Mt1	Neu3		Itga4
Grhl3		Phkg1	Cftr	Plin5		Prmt6
Gm5803		Ints6	Rad51b	Mafk		Slc26a2
Rbmxl2		Rab39	Mthfr	Tbkbp1		Rdh13
Gm1673		Ldb3	Slc1a1	Btbd3		4930430F08Rik
1700012L04Rik		Ncs1	Dhrs9	Cyp2c38		Cplx2
Csrnp3		Zmynd12	Igfbp1	Ppip5k2		Dnph1
Tnfrsf4		Pcdhgc4	Adam11	Gfpt1		Rab4a
Pcdhga6		Chek1	Npnt	Mmrn2		Lrmp
Zfp957		Lrrc27	Sctr	Ube2g2		Ncapd2
Smco1		Dll4	C2cd4b	Fam216a		Klhl6
Hist1h1d		Fgf11	Flrt3	Nudcd2		Wwtr1
Trim43c		Zc3hav1l	Adra2a	Hgf		Nabp1
Xlr3a		Icos	Muc20	Tprn		Lrsam1
Trim67		Nupr1	Fam166b	Ttll4		Ndufaf5
Car10		Rcan1	Olfm4	Lgr5		Syk
Slc8a2		Hsd17b1	Mmp25	44994		Mycbp2
Htr2b		Xntrpc	Pira11	Slc50a1		Fmod
Fam69b		Nlgn3	Tubg2	Dnajc9		Plxnb1
Scn4b		Zbtb3	Scn4b	Top3b		Pkm
Zfyve28		Dnajb1	Ptgds	Asph		Mospd1
Best1		Myo15	Ptprh	Lgals1		Abcc3
BC016579		Clec4d	Chil3	Xkr8		Lpar2
Lingo1		Pcyox1l	Retnlg	Samd10		Dexi
Spink1		Lrrn4cl	Il1r2	Gem		Mtmr12
Gm21119		Foxs1	Crybb3	Fibin		Slc16a10
Mum1l1		Scn5a	Fam69b	Pxmp4		B3gnt3
Usp13		P4ha1	Reg3g	Itih5		Zfp493
Celf3		Gdf9	Obp2a	Gyg		Ass1
Cdc25c		Slc23a3	Myo1a	Dgke		Sox18
Klrb1f		Efhc1	Slc13a5	Kif13b		St3gal1
Mesp1		Rbm12b2	Slc51b	Cyp4a31		Hamp2
Cdh15		Lefty2	Mmp7	Uggt1		Nedd9
Dscc1		Gm2083	Bhlhe22	Akr1b8		Gm7827
Neto1		Tmem139	A1bg	Fam129b		Asic1
BC049352		Hsph1	Tmc5	Pim3		Morc3
Tex38		Sytl5	Arntl	Naip6		Nfxl1
Pnlip		Rex2	Dmbt1	Zfp354c		Wdr25
Cyp2ab1		Dach1	Ntf3	Dap		Ggt6
Cd200r3		Ccdc38	Pdk4	Dclre1b		Myh10
Tex13		Mboat2	Gpx2	Hnmt		Dffa
Patl2		Klrg2	Gm10408	Pygl		Pkmyt1
Pdzd9		Doc2g	Npas2	Zfp442		Nod2
Tmem74b		Scube3	Bmper	Cxx1b		Ptpro
Xlr5b		Fer1l4	9530077C05Rik	Slx4ip		Dnajc17
Stmnd1		Gngt1	Padi1	Zfp763		Pycard
Vwa3a		Car15	Enkur	Thada		Chaf1b
Dnah5		Ntf5	Cckar	Aph1b		Nme6
Ctnnd2		Tmem40	0610010B08Rik	Dynlt1b		Frk
Col10a1		Cdr2	Nanog	Ext1		Ntf3
Kif18b		Zfp872	Mmp8	Eln		Cnn1
Gm13242		Tigd3	Gabrp	Treml2		Nfkbie
Ly6f		Inhbe	Bex4	Frs3		Npnt
C87414		Rbfox1	Elane	Cds2		Pde3a
Rs1		Slc5a5	Rsph1	Zkscan8		Mamdc4
Usp29		Fam217a	Itga2	Plscr1		Camkk1
Klk1b11		Gp9	Dclk1	Setd7		Rcor3
Fhl2		Kcnrg	Cdkn1a	Alg12		Purg
Tmem178b		Apoc4-apoc2	AA467197	H6pd		Fgr
Fam205a2		Gm14430	Gapt	Chmp4c		Adcy4
Nrn1l		Sv2a	Trpv6	Slc4a8		Kcnk13
Pou3f2		Pdcd1lg2	Rhbdl2	Tnfaip8l3		Pcdhgb1
Mylk2		G6pc2	Cpne5	Cenpw		Zfp932
Pcdhga9		Crtac1	Sptssb	Tmem154		Gbp9
Smarca1		Serpine3	S100a9	Lpin3		Inpp5d
Gypa		Gpr143	Duox2	Leprotl1		Senp1
Snai2		Ccdc64b	Scn5a	Slc25a51		Hnrnpll
Mmp13		Cts8	Adgrg7	Abhd4		Leprotl1
Gm6583		Kcne4	Orm3	Chst12		Daam2
Cabp1		Noct	Gm13304	Crybg3		Tcf7
Gm5108		Msantd1	Gm10591	Ficd		C330018D20Rik
Dmbx1		Ddit3	S100a8	Sorl1		Bclaf1
Rhox8		Sec14l5	Gm2897	Chml		Trim2
44989		Gal	3110035E14Rik	Trim45		G6pdx
Xlr4c		Svop	Prg2	Moap1		Zfp668
Frmd5		BC048671	Igdcc4	Hist1h4h		Dvl2
Gm3558		Ccdc150	Smok3c	Pnpla6		Ttll7
Map10		Stac	Cd177	Rgs5		Bcl2
Cnga3		Dbil5	Ctrb1	Gpld1		Vbp1
Dnah17		Nhs	Lrrc26	Slc52a3		Spcs2
Nrip3		Slc15a2	S100g	Zfp956		Clec9a
Lingo4		Amy2a2	Gm3286	Arhgap33		Tm6sf1
Aox2		Amy2a4	Cyp3a44	Wfikkn2		Slc22a7
Mrln		Amy2a3	Nat8f7	Tox		5730507C01Rik
Frem2		Clic3	1700028K03Rik	Entpd7		Fbxo28
Adgrf2		Slc39a2	Tmem54	Smoc1		4930512M02Rik
Prtn3		Ankrd1	Tm4sf20	Lama5		Ly86
Prg2		Ereg	Sprr2a3	Atf3		Snrpn
Sdk1		Kbtbd8	Tceal3	Wwtr1		Ubtd2
Tmem198		Morn4	Spink4	Ocstamp		Tmem51
Tubb3		Acer1	Trim67	Pnrc1		P4ha1
Slc39a12		Oscar	A530032D15Rik	Pnpla1		Slc8a1
Gm867		Tnr	Ckmt1	Pcdhgb6		Pde12
Zmynd10		Ttc30a2	Clec4a4	Cln6		Clec4f
Ptprn		Igsf9b	Cxcl5	Amigo3		Cdc42se1
Ssty1		Muc19	Gal3st2	Mest		Syvn1
Prtg		Pou2f3	Sv2c	Pxk		Rap1gap
Fkbp6		Fsd1	Gp2	Ahctf1		C1qa
Lgals12		Erp27	Orm2	Ugp2		Lyz2
Cts8		Usp13	Duoxa2	Col1a1		Sdpr
Pira4		Mrgprf	Prss57	Tnc		Prickle2
A1bg		Icam5	G6pc2	Tmem62		Plvap
Mmp25		Bcan	Muc13	Slc39a4		Osbpl5
C1s2		Dux	Saa1	Lrrc58		Itpripl1
Grpr		Fam205a2	Ctsg	Tab3		Ibtk
Ucp3		Gm14548	Hbb-b1	Zfp958		Cbwd1
Hist2h3b		Ptpn20	Anxa10	Apold1		Rgag4
Xlr3b		Myo1a	Car12	Txndc11		Ikbkg
Gadd45g		Ism1	Xlr4a	1700024P16Rik		Pfkfb2
Klra17		Gm5294	Prtn3	Hamp2		Donson
Eno4		Rhox8	Mpo	6430573F11Rik		Cep170
Rhbdl2		Ctrc	Lcn2	Ttll7		Wipf1
Tmc2		Hoxb8	6230416C02Rik	Dmxl2		Arhgef2
Bcl6		Spns3	Saa2	Sptan1		Zfp35
Rgs16		Lilra6	Ltf	Fat1		D830031N03Rik
Map3k19		Calcoco2	Muc4	Dnmt3b		Cenpa
Pak3		Amd2	Ngp	Mkl2		Ing5
Ano5		Tff2	Camp	Them6		Ccbl2
Olfr631		Bmp8a	Chil4	Rasl11b		Gpr153
Bex4		Cacng1	Rps27rt	Rere		Lrrc8e
1700028K03Rik		Mroh6		Kdm2b		Nt5c3b
Ch25h		Angptl8		Pole		Aim2
Mak		Ccdc74a		Tgfbr2		Mr1
Il27		Itgb1bp2		Twist1		Prex1
Rsph1		Sult6b1		Zfp689		Osbp
Capn11		Ecel1		Ntrk2		Pnp
Gm20865		45183		Pars2		Etohi1
F2rl3		Hhatl		Fmo1		Ccdc15
Gucy2g		1110017D15Rik		Garem		Tlr3
Gdf7		G6b		Arid3b		Lmna
Otog		Lrrc71		Rbm43		Lcor
Cntn3		Pcdhb21		Sell		Hamp
Ccr10		Dmbt1		Nupl2		1810011H11Rik
Trim17		Tac4		Avpr1a		Mlkl
Nat8f7		Ccnb1ip1		Rad54l2		Loxl1
Hist1h4k		Aqp12		Sik3		Pde6d
Ifnz		Rbpjl		Gck		Ccdc189
6230416C02Rik		Clec4b1		Kif23		Slc18a1
Hpca		Ly6g5b		Cend1		1700040L02Rik
Kbtbd6		Cckar		Slc35e4		Plcd1
Gm3264		Fank1		Ptpru		Akap11
Gm13304		Cela1		Syt15		Tshz3
Gm10591		Ccl3		Clca3a1		AF251705
Trpc2		Gm20736		Ddc		Klhl22
Hist2h3c1		Prdm5		Foxo1		Ifit2
Ucp1		Morc1		Hk2		Gm20594
Xlr4a		Hspa1a		Acpp		Map3k12
		Esp6		A830010M20Rik		Lrriq3
		Hist1h2ah		Agpat9		Garem
		Gpr156		Snx32		Rnf135
		Larp6		Tmed3		Ugt1a1
		H60b		Fam53b		Fam49b
		Tnfrsf17		Incenp		Zfp385c
		Wfdc6b		Piezo2		Smc1b
		Gm5936		Rusc1		Ttll13
		Gm16513		Gpcpd1		Agmo
		Fam26d		Hirip3		Hspa12b
		Idi2		Slc37a4		Adamts7
		Insrr		Acer2		Olfml3
		Cela3a		Hspa5		Gca
		Methig1		Gal3st3		Rarb
		Eya1		Idh2		Tagln2
		Gm6904		Smarcd1		Nip7
		Mcidas		Pnpla2		Rhof
		Hspa1b		Rab11fip5		Dsn1
		Gm5114		D8Ertd82e		Dck
		LOC101055671		Gypc		Cyp21a1
		Vwa5b2		Pcdhga5		Dusp1
		Gm20867		Dbf4		Sema5a
		Atp2b3		Tmem200b		Tnfrsf26
		Tmed6		Loxl4		Rac2
		6230416C02Rik		Tbc1d30		Kctd18
		Cuzd1		Hsd17b6		Zmym6
		Reg3d		Epha4		Abca6
		Try10		Drc1		Micall1
		Gp2		Gm7694		Aass
		Pla2g1b		Atpif1		Cd180
		Amy2b		Exo5		Zfp959
		Klk1		Nphp1		Chst13
		Serpini2		Gas2l3		Snx6
		Pnliprp2		Gpr68		Cpeb1
		Gm21975		Abce		Cerk
		Cela2a		Lcor		Mreg
		Gm2663		Zfp746		Serpinb6b
		Reg3b		Inpp1		Fbln1
		Reg3a		Ttll11		Psmf1
		Pnliprp1		Thnsl1		Tbx2
		Pdia2		Zc3h6		Fat1
		Prss1		Adm		Pik3c2a
		Cpa2		Eif2ak3		Ccdc78
		Gm10334		Pitrm1		Fosb
		Sycn		Tbx2		Cd72
		Ctrl		Arhgef5		Midn
		Zg16		Cdc42ep5		Fundc1
		Prss3		Wdr5b		Cep83
		Gm5771		Rnd2		Cntn2
		1810009J06Rik		Steap4		Tpm4
		Clps		Frmd4b		Ispd
		Cpb1		Mllt3		Ift122
		Cel		Zfhx4		Trpm2
		Pnlip		Gpr160		Itga1
		Cpa1		Slc7a5		Dzank1
		Reg1		Pik3ip1		Rnls
		Reg2		Fga		Ptger1
		Ctrb1		Ikbkg		Ppt1
		Try5		Gsta3		Alg12
		Rnase1		Abcd4		Ankrd10
		2210010C04Rik		P3h1		Cdca4
		Prss2		Parp16		Hoxb2
		Cela3b		Ormdl3		Tcf19
		Try4		Fstl3		Riok1
		Amy2a5		Slc3a1		Pla2g4b
				Pdgfc		Susd6
				Slc39a6		Recql
				Oas1a		Pim2
				Pcsk5		Rnf181
				Cidec		S1pr2
				Ankrd42		Slc8a3
				Zfp287		Arhgef9
				Cyp2c54		Las1l
				Sarm1		Sowahc
				Gja4		Sh2d4a
				Cela2a		Btc
				Fancc		Rsad2
				Creb3l2		Mtfmt
				Rrp12		Snx11
				Mrgpre		Serpinb9
				Spred1		Gdf6
				Zfp759		C4a
				Smox		Tns4
				Zscan20		Ppip5k1
				Pid1		Ccbe1
				C330013J21Rik		Sepn1
				Alpl		Dmpk
				Pbx3		Ralgds
				Cad		Kif5b
				Rhbdf2		Myo19
				Eva1c		C1qc
				Epha3		Lxn
				Cnnm2		Ppif
				St3gal1		Npdc1
				Zfp202		Zfp202
				Pde10a		Rfx7
				Arid3a		Il5ra
				Egr1		Fbxo25
				Fam171b		Arhgef7
				Ltc4s		Elovl1
				Alg2		Rarres2
				Tubb4b		Klhl4
				Srxn1		Zfp426
				Nhlrc1		Fam101b
				Cerk		Nudt14
				Atg16l2		Ttc26
				Mageh1		Syt9
				Pde3a		Net1
				Cit		Lair1
				Rad18		Hbb-bt
				Shroom3		Cep135
				Arhgef7		Haus3
				Gm11437		Sh3bp2
				Ercc6l		Antxr1
				Cldn15		Nbea
				Espn		Myl9
				Tmigd3		Fermt1
				Ska3		Desi2
				Fkbp7		Cyp2c40
				Fam63b		Pstk
				Epb41		Zfp654
				Cep85		Lad1
				Plac8		Rcan3
				Mapk1ip1		Ubap1
				Fam81a		Slc18a2
				Lrrc8b		Smtnl2
				Ccdc166		Ikbip
				Slfn4		Fancc
				Wdr92		Rec114
				Gad2		Gsg2
				Aurkb		Nhlrc1
				Aurka		C3ar1
				Fasn		Hexim2
				Foxp2		H2-T22
				Mroh2a		Snx20
				Eif1a		Itm2a
				Xdh		Egfem1
				Abcg8		Gna15
				Oscp1		Pigv
				Gramd4		Fmnl2
				Asah2		Vmn1r58
				Zfp820		0610009B22Rik
				Net1		Cks2
				Slc18a1		Abtb2
				Fam102b		Ccdc151
				Olfr1034		Srm
				Gm20767		Ckap5
				Lpl		Lyrm9
				Trim68		BC035044
				Atp6v0e2		Tmem38a
				Aim1		Eva1c
				Nupr1		Cd28
				Fam161a		Selenbp1
				Cited4		Rlf
				Arl11		Ifi30
				Aebp2		Mex3d
				Prodh		Tyrobp
				Pxylp1		Slx4
				Apaf1		A430105I19Rik
				D830030K20Rik		Myo1b
				Ccdc134		Ctsl
				Tubd1		Rnase4
				Tmie		Fam189b
				Nrip1		Prmt2
				Sqrdl		Scn1b
				Nlgn2		Cul9
				Cbfa2t2		Tmem80
				Anln		Pdzd2
				Rgs12		Pde7a
				Pnp2		Plekhg5
				Rab40b		Cyp1b1
				Dlec1		Zfp457
				Nol3		Ccr5
				Snhg11		Kcnab2
				Scd4		Runx3
				Ccsap		Lin9
				Aspn		Stox2
				Efhd1		Dnase1l2
				Smim24		Mill2
				Pde4d		Spry4
				Siglec1		Megf9
				Grin3b		Slc35e3
				Gramd1b		Alkbh1
				Ttbk1		2510009E07Rik
				Ctps		Vav1
				Cacna1a		Fam118b
				Btc		Xaf1
				Ppp1r3b		Mark1
				Rrp1b		Skp2
				2210013O21Rik		Itpkc
				Prom1		Plekhg2
				Rfx5		Pik3c2g
				LOC100038947		Gnpda1
				Sp140		Ccp110
				Gnrhr		Cxx1c
				Zscan2		Ahctf1
				Tecpr2		Arhgap25
				Ifitm3		Akap12
				Cyp3a13		Agxt2
				Slc17a1		Olfr1396
				Abcg5		Hs2st1
				Gng2		Hspa4l
				Rbpms		St3gal6
				Oas1g		Fem1b
				Rab4a		Zfhx2
				Rasd1		Golim4
				Zcwpw1		Prkcq
				Cyb561		Rrp12
				Kng2		Ostc
				Klhl26		Top1mt
				Evpl		Cd300lb
				Dync2li1		Pdss1
				Chrnb2		Gpld1
				Mthfr		Itih5
				Srl		Phospho2
				Wipf3		Tbkbp1
				Asap1		Ets2
				Trib2		Carf
				Cdnf		Mpp7
				44986		Kif3b
				Hhipl1		Epcam
				Tkfc		Ly6e
				Kcnn2		Hba-a1
				Smim3		A630033H20Rik
				Plekhm3		Numbl
				A430105I19Rik		Gbp8
				Grb10		Dph6
				Nek2		Rad9b
				Col4a1		Slc5a6
				Itih4		Pnpla3
				44988		Grhl1
				Cldn1		Galnt11
				Serinc3		Dimt1
				Edn1		Nans
				Vcam1		Adam15
				Pik3c2g		Egfl7
				Ccdc80		Tcn2
				Npy1r		Aldh1l2
				Gbe1		St3gal5
				Cacnb1		Gtf2e1
				Mreg		Gnpda2
				Zfp113		Dusp19
				Fosl2		Serpina3c
				Rcan3		Wrb
				Oip5		Rnf150
				Smc2		Fuca2
				Iqcg		C1qtnf4
				Elf3		Jrk
				9030025P20Rik		Pitpnm1
				Utp20		Klf6
				Serpine1		Thsd4
				Spns2		Senp8
				Med13l		B3gntl1
				Zfp677		H2-Aa
				Lrrc8c		Cpz
				Car11		Trim37
				Zmiz1		A830018L16Rik
				Reep4		Aga
				Ptk7		Apbb1ip
				Cds1		Foxr1
				Asb4		Gmip
				Tmem2		Hltf
				Zfp775		Spef1
				Itprip		Arhgef25
				Flt3		Lyplal1
				Gas7		Rock2
				Ror1		Srsf7
				Eid2		Kng2
				Spats2l		Mphosph10
				Plekhg1		Aldh1a3
				Polr1a		Trim30a
				Tlr13		Fgfr3
				Aldh1l1		Plac9a
				Inhbb		Tuba1a
				Szt2		Acta2
				Ccdc78		Gldc
				Ccdc57		Slc16a6
				Rbfox3		Usp18
				Tmem231		Cln5
				Lipo1		Parp2
				Rapgefl1		Rtkn
				Cerkl		Dhx29
				Lrg1		Vps37c
				Hapln4		Spata2
				Sdf2l1		Opn3
				Gemin8		Itgb8
				Src		Fam65c
				Fam171a2		Col20a1
				Zfp36l2		Angpt1
				Spata6		Mbnl3
				Adamts6		Ddb2
				Tubb6		Tat
				Ednrb		Lgi4
				Nrap		Prrg3
				Gdf3		Ethe1
				Eda		Pprc1
				B3galt1		Ifit3b
				BC022687		Calr3
				Tab1		Eif1a
				Fam64a		Soga1
				Slc19a1		Zfp697
				Esr1		Acvrl1
				Gbp10		Chadl
				Hfe2		Hip1
				Cdkn1c		Nek2
				Car2		Gal3st1
				Cyp3a59		Ush1g
				Plscr2		Batf3
				Creb3l1		Ptprm
				Cyp4f16		Ncapg2
				Tnfrsf10b		Tnfaip2
				Slc30a10		Plpp1
				Slc20a1		Rc3h2
				Fosb		S100a11
				Cenpt		Sec23b
				Adamts4		Mndal
				Heg1		Neil2
				Ugt2b35		Gp1ba
				Abhd1		Intu
				Mgmt		Haus6
				Ncmap		Saa3
				Npcd		Lpcat4
				Rhpn2		BC005561
				Cdca7l		Gpr135
				Etv5		Nfam1
				Map4k4		Mapkapk3
				Fermt1		Loxl3
				Zfp81		Tmem44
				Zfp760		Armt1
				Ppil6		Dcxr
				Gsg2		Fam46c
				Wdr78		Fcer1g
				Slc41a2		Ap3m2
				Nid1		Il10ra
				Zfp94		Slc26a6
				Pde7a		Far2
				Nes		Pus7
				Sema3f		Zfp607
				Ppp1r3g		Adamtsl4
				Zfp385a		Ago3
				Slfn9		Actg1
				H2-T9		Flt3
				Fgl1		Galnt3
				Cdh4		Lmntd2
				Ift122		Mmp19
				Ugt2a1		Galnt7
				Prr36		Ptpn13
				Arrdc2		Laptm5
				Nipa1		Dock2
				Tmem87b		Tns1
				Plau		Marveld1
				Ms4a8a		Fermt3
				Trim2		Tead4
				Fam124a		Zfp213
				Klhl3		Zfp30
				Sbk1		Fgd2
				Nos3		Dnajc9
				Tsc22d3		Slc30a10
				Vil1		Ssbp4
				Aif1l		Afap1l1
				Tnfaip6		Tg
				Tns1		Ncmap
				Fam118a		Taf9b
				Arhgap11a		Palm
				Ibtk		Arhgef5
				Mtus2		Cers5
				Synpo2l		Myh11
				1810011O10Rik		Cnp
				Rab3b		Gna13
				Pklr		Phf23
				Ppp1r26		Stk10
				Phf11d		Aph1b
				Bcl6		Sat1
				Rnf125		Ccr9
				Adamts12		Spata7
				Zfp808		Fxyd6
				Syne1		P3h2
				Ip6k2		Glis3
				Rad9b		Maml2
				Dusp6		Lhfp
				Mks1		Pi15
				2010107G23Rik		Rgs5
				Ugdh		Zfp68
				Tab2		Pole4
				Mgst3		Fcgr1
				Igf2bp3		Tacc2
				Sgsm1		Slfn8
				Smco1		Fndc1
				St3gal5		Zfp939
				Cdc14a		Bbs4
				F13a1		Srrm4
				Klhl41		Usp31
				Cyp4f39		Thsd1
				Cdca5		Tusc5
				Plat		Tia1
				1700047I17Rik2		Ccl6
				Gpr161		Fam83g
				D17H6S56E-5		Ecscr
				Mcc		Aebp2
				Gpx7		Spdya
				Ephx1		Ctps
				Nr0b2		Adrb3
				Fbxo32		Abcd4
				Lrrn3		Gdf10
				Cebpd		Wipi1
				Dock3		Glrx3
				Gzmb		Srp54c
				Wnt9b		Tctn2
				Slc35g1		Ddx60
				Htatip2		Srfbp1
				Arhgap32		Ahdc1
				Srp54b		Ccdc130
				Ahrr		Gm7102
				2010300C02Rik		Rbm4b
				Rassf9		Aoc3
				Clrn1		Serpinb6a
				Hrg		Zfp385a
				Fmo5		Ugt2b36
				Zcchc3		Bcor
				Ces2c		Prdx3
				Id1		Il33
				Reep1		Rab19
				4930452B06Rik		Sox4
				Loxl2		Pomgnt2
				Ptpn9		Calml4
				Cda		B4galnt3
				Thrsp		Rwdd2a
				Hmox1		Fbxl16
				Syt12		Lancl1
				Sult1a1		Sdhaf1
				Mis18bp1		AI607873
				Bbs4		Hsf2bp
				1700067K01Rik		Cd74
				Dsg1c		Zc3h8
				Ier5		Slc5a3
				Cpeb4		Akt3
				Gskip		Arf6
				Hkdc1		Gm8923
				Syngap1		Itpr3
				Slc16a7		Cfap126
				Stmn1		Mlec
				Mmp28		Pip4k2a
				Abtb2		Heg1
				Nfasc		Pkp3
				Zfp143		Elac1
				Ccng2		Tlr4
				Cep85l		Nt5dc3
				Atl1		Dusp5
				Zfp608		Xdh
				Wbscr17		Ifit1bl2
				Lrrn4		Traf3ip3
				Map1b		Pid1
				Nrg4		Hspa13
				H2-Bl		Atp6v0e
				Pim1		Ddit4
				Chrna4		Rpgrip1l
				Glis3		Scoc
				Trim7		Zfp438
				Tango2		Wdr35
				Hif3a		Dnajb9
				Creld2		Gbp2b
				Hecw2		Tbccd1
				Map3k13		Mblac1
				Fam234b		Pou2af1
				Etv1		Ccdc122
				Nucb2		Arsk
				Cpxm1		Hinfp
				Slc8a3		Ccnyl1
				Megf9		Tspyl2
				Slco1a4		Dnajb4
				Setbp1		Ntm
				Acot6		Ccl21a
				Myadm		Pld4
				Pdzrn3		Emilin2
				Tlr9		Gatsl3
				Epdr1		Jazf1
				Fam198a		Txndc16
				Pkn3		Serpinh1
				Chka		Pold4
				Csrnp1		Hck
				Unc5b		Thbs1
				Pcdhb16		Zap70
				Sema5a		Glt1d1
				Prr11		Sarm1
				D830031N03Rik		Ifit3
				Hexb		Thnsl1
				Samd4		Cdc42ep2
				Il11		Pde4b
				Ccbl2		Napb
				Pgd		Adamts14
				Gpnmb		Sell
				Acad10		AB124611
				Amica1		Suco
				H2-Eb2		Slc10a3
				Apol7e		Cth
				Tvp23a		Pi16
				Trim24		Jph2
				Smpdl3b		Slc25a35
				Mettl7a1		Filip1
				Sesn3		Eif2b3
				Foxq1		Hba-a2
				Trim80		Ufsp1
				Zbtb8b		Clec4n
				Slc5a1		Tubd1
				Irs2		Slc25a15
				Zfp345		Myl4
				Ldhb		Rad51c
				Fndc3b		Slc44a3
				Vash1		Rbm43
				Manf		Cbl
				Arl4d		Unc5b
				Cntn2		Cfap36
				Col4a2		Anxa1
				Zfp382		Thbd
				Tceanc		Nup43
				Ttc16		Ppbp
				Ccdc141		Strada
				Ugt1a1		Erich1
				Grk5		H2-T24
				S1pr3		Csf3r
				Zfp788		Helq
				Endog		Rin1
				Galnt6		Atp7a
				Slc2a1		Dusp7
				Slc6a2		Hbb-bs
				St8sia1		Lmln
				Tnfrsf23		Cyp4f39
				D2Wsu81e		Sptlc2
				Cldn6		Lrrcc1
				Clec1a		Igfbp5
				Mansc1		Glrx
				Mst1r		Pgpep1
				Arhgef28		Ddr1
				Tpte		Plac9b
				Srcin1		Prkcb
				Aldh1a2		Itgb2
				Mtmr11		Tlr9
				Apc2		Pomk
				Kif18a		Dact3
				Bzrap1		Pdrg1
				6430571L13Rik		Sparc
				Atp4a		Slc5a12
				Wnt11		Fbxl4
				Gja5		Brsk1
				Zfp462		Pdlim1
				Slc37a1		Tspyl3
				Trib3		Lrrc4c
				Trim30b		Slc10a6
				Rcan2		Lrrc24
				Col5a2		Boc
				Dlgap5		Agpat1
				Rad54b		Ift140
				Ly6g		Rps27l
				Postn		Tmem47
				Nuf2		Shroom3
				Wipi1		Klf16
				Tmem71		Hfe2
				Gclc		Hpcal1
				Ccdc14		Arhgef16
				Dfna5		Dclre1a
				Mcam		Nipa1
				Acss3		Cep78
				Ttc26		Trps1
				Ly6a		Txndc11
				Slc25a27		C1qb
				Snx10		Gas2l3
				Aqp3		Acox2
				Teddm1b		Cc2d2a
				Nos1ap		Dtx4
				Gldc		Trim45
				Kif15		Tab1
				Slc22a7		S1pr3
				Mbip		Leo1
				Pcyt1b		Cdc42bpg
				Mapk13		3110052M02Rik
				Napepld		Dnajc10
				Sirpb1a		Inpp4a
				Erich5		Ackr3
				Neurl1b		Adcy7
				Tlr7		Chchd6
				Zfp551		Parp8
				Myom1		Nlrp1b
				Kcnk3		Zfp786
				9130409I23Rik		Tectb
				Pomgnt2		Hhipl1
				Ccp110		Milr1
				Lrig3		Sac3d1
				Slc28a3		Lrrc39
				Scn3b		Tbcel
				BC021614		Cdkl4
				C920025E04Rik		Med30
				Zfp827		Vcam1
				Gstm1		Nckap5l
				Plin4		Tmem87b
				Mpzl1		Dchs1
				Dtx4		Itpr1
				Slc26a6		Lyrm1
				Pou2af1		Oat
				Ptgr1		Slc4a1
				Nos1		Myrip
				Ripk4		Ugp2
				Atp10d		Cenpj
				Mansc4		Vsig4
				Akap12		Fam111a
				Ces2g		Nedd4l
				Misp		Zc4h2
				Scn2b		Aldh1l1
				Igf2bp2		Ints6
				Jag2		Ppic
				Mad2l1		Ppp1r3d
				1700017B05Rik		Cpe
				Tmprss9		Mis12
				Lonrf3		Sptan1
				Akr1d1		Slc1a4
				Fhl3		Eml1
				Socs2		Rprd1a
				Csnk1g1		Phldb1
				Serpina3c		Commd3
				Aldh1b1		Kctd5
				Snai3		Cachd1
				Tulp2		Hecw2
				Clic6		Plxna1
				Zak		Tigd3
				Acacb		Siva1
				Bach2		Mertk
				Pgbd1		Zfp41
				C1qtnf6		Alkbh4
				Map3k9		Megf6
				Ube2u		Fancm
				Tacc3		Tmem41a
				Ffar4		Mak16
				Usp43		Gfod1
				Chaf1a		Arl13b
				Cenpu		Slc3a1
				Slc16a5		Sgcb
				Rab11fip4		Zfp366
				Dcaf4		Speg
				Zfp811		Fbxo44
				Fam71e1		Acot11
				Adra2a		Tob1
				Rgs4		Tamm41
				Figf		Pcdhgb7
				Rpgrip1		Trabd2b
				Gadd45b		Stx18
				Six4		Phf11a
				Ly75		Spata24
				Tmem41a		Evl
				Ltbp2		Slc6a9
				Gspt2		Utp20
				Il6ra		Lrrc74b
				Susd6		C920025E04Rik
				Il20rb		Micalcl
				Grip1		Ldb2
				Alox5		Pkn3
				Pcdh17		Asrgl1
				Mgat5		Map3k13
				Col6a6		Ikzf1
				Gbp11		Apol9a
				Scd3		Trmt61a
				Fam35a		Abr
				Cnst		Ksr1
				Cdk1		Mmrn2
				Kif11		Abcc1
				Plag1		Rab33b
				Klhl29		Cep162
				Celsr2		Fbxw9
				Ppl		Tagap
				Ptk6		Plekhg1
				Pcp4l1		Pcgf1
				Tenm4		Trpv4
				Gprc5b		Zfp7
				Nedd4l		Ssc5d
				Zfp334		Ptger4
				Rhbg		Klrd1
				Rdh5		Lpar5
				Zfp791		Nupr1l
				C1qtnf4		Retnlg
				Rusc2		Ms4a7
				Cyp2c37		Rnf122
				Cyp1a1		Prcp
				Ube2c		Spats2l
				Fgf12		Mag
				4930486L24Rik		Il18rap
				Itga11		Arhgap15
				Bcl2l1		Elmo1
				Srd5a2		A630001G21Rik
				Cpeb2		Nid1
				Fst		Tsc22d2
				Hist1h1c		Cxcl10
				Cry1		Zswim1
				Mfsd2b		Cfp
				Ovgp1		Ncoa7
				Abca4		Rab23
				Tmem45a		Snrnp25
				Creb3l4		Tmem189
				Sphk1		Gm5113
				Chl1		Zfp874a
				Hhipl2		Plcg2
				Bcam		Hnmt
				Dbn1		Fbxl5
				Itgb3		Hid1
				Prrg3		Wnt9b
				Mmp7		Csrp1
				Lgalsl		Tvp23a
				2410131K14Rik		Rgs12
				Hyou1		Tmed8
				Clmp		Zfp251
				Esrp1		Dido1
				Pik3r3		Mpzl2
				Cd300e		Aifm2
				Kcnt2		Vwf
				Slc43a1		Rrs1
				Kif9		Cyb561
				5330417C22Rik		4930579G24Rik
				Kif20b		Clca3a2
				Gm21319		Star
				Tgtp1		Gdpd5
				Sema3a		Fam78a
				Dkk2		Tigar
				Rasl10b		Rps6kl1
				Ankrd2		Pcbp3
				Fmr1nb		Fktn
				Fgfbp3		Gypc
				St5		Il20rb
				Pramel4		Gpr160
				Tstd1		Psd
				Hmmr		Uba6
				Zfp934		Zswim3
				Plcd1		Plaur
				Slc2a4		Reep4
				Cacnb3		Spata1
				Uhrf1		Stx1a
				Treh		Rnf180
				Hspbap1		Atad2
				Pigf		Atp6v1d
				Tiparp		Padi4
				Enah		Tbc1d9
				Mup18		Anxa3
				Fbxo47		2010107G23Rik
				Cep112		Cdip1
				Ap1m2		Ttll11
				Aaas		Pde6g
				Fam134b		Apc2
				Tmem100		Tubb5
				Far2		Tiparp
				Cd34		Fbln5
				Kif4		Foxn2
				Sobp		Uaca
				Grhl3		Notch3
				Tubb2a		Zfp454
				Chrm1		Mpv17l
				Marveld3		Tmem138
				Zwilch		Shc2
				Cyp17a1		Zbtb2
				Bub1b		Ifi204
				Zfp13		Mxra7
				Slc34a2		Fndc3b
				Mast4		Rusc1
				Mzf1		Aox1
				Hist1h4n		Plekha1
				Chadl		Ednrb
				Ppp1r3c		Ampd3
				Serpinb6b		Zfp605
				Zyg11a		Gm2083
				Rrm2		D130040H23Rik
				Ikbke		Col4a1
				Sez6l2		Akap17b
				Slc6a9		BC029214
				Sesn1		Lrrc25
				Tusc5		Plcl1
				Cyp2c70		Mier3
				Tmem252		Myof
				Serpina3m		Fkbp7
				Morc4		Gja1
				Mastl		6430550D23Rik
				Sgol1		Ccnd2
				Gpr34		Kdm6b
				Lmod2		Mrc2
				Pof1b		Gse1
				Uchl1		Prdm16
				Zfp365		D630033O11Rik
				Dusp1		Ccl2
				Fbxo44		Dnaic1
				Slc6a8		1810046K07Rik
				Casz1		P2ry12
				Kif14		Phf11b
				Fam84b		P2rx7
				Adamts9		Lrrn4
				Bax		Abcb9
				Ccna2		Zfp420
				Flrt2		Oas3
				Isyna1		Gem
				Gm10662		Tbc1d31
				Bicd1		Nlrc4
				Gsta4		Arid5a
				Ncaph		Ereg
				Lrtm1		Spic
				Ypel2		4921524J17Rik
				Ric3		Gyg
				Gjc1		Ccno
				Wisp1		Tmem229a
				Kif5c		Ankrd1
				Cables1		Nr4a3
				Baiap2		Arap2
				Trabd2b		Arfgap3
				BC053393		Teddm1b
				Slfn3		Tgfbr2
				Mdm1		Dok3
				Plk4		Relt
				Slc26a8		Cyp1a1
				Tcte2		Igsf6
				Sacs		Unc13d
				Nme5		Arhgap44
				Saxo2		Cdc25a
				Cfap69		H2-Eb1
				Dsg1b		Nme4
				Nyx		Gata2
				Mmp2		Nufip2
				Fmn2		Dpep1
				Hsbp1l1		Ppm1j
				Gp1ba		Sema3a
				Snai2		Amd1
				Fam83f		Gfra2
				C330021F23Rik		Ppip5k2
				Mdm2		Idh2
				Kirrel3		Irf7
				Shisa8		Kctd1
				B3gat2		Cdr2l
				Nat8f6		Cep192
				Fbxo2		Fstl1
				Obsl1		Srp54b
				Pkp3		Kdelc1
				Acnat2		Itga6
				Nebl		Sdf2l1
				Lhx6		Bcl2l1
				Phf11a		Zfp964
				Lrp8		Cchcr1
				1700020L24Rik		Cxxc4
				Sowahb		Nemf
				Trim59		Tmie
				Ace2		Anxa9
				Exoc4		Zfp131
				Gstm2		Ifitm3
				Chil1		Matn2
				Cacna1c		Car2
				Cdca3		Clec4a3
				Pakap		Pirb
				Tceal8		Pah
				Nusap1		Zscan20
				Thbd		Gm14440
				Scube1		Fbn1
				Plcxd1		Pdik1l
				Gdpd3		Mfge8
				Slc5a8		Rasgrp2
				Zfp599		Slain1
				Ndrg4		Evc2
				Pqlc3		2210013O21Rik
				Doc2b		Celsr2
				Plek2		Fanci
				Cenpi		Ube2g2
				Shh		Hist1h2bg
				Ildr1		Cd48
				Chn1		Sash3
				Sly		Pkib
				Spag5		Pyhin1
				Dusp8		Rasa4
				Gal3st1		Nphs1
				Krt23		Slc7a4
				Asap2		Cysltr1
				Emb		Them6
				Zfp518b		Slc41a3
				Zc3h12d		Abhd4
				Ptpdc1		Pgam2
				Ankrd55		Taf5
				Micalcl		B4galnt2
				Abcb1a		H2afx
				C1qtnf9		Tbx21
				Nefh		Lmod1
				Eif5a2		Ripk4
				Trim72		Fcgr4
				Cabp4		Serpina3g
				Ptprt		Slfn2
				Top2a		Icosl
				Extl1		2610301B20Rik
				Mbl2		Spp1
				Plk5		Sirpa
				Faim2		Samd10
				Ifi44		Gm5431
				Traip		Fam13b
				Prdm11		Tifa
				Egf		Otub2
				Fam132b		Zfp456
				Acsl6		Sectm1a
				Ccdc40		Ttc21b
				Lgi3		Ifit1bl1
				Prelid2		Celf4
				H2-T3		Trim43b
				Fam169a		Mogat1
				Ccr9		Rhoq
				Tacc2		Grhl2
				Gbp3		Zfp280c
				Cyp2g1		St6galnac4
				Cers6		Zfp558
				Dab1		Fam84b
				Als2cr12		Fam19a5
				Pp2d1		Zyx
				Bbc3		Sp140
				Cnbd2		Zfp61
				Cbr1		Hcar2
				Jade2		Csgalnact1
				Cyp3a57		Nfkbid
				Tpx2		Setbp1
				Mterf1b		4930451G09Rik
				Slc45a3		Scn7a
				Fos		Tmem266
				Chtf18		Rbm46
				Neurl1a		Creb3l2
				Ccdc92		Lacc1
				Ildr2		Dnaja4
				Brca1		Ddc
				Trpm3		Gbe1
				Nfil3		Pros1
				Alox15		Tmtc1
				Pcdh9		Mthfd1l
				Irf2bp2		Kif21b
				Stxbp5l		Fam102b
				Tmprss2		Ccdc57
				Cd93		Cyp2c38
				Mettl21e		Eif2d
				Tchh		Nos1
				Plxna2		Pcdh7
				Mki67		Nupl2
				Ces2e		Trim5
				Lbx2		Ficd
				Tspan32		Vstm4
				Kcnd3		Fam84a
				Klhdc1		Nat1
				Dpep2		Ncf2
				Trerf1		2210404O09Rik
				Nek5		Bco1
				Depdc1a		Myo9a
				Insig2		Piezo2
				Fam110a		Cyyr1
				Flrt1		Naip6
				Slc13a3		Hdac9
				4930519G04Rik		Epsti1
				Ccdc85a		Mpzl3
				Racgap1		Kdm2b
				4930563E22Rik		Plppr3
				Stkld1		Lrrk2
				Hrct1		Ihh
				Cyp26a1		Prkab2
				Foxm1		Adam28
				Derl3		Cyp2c69
				Cngb1		Klhl11
				Ypel1		Mpeg1
				Pitpnm3		Cd44
				Nt5e		Crx
				Phf21b		Plekha4
				Cdca2		Sulf1
				Abcc4		Prr11
				Fam46c		Arhgef6
				Dgkb		Ap1s2
				Igdcc4		Rap2b
				Npc1l1		Col1a2
				Fbxw10		Mapk7
				Pif1		Dusp6
				Mmp12		Rorc
				Actn3		H2-M3
				Myo18b		Atp1b2
				Itgb6		AI413582
				Pip5k1b		Btnl9
				Rph3a		Ppp1r18
				Notch1		Tsen54
				Bmp8b		Itgb3
				Bglap3		Tchp
				Hist1h4i		Csnk1g1
				Nuggc		Smarcd3
				Olfr1396		Ptar1
				Cdca8		Alg2
				Adora1		Rad18
				Ect2		Slc35g2
				Stk32a		Galnt12
				Neto2		Cttnbp2
				Nr4a1		Mctp1
				Nipal1		Emid1
				Fcamr		Tead1
				Slc4a5		Snai1
				Iqsec3		Pus7l
				Mycl		Gm14325
				Bub1		Cx3cl1
				Espnl		Oasl2
				Vax2		Taf1c
				Spink5		Zfp950
				Fam110c		Tlr13
				Clspn		Gpr68
				Hey2		Fmn1
				Timp1		Exog
				Vcan		Ttc41
				Fez1		Fam35a
				Acoxl		Zfp354a
				Spag17		Abcg1
				Map2k6		Rnf113a1
				Fabp4		Fam105a
				Troap		AA986860
				Shcbp1		Plgrkt
				Ccnd1		Syt11
				Tsku		Abcd1
				Rec8		Msc
				Il22ra1		Adap1
				Fanci		Ldoc1l
				Tnnc1		Ildr1
				Cfap157		Mthfd2
				9030617O03Rik		Syne1
				Mfap3l		Nlgn2
				Klri2		Baiap3
				Spry4		Eda
				1700010I14Rik		Caprin2
				Klrb1b		Zeb2
				Polk		St8sia1
				Atp6v0d2		Hbegf
				Eppk1		Rpp38
				Ly6i		Adamtsl1
				Slc17a4		Ctss
				Kif22		Dnajb1
				Igsf9		Glis2
				Celsr1		Gstm5
				Cyp3a16		Cd63
				Clcf1		Spock2
				Sulf2		Cxx1b
				Cpt1c		Gngt2
				Vwa7		Slc39a6
				Tssk1		Sh3pxd2b
				Npnt		Zfp40
				Tead1		Hyls1
				D330045A20Rik		Cdnf
				Osbpl6		Mmp28
				Cidea		Fbxo36
				Pbk		Slc22a3
				Dnah2		Gbp11
				Bbs12		Hace1
				Ccr1		Zmat1
				Xcl1		Traip
				I830077J02Rik		Ankrd6
				Fxyd7		Ccsap
				Brsk2		Lmod2
				Sfrp2		Hoxb7
				Reg4		Hey1
				Exo1		Syt12
				Rad51		Coro2b
				Arhgap36		Fam83a
				Mok		Etv5
				Mettl24		Igsf9b
				Serpinb7		Rcan2
				Scnn1b		Ptpn7
				Ces2b		Magi2
				Rimbp2		Sgpp2
				Cd36		Mid2
				Ces1g		Fam49a
				Plppr3		Dtna
				Srrm4		Plk4
				Tbc1d2		Arhgef17
				Tmem43		Cyp2c50
				Rin1		Ms4a6b
				Espl1		Pot1b
				Myo5c		Fbxl22
				AU018091		Pde7b
				Clpx		Ncam1
				Palm2		Gm13212
				Bmp3		Cdpf1
				Cep55		Zfp658
				Sik1		Homer3
				Ifnlr1		Klhl26
				Rgs6		Fam234b
				Pkmyt1		Prkcg
				Gm5640		Rims3
				Elfn1		Hoxa3
				Armcx4		Plxdc2
				Adamts3		Rassf4
				Dnah8		Smox
				Rnase10		Setdb2-phf11c
				4930538K18Rik		Zfp334
				Plch2		Cd33
				Ubxn10		Moap1
				Esco2		H2-Bl
				6030419C18Rik		Hspa1b
				Slc22a21		Palb2
				Kcnab1		B3galnt1
				Gm3259		Cep112
				Stil		St6galnac2
				Arhgap8		Cyp2c54
				Sesn2		Tacc3
				Cenpe		Spata6
				Casc5		Ccdc14
				Rbm46		Tmem107
				Prc1		Bud13
				Ncapg		Erf
				Hcn3		Tubb4b
				Sgol2a		Pdgfa
				Rnf144a		Chd1
				Slc4a10		Atf4
				Rnf32		Gab2
				Glp2r		Suv39h2
				Alpk3		Brd2
				Wif1		Ccdc134
				Plekhh1		Cd46
				Tmc7		Srd5a2
				Lyve1		Bub1
				Map3k6		Tmem139
				4930427A07Rik		Zfp296
				Ttc25		Gzmb
				Btnl2		Adamts12
				Cpne7		Vsig10
				Slc28a1		Hk2
				Pnliprp1		Gm14432
				Ppp1r1a		Zfp941
				M1ap		Pdgfc
				Angpt4		Asap2
				Zfr2		Tlr2
				Aoc1		Ccdc88a
				Spef2		Trim36
				Ckmt1		Grk5
				Osbpl10		45172
				Fignl1		Clec7a
				Garnl3		Vps36
				Adamts15		Sp5
				Gnat2		Ncf4
				Tuba8		Entpd7
				Rragb		Smyd4
				Syn2		Limch1
				Ren1		Dzip1
				2310007B03Rik		Sh3kbp1
				Zfp941		Dmd
				Cyp39a1		Mettl7a1
				1700029J07Rik		Ctps2
				Gcm1		Uggt2
				D630023F18Rik		Ufl1
				Col7a1		Gm4070
				Gipc2		Adamts1
				A2m		Gng11
				Tgm3		Fam72a
				Slc22a29		AI846148
				Ak1		Rbl1
				Myc		Dynll1
				Trp53inp1		Hist1h1c
				Srms		Hyou1
				Rorb		Tsc22d4
				Cyp2a5		Ttc16
				Shisa9		Nab2
				Ccng1		Lsm3
				Osgin2		Slc22a4
				Vldlr		Tmem71
				Serpina3i		Sftpd
				Mmp8		Ppm1h
				Dio3		Nrgn
				Umodl1		9930111J21Rik1
				Ptprn2		Olfml2b
				Gstt3		Thbs3
				Serpina3b		Hist1h4i
				Aen		Ophn1
				Iqcd		Fkbp10
				Serpini1		Hspa5
				Socs3		Gab3
				Nqo1		Tmc4
				Ism2		Tagln
				Zfp423		Ttc30a2
				Dusp18		Snx10
				2900011O08Rik		Cybb
				Ovol1		Ces2g
				Akr1c18		Pbx3
				Klrb1a		Fam129a
				Gm10681		Gjc1
				Btbd8		Rnd2
				Gpr176		Nipal2
				Aloxe3		Gyltl1b
				Slc7a15		Tal1
				Muc2		Neb
				C330027C09Rik		Sesn2
				Iqch		L1cam
				Lancl3		Serinc3
				Map10		Ccdc66
				Samd5		Cbarp
				Kcnj13		Kctd17
				Lrp2bp		Adm
				Xlr4b		Stk26
				Aspm		Vwa1
				Cbr3		Impact
				Acmsd		Mgat5
				Eif4ebp3		Lrrn4cl
				Podxl2		Zbed4
				Cacna2d2		Robo1
				Cftr		Dock10
				Nphp4		Serpina3m
				Pcdh15		Lysmd2
				Dnah7b		Ccnj
				Gtse1		Plpp7
				Fkbp5		Egfl8
				Atp2b2		Nckap1l
				Lhfpl4		Themis
				Ggt1		Armc7
				Serpina3n		Stambpl1
				Ttk		Zc3hav1l
				Hist1h1d		Tert
				Zmat3		Fmr1nb
				Dusp4		Stkld1
				Fam83d		Kcnk5
				0610010B08Rik		Dqx1
				Defb1		Sertad3
				Syne4		Galr2
				Gm5148		Synm
				Dgkg		Bicc1
				Tas1r1		Espn
				Fgf9		Amigo3
				Sapcd2		Krt19
				2810408A11Rik		Slc2a1
				Wnk3		Abca9
				Lingo4		Fblim1
				Wdr95		Ctla2a
				Ddx25		Zgrf1
				Erp27		Oas2
				Cdkn3		Rgs10
				Cyp2t4		Polr1e
				Lgr6		Btbd10
				Slc38a11		Irak1bp1
				Ogdhl		Ercc6l
				Cd177		Slc46a3
				Pou3f1		Rev1
				Cabp2		Itgae
				E330034G19Rik		Cd248
				Hao2		Clec2i
				Cwh43		Mfsd7b
				Prdm14		Csprs
				Vmn1r51		Mtcp1
				Folh1		Arid3a
				Cabp1		Plcb4
				1700008O03Rik		Mnda
				Ybx2		Capg
				Cox6b2		Tgfb2
				Sag		Spns3
				Agbl2		Gpr55
				Bspry		Vps37d
				Iqub		Creb3l1
				Cfap45		Rhebl1
				Hsd11b2		Srcin1
				Bsn		Pxylp1
				Gria1		Slc4a9
				9530077C05Rik		Dpf3
				Tbx15		Gzmk
				Ramp3		Pcp4l1
				Ccnb2		Srxn1
				Adcy1		Irak3
				Obscn		Phex
				Hr		Lonrf1
				Prrg4		Cdc42ep1
				Ceacam2		Bcl6b
				Gpx2		Per2
				Il1r1		Wbscr17
				Endou		Ddx26b
				Cenpf		Thap2
				Neil3		Lpl
				Plppr1		Piga
				Kif2c		Mgat2
				Adrb2		Unc13a
				Nptx1		Cdk5r1
				Slc6a17		Egflam
				Polq		Bard1
				Ak7		Tulp3
				Grik3		Zfp518b
				Wfikkn1		Slc15a1
				Ano2		1700028K03Rik
				Cpm		Htra3
				Cyp21a1		Fam229b
				Pappa2		Vcan
				Dkk1		Spin4
				Chd5		Parm1
				Npas3		Slc16a7
				Wdr72		Fcgr3
				Melk		Krt7
				1700003F12Rik		Tmem178
				Enc1		Siah1b
				Pde6c		1810010H24Rik
				Cdcp1		Golt1b
				Sult1d1		Hist2h2be
				Plk1		Galnt14
				Capn9		Nkain2
				Ndc80		Bub1b
				Akap6		Nek3
				Cenpm		Pde1c
				Hrk		5330417C22Rik
				Mmp25		Siglece
				C1s2		Mroh2a
				Gdf15		Lama5
				Vpreb3		Cenpw
				Pou4f1		Tlr8
[truncated: 2,524 more rows]

## Sheet: Liver_down
Down-regulated liver DEGs from different comparisons
NDE vs NDC	DIOE vs DIOC	T1DE vs T1DC	DIOC vs NDC	T1DC vs NDC	DIOE vs NDC	T1DE vs NDE
Gm14430	Dmbt1	Fam177a	Gm21541	Msmp	Hist2h3c1	Fam177a
Amd2	Rps27rt	Xlr3b	Ccl21c	Gm21541	Hist2h2aa2	Hsd3b5
Dmbt1	Chil4	R3hdml	Nptxr	Ccl21c	Eif3j2	Hist2h3c1
Gm21541	Gabrp	Hist1h2bk	Dbp	Apol7b	Ucp1	Serpina1e
Ccl21c	Duox2	Nat8f7	Apol7b	Sapcd1	Adipoq	Apol7b
Gm11711	Duoxa2	Hsd3b5	Hist1h2ad	Moxd1	Gm21992	Mup15
Gm20831	Eif3j2	Mall	Cldn18	Serpina1e	Dbp	Mup17
Cd209f	Olfm4	Olr1	Gm21992	Mettl7a2	Pira4	Mup14
Hist1h2ad	Adgrg7	Chac1	Gkn3	Trim34b	Kbtbd6	Pira4
Mep1b	Sptssb	Pira7	Zfp600	Bricd5	Hist1h2af	Moxd1
Lrrc31	Hist2h2aa2	Gm20831	Trim34b	Adora3	Plin1	1700012L04Rik
Oit1	Gal3st2	Ccdc79	Bricd5	Cd209f	6230416C02Rik	Xlr3b
Tff2	Tmem54	Klhl38	A630076J17Rik	Il17d	Traip	Mup7
Cyp2a4	Tff2	Gm11567	Ciart	Mup17	Retn	Sdr16c5
S100b	Muc4	Arsi	Slc36a2	Hist1h2af	Ptger3	Mup11
Olfm4	Ckmt1	Adra1d	Csmd1	Mup16	Avil	Mup12
Gkn3	Spink4	Tcp11	Clec2h	Mup12	Gzmk	8430408G22Rik
Zfp286	Muc13	Fgfbp1	Efcab11	Methig1	Ifnz	Mup16
Apod	Myo1a	Speer4c	Barx1	2010106E10Rik	Nat8f7	Slco1a1
Bricd5	6230416C02Rik	Myh2	Serpina9	Gm6904	Phyhip	Nat8f7
Ccl8	Naip7	Rgs16	Gm20831	Mcidas	Tmem198	Btn2a2
Mypn	Anxa10	Gm14685	Apitd1	Gm16513	Zfp600	Scd1
Ebf3	Oit1	Trp63	Pacrg	Hoxd9	Hist1h4k	Rgs16
Sh3bgr	Edil3	Gcm1	Gzmk	Ugt2b38	Gm4922	Mup1
Dusp9	Pira11	Pth2r	Sdr16c5	Mup15	Dlg2	Mup19
Duox2	Hbb-b1	Tulp1	Hist1h2af	Ntrk1	Ano5	Gm4724
Ptgs2	Cyp2c65	Scd1	Gm20747	Mup9	Xntrpc	Gm14434
Rem2	AA467197	T2	Cyp2c40	Mup14	Hist1h2ac	Gm14308
Tbx4	Muc20	2310057J18Rik	St8sia6	Amd2	Osr1	Msmp
Ptn	Fam83e	Il27	B3galt2	Csad	Cacna1e	Hist2h3b
Cyp3a16	Pcdhga8	Kif17	Cox8b	Izumo1r	Cpne7	Xlr4a
Gm20747	Dclk1	Eno1b	Acoxl	Scgb1a1	Dmbt1	Olfr1393
Ptpn20	Prss57	Mroh8	Akr1c18	Hspa1b	Trim17	Il27
Ubap1l	Nat8f7	Duoxa2	Zfp365	Mup7	Csmd1	Cyp4a12a
Ak5	Traip	Ush1c	Hist1h2ac	Nkx2-3	Gm16432	Slc22a28
Slc5a8	Agr2	Sult1c1	Cytl1	Tmsb15l	Sly	Xlr4c
Artn	Gpx2	Hoxc6	Vmn1r53	Lhx9	Tmc2	Mup8
Rdh12	Syngr3	Necab3	Ryr2	Mup11	Otog	Lamb3
Agr2	Clec4a4	Crisp2	Cyp2a4	Cbr2	Gdf7	Csad
Tmc5	Adora3	Mei1	Sqle	Sftpc	Gnaz	E2f8
Cd163l1	Rasl10a	Gm14391	Onecut1	Kcnj9	Kcnmb1	Ugt2b38
Pramel4	Padi1	Fmo3	Cfd	Agr2	Tubb2b	Selenbp2
Gabrp	Slc25a31	Saa2	Cdkn3	Scgb3a1	Rgs16	Dscc1
Ccdc109b	Uchl1	Ddit4	Adipoq	Tnnt3	Tmem63c	Ces4a
Ptprn2	Fam101a	8430408G22Rik	Upp2	Gm11744	2010005H15Rik	Eno1b
Tctex1d4	Zfp114	F2rl3	Mmp3	G6b	Smarca1	EU599041
Muc5b	Ear1	2810408A11Rik	Lamp3	Mup1	C130079G13Rik	Gucy2g
Klra1	Mmp7	Pramel4	Col28a1	Oscar	Tslp	Cspg5
Myoc	Pira4	Gm4724	Chst8	Gm20736	Mterf1b	Nr1d1
Wisp2	Saa2	Gm14308	Slamf1	Sla2	Clec2h	Fgf21
Hoxd9	Cxcl5	Gm14434	Slc47a2	4930579F01Rik	Sqle	Dbp
Mb	Col9a3	Gm6583	Car4	Apol7c	Ucp3	Twist1
Crybb1	Ret	Gabrp	Idi1	Ly6g5b	Tnf	Arl4d
Tnni2	S100a14	Serpinb12	Gdf1	Slc22a28	Spag5	Tmbim7
Ckm	2310057J18Rik	Igfbp1	Mettl7a2	Dbp	Prdm6	T2
6820408C15Rik	Gm4922	Phf11c	Bhlhe41	Mrgprf	Kifc5b	Rnf186
Ttc21a	Il12b	Gadd45g	Msmo1	A530099J19Rik	Hormad2	Lcn8
Dnah1	Avil	Mup15	Per3	Hspa1a	Gria4	Prdm6
Matn4	Lrrc26	Setdb2	Myh6	Glb1l2	6030419C18Rik	Chac1
Ndnf	Stmn2	Mup14	Adra2c	Retnla	Slc39a12	Hist1h2af
Olfr920	Wnt7a	Tctex1d4	Pnck	Bpifa1	Faxc	Gm715
Glb1l2	Paqr5	Pdcd1	Troap	Tbx5	Slc36a2	Fabp5
Pax8	Lrrtm3	Irs2	Nkx2-3	Cyp4a12a	Nyx	Sla2
Ajap1	Hist1h4b	Ppp1r3g	4930579F01Rik	Lamb3	EU599041	Pknox2
Prkg2	Gnaz	Pira1	Vpreb1	Lamp3	BC048644	Elovl3
Scgb3a2	Dok5	Xlr4b	Acsl6	Ccl8	Idi1	Pim3
Aqp5	Gm2897	Myc	Ldhal6b	Scgb3a2	Trim15	Capn11
Car4	Fcgbp	Npas3	Il17d	G0s2	Cabp1	Tff3
Fabp12	Tubb2b	H2-Eb2	Tslp	Mup13	Cd101	Insl3
Gdf1	Fut2	Cyp11a1	Hist1h3e	Asns	Oprd1	Trhde
Gm20815	B4galnt4	4930519G04Rik	Bpifa1	Mup8	Phf11c	Fsbp
Tdrd1	Slc9a4	Efcab3	Htra4	Cspg5	Ism1	Ntrk1
Fcgbp	Arnt2	Mutyh	Vipr2	Eif3j2	Cdca5	Ppp1r3g
Sftpc	Aloxe3	Hist2h2aa2	Gbp10	Olfr20	Eno1b	Mup3
Ccser1	Pla2g5	Mup17	Phkg1	Ccl3	Dtl	Mup21
Myh6	Nrn1l	Arl4d	Pbk	Cldn20	Fut2	Serpina12
Kcnn3	Ptprh	Xlr3a	Cbr2	Ager	Npff	Bcl6
Retnla	Wscd2	Akr1b7	Ncapg	Adgrf1	Btn2a2	Rcor2
Cass4	Pygo1	Pim3	Usp2	Mup19	Troap	Gm6583
Nkx2-3	Syna	Acsl6	Myo1h	Slco1a1	Arxes2	Hist1h4c
2310057J18Rik	Phyhip	Foxq1	Sftpc	Slc15a2	Myb	Nrep
Fcrls	Ccl11	Ntf3	Gpx6	Bhlhe41	Scube3	Fabp1
Bnc2		Cpne4	Paqr6	Ccdc67	Ptprr	Hectd2
Bpifa1	Zpbp	Moxd1	Igsf1	Qrfp	Psrc1	Mup13
Lhx9	Cubn	Rnf222	Wdr78	Sbspon	Fam19a2	Bnc1
Scgb1a1	Sectm1b	Saa1	Hsd3b5	Efna3	Vwa3a	Snai2
Mettl7a2	Bnipl	Plag1	Scgb1a1	Selenbp2	Prr18	Mup20
St8sia6	Tekt4	Serpina1e	Scgb3a2	Ccdc38	Gm13305	Txnip
Muc6	Dpp6	Irf2bp2	Stard4	Cd209a	Bhlhe41	Rnf222
Ptprv	Pnoc	Pdk4	Alox15	Fabp1	Nnat	Pim1
Vdr	Clic6	Alox15	Pnmal2	Inhbe	1700012L04Rik	Frat1
Fam83c	Kcnmb1	Bbc3	Parpbp	H2-L	Ccr10	Cd209b
Cd40lg	Ccl8	Arhgap8	Fbxo40	Trpm5	Cfd	Irs2
Fbxl13	Xcl1	Slco1a1	Eomes	Mcm10	Nr1d1	Pitx3
Acoxl	Hapln1	Pim1	Cyp26a1	Rec114	Chrna4	Slc25a30
Mia	Tmc5	Mup11	Fam64a	Hectd2	Apol11b	Nudt7
1700026L06Rik	Adra2a	Socs2	Kif2c	Cd3e	Kcnk2	Mycn
Slit2	Tm4sf20	Itga2	Vgll3	Tcp10b	Igsf9b	Efna1
Cldn18	Apol11b	Bmf	C330021F23Rik	Nat8	Lrrtm3	A630076J17Rik
Sit1	S100b	Klf11	Pcdhgb5	Mup20	Ciart	Mup4
Upk1a	5730559C18Rik	Ip6k2	Nsg2	Proca1	Msmo1	Sel1l3
Zfp365	2010109A12Rik	Zfp763	Chrna4	Bcl2a1d	Gm14308	Zfp36
Sprr2a1	Wnt7b	Gpr12	Arxes2	Zbtb3	Ncan	Trpc2
Sprr2a2	Myb	Mettl24	Amd2	Stac2	Npb	Pcdhb7
Fam205a1	6030419C18Rik	Frat1	Adgrf1	Pnldc1	Per3	Tespa1
Gm3448	Plin1	Fsbp	Pcsk9	Ffar2	Lcn8	Phf24
Cyp2b10	Cd101	Cyp2b13	Hcrtr2	Gngt1	Rad51ap1	Mup2
Parpbp	Sv2c	Pik3ip1	Klc3	Hsd3b5	Ankrd61	Ip6k2
Sbspon	Sprr2a1	Rgs1	C2cd4d	Gm2083	Plxnb3	Egr1
Ager	Sprr2a2	Map2k6	Glb1l2	Acaa1b	Kif18b	Slc13a2
Mmp7	Ltf	Tnn	Osr1	Tff3	Hoxb6	Nup62cl
Gm12253	Igdcc4	Tnfaip8l3	Ugt1a5	Sh2d1a	Xlr4a	45174
Mamstr	Smarca1	Twist1	Cyp2c69	Pomc	Pcsk9	Gpr12
Ubxn11	Ppm1e	Sult2a2	Retnla	Ankrd1	Rims2	Adgrf1
Smok3a	Rnf17	9930111J21Rik2	Vit	Il1b	Kcnip4	Cxcl1
Als2cr12	Reep2	Sult2a3	Shcbp1	Nudt7	Pdlim3	Acaa1b
Hepacam	Prr18	Txnip	Cyp51	Rasgrf2	Ovgp1	Gm1673
Unc5cl	Plag1	Cebpb	Mvd	Ubash3a	Cacnb2	Rbmxl2
Plcxd3	Saa1	Mup19	Serpina3b	Sec14l3	Per2	Mup9
Hoxd4	Tnk1	Mup7	4931429L15Rik	Sqle	Klk1b3	Irf2bp2
Ptprq	Xntrpc	Lepr	Mroh8	Sftpb	Stard4	Tmsb15l
Capn9	Tceal3	Gpr179	Sh2d1b1	Kcnk10	Nsdhl	Cyp4a12b
Map3k7cl	Xlr4b	Adamts15	Gdf11	Mup2	Ugt1a5	Stard4
Cyp26c1	Mterf1b	Gadd45b	Zfp286	Dmbt1	Xlr4c	Pcdhga11
Nppa	Klf5	Sly	Fam19a2	Pcsk4	Stc2	Dclk3
Dnaic2	Zfp811	Hist1h4n	Sfmbt2	Esm1	Galnt14	Med12l
Ccr6	Pglyrp1	Btg2	Depdc1a	Nrep	Gm1673	D130043K22Rik
Slc6a14	Fst	Tmem100	Sh3rf2	Ccdc106	C330021F23Rik	Spsb4
Calcr	Scn5a	Nr4a1	Cib3	Gm11711	Pakap	Aatk
Gm3259	Plxnb3	Frat2	Hectd2	Xntrpc	Cib3	Lrrc17
Pcdhga8	Dpep2	Zfp36l2	Prkag3	E2f8	Nos1	Elovl2
Grin2b	A530032D15Rik	Socs3	Insig1	Msmo1	Mvd	Snap25
Cbr2	Gm10408	Nfil3	Pira1	Hebp2	Gprasp2	Cebpb
Il1b	Slc5a11	Dmrta1	Cdca5	Mup3	Abca14	Esm1
Shcbp1	Prr15	Fam205a1	Nrep	Stard4	Itgb8	Pcsk4
Rasl10a	Cxcl2	Mup12	BC048644	Mup21	Tnfrsf4	Ces1e
Pkhd1l1	Prg2	Efna1	Gm8909	Nat8f3	Cd96	Phospho1
Nuggc	Car12	Bcl11a	Cyp2g1	Gpr162	Cep55	Plekhf1
Scgb3a1	Asprv1	Lpin1	Gm14308	Idi1	Fsbp	4931406B18Rik
Ifng	Tmprss4	Fam107a	Gm14434	Arxes2	Fdps	Gas1
Stpg1	Atp10b	Mycn	Gm4724	Doc2g	Itgbl1	Mcm10
Tmem171	Atg9b	Mt2	Thrsp	Cysltr2	St6galnac3	Bik
Prrt4	Muc1	Fbxo32	Lat	Phf24	Onecut1	C6
Moxd1	Rasal1	Zfp827	Cxcl9	Serpina12	Cyp51	Junb
Gm14391	Slc51b	S100a9	Jph2	Ces4a	Prkd1	Mapk4
Art2a-ps	Vtcn1	Enc1	2010106E10Rik	Runx1t1	Cst7	Spata22
Mmp3	Zmynd12	Cntd1	Clec3b	Ces1f	Mx1	Smad9
Foxred2	Tnfrsf25	Nr1d1	Psrc1	Pi16	Usp2	Gabrb3
Dcx	Alox5	Pitx3	Cldn20	Clec3b	Cidea	Car3
Prop1	Tacstd2	Snai2	Ankrd1	Cyp7b1	Krt79	Sqle
Csmd2	Pakap	Scara5	Dtl	Mmp11	Dlgap3	Angptl4
Pcdhb21	Kifc5b	Erbb3	Lrrc31	Nat8f5	Ccl3	Arrdc3
Gm6763	1700020L24Rik	Cirbp	Cdc20	Cdh3	H2-M2	Egfr
Gm8764	Gm3448	Fcer2a	Ankrd37	Cd209b	Slc1a3	Acot3
Gm21293	Smpd5	Jph1	Ccl22	Ces1e	Pcdhga2	Proca1
Gm21304	Ngp	Smad9	A530099J19Rik	Noct	Aacs	Il15ra
Shisa6	Meox1	Rab37	Sbsn	Spaca6	Fam184b	Spon2
Dpf1	Gcm1	Clec2h	Sncg	Xkr6	Cnn1	Cpne5
Col28a1	Mst1r	Mup16	Cdca2	Cyp4a12b	Col11a2	Serpina11
Pdcd1lg2	Sctr	Junb	Mogat2	Rnf186	Snai2	Mgll
Vtcn1	Ism1	Cebpd	Noct	Cxcl13	Wbscr17	Slc35f1
Slco5a1	Ephx4	Hist1h2ap	Lrrc16b	Tff2	Pcdhb17	Abca14
Paqr6	Spag5	Zfp143	Wee1	D130043K22Rik	Pcsk4	Zbtb7c
Izumo1r	Krt19	Cyp26b1	Scgb3a1	Phlda1	Pcdhgb2	Ces1f
Ly6g6d	Cldn8	Zyg11a	Xntrpc	Zfp872	Pcdhga10	Slc25a34
Rnase2a	Degs2	Kcnt2	Runx1t1	Hhex	Slc8a3	Pnldc1
Sycp2l	Cacnb2	Zfp39	Scd1	Fut1	Chad	Grb7
Slc47a2	Nnat	Sik1	Ager	Tmem191c	Insig1	Fcer2a
Sox8	Ctse	Adrb2	Aacs	Robo3	H2-Q8	Fam109b
Ccl12	Ugt1a7c	Setdb2-phf11c	Ovol3	Upp2	Usp18	Paqr9
Slc25a31	Eps8l3	Mnt	Nsun7	Foxa3	Spag17	Dio1
Umodl1	Retnlg	Trib3	Plin1	Arrdc3	Bub1	Mab21l2
Vmn1r48	Pi16	Cpeb2	Gm14393	Fam25c	Cnih2	Klf11
Slc6a19	S100a8	Nr0b2	Fdps	C1qtnf7	Adgrg5	Gnai1
Piwil4	Cxcl14	Sesn1	Nsdhl	Slc13a2	Fam64a	Kcnk10
Gpr27	S100a9	Edn1	Sec14l3	Pax9	Clec3b	Inhbc
Gfra4	Fam205a1	Trip13	Ifit1	Ms4a7	Teddm2	Tiam1
Prrt1	Prrt2	Gpcpd1	Olfm2	Cxcl15	Pcdhb9	Sly
Ndrg4	Ptgds	Egr1	Phlda1	Rspo1	Erdr1	Dnmbp
Arhgap20	S100g	Eid2	Cyp7a1	Phospho1	Pfkfb3	Crot
Mpl	Cd96	Ccdc160	Aurkb	Penk	Pydc4	Spaca6
Rnase13	Tspan8	Treml2	Sun3	Tiam1	Cyp4a12a	Sh2d7
Grip2	Nfkbid	Ces4a	Fam47e	Mup10	Mtss1	Idi1
Piwil2	Camp	Sdc4	Pkhd1l1	Spsb4	Mroh6	Pcsk9
Sgca	Sdcbp2	Zc3h6	Prok1	Cldn18	Cts8	Gadd45g
Actn3	Trim10	Phf11a	Ccnb1	Aifm3	Maff	Pcdhga9
Ephx4	Liph	Bik	Cd3e	Fgf21	Fancb	Hs3st6
Ppp1r32	Slc16a4	Zbtb7c	Sftpb	Cpe	Dclk3	Insig1
Fam83e	Nos2	Serpine1	Cish	Adgrd1	Upp2	Jph1
Apln	Ntf3	Il20rb	Aoc3	Bcl3	Cyp2g1	Dlgap3
Pla2g3	Cd200r4	Bcl2l11	Kifc5b	Dct	Gpx6	Oscar
Tmem116	Zbtb16	Gja4	Per2	Dtx1	Igsf23	Mup5
Arfgef3	Galnt14	Raver2	Gzmm	Bdnf	Gpnmb	Cpt1b
Ccdc74a	A630095N17Rik	Traip	Kif14	Pcdhga3	Ggn	Zfp712
Mfap5	Ovgp1	Kcnip4	Tsc22d1	Cacng7	Ndc80	2410141K09Rik
Hoxc8	Olfr536	Ocln	Etnk2	Aatk	Hectd2	Pkdrej
1700109H08Rik	Flrt3	Mup1	Tgtp2	Mup6	Ctse	Rsc1a1
Ccr4	Prr7	Cep85l	Erbb4	Pkdrej	Aoc3	Srd5a1
Gm3776	Cfap69	Arid5b	Csdc2	Gabrp	Ankrd55	Mup10
Mgl2	Slc13a5	Slc4a9	9330182L06Rik	Gnai1	Pabpc4l	Retn
Tubb1	Krt79	Tsga10	Oip5	Sult2a8	Msmp	Siglecg
Sncg	Itgb8	C330021F23Rik	Cd59b	Fitm1	Tgtp2	Cited2
Gm5640	Tectb	Zfp867	Art2b	Sertad4	Bmx	Erbb3
Kcna1	Ism2	Rtn4rl2	Olfml2b	Lrrc27	Doc2g	G0s2
Gm15319	Ndnf	Diaph3	Mvk	Dpt	Wee1	Pltp
Clec3b	Cd200r1	Adcy1	Pcsk4	C6	Sspo	3010026O09Rik
Glra2	Akr1b7	Syde2	Cd8b1	Pknox2	Acta2	Arid5b
Klra8	Pcdhga10	Fst	Ugt2a1	Vmn2r29	Adamts6	Trpm5
Trem3	Ebf3	Mup8	Cdh18	Ephb3	Dntt	Tspyl5
Klrg1	Eno1b	Cited2	Robo3	Cd5	Nrep	Ocln
Slc15a2	Rgs9bp	Def6	Prss50	B3galt4	Krt23	Myc
Trim66	Itga2	Gm5640	Nr1d1	Hspb1	Cdc20	1190005I06Rik
Ramp3	Cftr	Ccdc14	Cercam	Eps8l1	Ihh	Rad51b
4930538K18Rik	Relt	Xirp1	Apba2	Rad51b	LOC547349	Xlr3a
Heatr9	Apod	Dclk3	Olig1	Ska2	Tgm1	Frat2
Zbtb3	Ankrd55	Il7r	Armc2	Lat	Pgbd1	Gcnt4
Gpr143	Mpo	Ceacam2	Apol9a	Lrit2	Fam110c	Ppargc1b
Ldhal6b	Acta2	Ppargc1b	Ugt2b38	Wfdc2	Prune2	Zfp395
Dnm1	Mapk13	Tnfrsf14	Usp18	Elovl2	Tbx6	Gm11837
Pacrg	Slc1a1	Zfp36	Rtn4rl2	Lrp2	Figf	Gadd45b
Plch2	Btbd8	Slc43a1	Anxa8	Slc25a30	Klhdc7a	Acsl1
Gipc2	Nr4a1	Fam63b	Gbp6	Rsrp1	Hif3a	Prok1
Il17d	Klrb1b	Ttyh1	Krt23	Csrp2	Slc4a9	Ltbp4
Wasf3	Slc4a1	Ciart	Ccne1	Mmp3	Gbp10	Gm4952
Bcl2a1d	Ifitm6	Tmc7	Tmod2	Gulp1	Arrdc3	Chrna2
Klra9	Card9	Cyp4a12a	Apol9b	Pglyrp1	Cd8a	Hist2h2aa2
Eomes	Wbscr17	Atp10d	Ugt1a10	Gys2	Vamp1	Gramd3
Bex1	Cilp	Msl3l2	Tmem119	Zc3hav1l	I830077J02Rik	Vnn1
Trim63	Prelid2	Foxk1	Mmp12	Pcdhb17	Tef	Gm11992
Tmprss13	Cyp2s1	Srebf1	Col6a5	Cyp2d9	Pltp	Eif3j2
H1fx	Dtna	Ucp1	Ldlr	Mvk	Gbp5	Syt3
Cilp	Cd24a	Il1r1	Mtss1	Gabrb3	Capn11	Pcdhga2
Asns	H2-Q8	Cdc42ep5	Gpr183	Ces3a	Mvk	S100a9
Insm1	Gm3776	Sds	Apol7c	45174	Lpar5	9930111J21Rik2
Nsg2	Stac2	Ccr7	Espl1	Cyp51	Rab19	Pdilt
Rgs17	Gpr18	Tmem154	Fndc5	C1qtnf2	Eid2	Crygn
Dusp14	Crybb3	Npnt	Penk	Eomes	Fdft1	Msmo1
Vipr2	Muc6	Irf2bpl	Cenpe	Nbl1	Cys1	1700039E15Rik
Faim2	Spaca6	Mt1	Tm7sf2	Adamdec1	Cyp26b1	Cyp7b1
Pira1	Rsg1	Zbed5	Gm3776	A930018P22Rik	Xlr3a	Acot1
Fgf11	Osm	Grb7	Tef	Elovl3	Grem2	Cyp2d40
Sftpb	Creb3l4	Tgif1	Aspn	Clca3a2	Mycn	Clec2h
Rec114	Tcte2	Fos	Arhgef9	Sel1l3	Snhg11	Alas2
Olfr1383	Tex14	G6pc	Prss8	Mup4	Gzmb	Plekhb1
Cd209a	Pln	Cited4	Fsd2	Coq10b	4931406B18Rik	Cntnap1
Anxa8	Hepacam2	Atg16l2	Smpdl3b	Hes6	Cish	Nr0b2
Xkrx	Phf24	Blm	H1fx	Pcsk9	Cd8b1	Ovol3
Hist1h4b	Prkcg	Btg1	Tert	Trim46	Ercc6l	Socs2
Tppp3	Xkrx	Rnf125	Havcr2	Cib2	Cd7	Ephx2
Gm4981	Defb1	Srsf5	Cpe	Pdlim3	Epdr1	Cyp2d9
Pvrl4	Cend1	Zfp960	Oas1g	Skap1	Itgae	Retsat
Tbx5	D630033O11Rik	S100a8	Hist1h2ap	Ccl5	Olig1	Zfp36l2
Higd1c	Trip13	Slc13a2	Ntrk2	Med12l	Lefty1	Mapk15
Fsd2	Rltpr	Slc10a6	Igtp	Tha1	Sstr2	Ugcg
Prx	Wdr86	Wdr5b	Lrrc17	Ackr1	Slc39a2	Serinc2
Dynlt1f	Gpr160	Lif	Zfp296	Car3	Sytl5	Tmem254b
Cldn8	Mt1	Tlr9	Isg15	Adam33	Bub1b	Sdc4
Gng3	Fam101b	Smim3	Keg1	Trhde	Socs2	Galnt15
Osr1	Itgbl1	Fam83f	Fstl3	Timd4	Prkar2b	Bhlhe41
Myo1h	Itgae	Zfp949	Cyp2a5	Lipg	Gadd45a	Foxq1
Cyp2c40	B4galnt2	Prg4	Ndn	Clstn3	Lrfn4	Rims2
Flnc	Gm20604	Crebrf	Mcm10	Zdhhc2	Lpin1	BC030867
Kif14	Slc52a3	Dnmbp	Gsg2	Azin2	Neil2	C8a
E030018B13Rik	Elf3	Ptprcap	Tmem163	Tmem254b	E2f7	Sdr9c7
Plk3	Prokr1	Tceanc	Hsd3b3	Myl9	Cd209b	Igfals
Magee2	Tcf24	Angptl4	Apol7a	Dio1	Mogat1	Bmf
Ccno	Pof1b	Acpp	Car5a	Spata22	Dtna	Cyp46a1
Hspb2	Evi2b	Gbp11	Raet1d	Tmem25	Ppp1r3g	Dmrta1
Sync	Gsta1	Grem2	Gbp2	Cyp2c40	Apoc4-apoc2	Ldha
Trpc7	Cenpu	Tbc1d30	Serpina12	Per3	Pld6	Ppm1k
Gm8817	Slc1a3	Zfp799	BC147527	Mapk4	Pask	Clstn3
Sec14l3	Trpm5	Rnase6	Sidt1	Slain1	Trip13	Cyp26b1
Tac4	Galnt15	Cecr2	Gldn	Ephx2	Gbp4	1700030J22Rik
Gal	Wnt9a	Fabp5	Mfsd4b2	Kiss1	Fli1	Pabpc4l
Tmem169	5430427O19Rik	Col6a6	Dynlt1f	Crot	Esm1	Cbfa2t3
Sapcd2	Cnn1	Spata7	Top2a	Crygn	Map10	C8b
1700113H08Rik	Snca	4930523C07Rik	Dct	Cd276	2810021J22Rik	Fbxo21
Spdye4c	Gpnmb	Selenbp2	Cxcl15	Rhbdl1	Kif23	Aox3
Jakmip3	Smpd3	Gyltl1b	Tbc1d10a	Ehhadh	Lss	Ces3a
Tnfsf9	Phf11c	Slc41a2	Cys1	Gas1	Igtp	Dlc1
Ccr3	Acer1	Gpr157	Tnfaip8l3	Gsn	Tmc7	Cyp2d34
Tmem27	Pdlim3	Spry4	Wisp2	Gm14432	Scd1	Cd8a
4933430I17Rik	Il1r2	Arl4a	Flnc	Cyp2c69	Tmem88b	Il13ra2
Nap1l5	Lpar5	Slc2a4	Cd5	Tbx21	Pde6c	Col27a1
Lta	Parm1	Gal3st1	Pkp1	Gstp1	Inhbb	Ehhadh
Baalc	Socs3	Fam109a	Pydc4	2610305D13Rik	Spred3	Ugt1a5
Fsd1	Bmper	Zfp608	Gulp1	Pcolce2	Hoxb4	Ntn4
Slain1	Zfp69	Zfp105	Hist2h2aa2	Pdzk1	Ifit1	Zfp39
Spata33	Mmp8	Mapk4	Tk1	Cd27	Cd200r1	Pgap1
Chst8	Misp	Ccr2	Ms4a7	Pdilt	Tm7sf2	P2ry10
Kcnt1	Il11	Tead1	Trim16	Tmem254a	Btbd8	Raet1a
Cspg4	Fbp2	Zfp395	Bcl2a1d	Ntn4	Nkd2	Ccr7
Plekhg4	St8sia1	Cpeb4	Il12rb1	Cd37	Map1a	Wfdc2
Cdkn2a	Siglecg	Upp2	Spag5	Rbm12b2	Spata2l	Zfp707
Cdkn3	Bhlha15	Ptgfr	Ank1	2310009B15Rik	Mid1ip1	Mup6
Chrm2	Hif3a	Chaf1a	Tppp3	C7	Fam13a	Zfp871
Zmynd12	Nmnat2	Gzmb	Oasl1	Fads3	Rnf43	Pard3b
Trim71	Serpine1	Adamts6	H2-Q2	Kcp	Smco1	Whrn
Fcer1a	Auts2	Il12rb1	Aebp1	Ltbp4	Zfp692	Gale
Rnf208	Ttc26	E130012A19Rik	Ccdc64	Slc35f1	Fam60a	Bag2
2010106E10Rik	Psma8	Hdc	Tgtp1	Scn7a	Card9	Gpr17
Tpte	Cpne5	Bbs4	Ifit3	Insig1	Psma8	Tgif1
Slc7a15	A630001G21Rik	Abhd1	Mid1ip1	Clk1	D630033O11Rik	Zscan2
6330409D20Rik	Ehf	Casp2	Ccna2	Lefty1	Olfml2b	Arsa
Wscd2	Rgs9	Klf9	Rgs16	Klf2	Trib3	Nxpe2
Ifitm6	Clec2i	Slc25a30	Jazf1	Atp6v1g2	Cxcl9	Pdzk1
Sult3a1	Zfp831	Map3k6	Sucnr1	Inhbc	Banp	Igsf23
B3galt2	Arhgef28	Onecut1	9930111J21Rik2	Bcl2a1b	4933411K16Rik	Cd19
Hand1	Abca4	Sesn2	Dnaaf3	Gpm6a	Snx22	Hmgcs1
Wnt6	Acsbg1	Gbp10	Azin2	Gpr183	Itgax	Tmem254a
B3gnt6	Cdkl4	Cdt1	Pole	Slc22a30	Nsl1	Cd79a
Ccdc183	Prss30	Rnf152	Msmp	Ephb6	B3galt4	Slc22a30
Mcemp1	Prkd1	Mafb	Nbl1	S100a4	Relt	Mvk
Mroh8	Mmp9	Brca2	Hsd3b2	Oaf	Misp	Ccr2
Cacna2d4	Gm14430	44986	E2f7	Nr1d1	Slamf6	Fbp2
Tmem255b	1700029J07Rik	Casz1	Xkr6	Cd207	Trim16	Ldlrad4
Sstr1	Derl3	Tcp11l2	Scn7a	Gm21992	Ebf1	Tbc1d10c
Cd300c	Ccdc67	Csrnp1	Zfp454	Cxcr6	Gbp11	Irf2bpl
Sec14l5	Ap1m2	Slc25a51	Gbp3	Ugt1a10	B4galt5	Sult2a8
Srpx	Rbm46	Gm11437	Cd8a	Klf4	Angpt2	Slc16a2
Ifnk	Raver2	Arrdc2	Gm14391	Ngfrap1	Mapk11	Tle4
Slc22a22	Tnfrsf18	D230025D16Rik	Gm12250	Plxdc1	Pcdhga11	Alb
Kcnd3	Tmem45a	Dlc1	Ifi27l2a	Serinc2	Aqp4	Gnb5
Btbd18	Rassf9	Zfp113	Nudt7	Stbd1	Shisa2	Edn1
1700020D05Rik	Gucy2c	Slc8b1	Slamf9	Gstp2	Gpr68	Fign
Dok7	Gm5150	Loxl4	Cd209a	Prrg1	Jazf1	Nat8
Asb14	Btg3	Lrg1	Mxd3	Mmp23	Asb4	Ppara
Tmem179	Pdzk1ip1	Il15ra	Slc25a48	Ticam2	Oscar	Ndrg1
Myt1l	Eid2	Napsa	Ifit3b	Nrgn	Cep152	Tmem191c
P2rx6	Scara5	Chrm3	Hmgcr	Ppbp	Gfpt2	Raet1e
Lancl3	Sstr2	1190005I06Rik	Ctxn1	Syt9	Icos	Ttll8
M1ap	Tmem88b	Tmx4	Cyp1a1	Relb	Slfn1	Anpep
Lmo1	Spon1	44992	Hspa1b	Slc16a13	Ccne1	G6pc
Icam5	4931406B18Rik	Bbs10	Stap1	Zap70	Gm3776	Efnb2
Grm4	Gfpt2	Arv1	Gm826	Galnt15	Schip1	Il7r
Xrra1	Fcrl1	Klf10	Pvrl4	Lst1	Cyp4a12b	Maff
Exo1	Sema3a	Krt23	Racgap1	Tk1	Cdc25b	Gk
Akr1c21	Gpr132	Dusp4	Ifi205	Alb	Slamf7	St3gal3
Nhs	Cyp3a44	Cables1	Dtx1	Fam47e	Gria3	Clec2d
Shank1	Apold1	Slfn9	Pask	Mettl7b	Kiss1	Gys2
Insl6	Osbpl10	Pde6c	Spred3	Serpina7	Kctd7	Vegfb
R3hdml	Tmem194b	Trim68	Hes6	Cebpa	Dhcr24	Wnk4
Vmn2r57	Wfikkn1	Mal	Slfn1	Fdps	Psmc3ip	Elovl5
Lmod3	Rhoh	Serpina12	Tbx21	Cpt1b	Gm14434	Cxcr6
Asb5	Plet1	Zfp871	Fibin	Gm14430	Gm4724	Tmco6
Tnnt3	A1bg	Npas2	Ces1f	Unc13b	Crygn	Cd276
Lrrn1	Spink5	Tbc1d2	Cxcl10	Alas2	Nlrp1b	Mettl7b
Ccdc146	Il1b	Amotl2	Sipa1l2	B3glct	Gbp6	Proser3
Ect2l	6330403A02Rik	Rasd1	Gbp11	Tm4sf1	Narf	Klkb1
1110017D15Rik	Klk8	Pdp2	Cdk1	Narf	Prss8	Caln1
Hmgcll1	Samd10	Tgtp1	Serpina6	Sc5d	Rhof	Upp2
Lrrc9	Peg3	Zfp59	Jph1	Krt10	Glipr1	Tlr12
Aoc1	Unc79	Zswim4	Kif23	Arsa	Jph1	St6gal1
Spef2	Fpr2	Ypel2	Mmab	Ppp1r9a	Fasn	Fitm1
Cxcl17	Klrc1	Unc79	Nkd2	Grm8	Iqgap3	Ttc30b
Plekhd1	Neil2	Lmnb1	Gprc5a	Rd3	Fcrl1	Steap2
Tnn	Cdkl1	Got1	Rtp4	Id2	Cd6	Nsmf
Gprc5a	Unc93a	Zfp81	Rasl12	Etnk2	Zbp1	Impa2
Kcnq5	Slc22a21	Hmgb2	Gsn	Hacd1	Cacna2d1	Amigo2
Gm21586	Tnnt2	Egfr	Trhde	Gm11837	Sipa1l2	Plekhg3
Bdkrb2	Plcd3	Pdzrn3	Hcn3	Cyp2d34	Gbp2	Rph3al
Upk1b	Peg12	Pnpla2	Tmem14a	Chp2	Wdhd1	Txnrd3
Gm20878	Arhgef25	Dixdc1	Gbp7	Spata24	Hist3h2a	Ppm1m
Crlf1	Bcl11a	Cdh1	Zap70	Aox3	Ifi44	Mn1
Rgag1	Prom1	Mab21l2	Dhcr24	Bend4	C1qtnf2
Scnn1b	Car13	Stard13	Upk3b	Cd3d	Ntrk1
Scgb1c1	Gbgt1	Cyp46a1	Stat1	Tmem17	Msl3l2
Scnn1g	Cd7		Fads3	Trmo	Ier5l
Dach1	Fabp4		Slamf7	C8b	Spry4
AF366264	Glipr1		Adamdec1	Pla2g2d	Stat1
Gli1	Kbtbd12		Cxcr3	Hoxb2	Oas1g
Dnali1	Reep1		Mafb	Cela1	Map2k6
Kcna6	Chst11		Gm14432	Enho	Cenpm
Plch1	Atp10a		Cyp4a12a	Osbpl3	Gm20604
Tfap2a	Cdc42ep5		Asb2	Pdlim4	Frmd4b
Rspo1	Clcf1		Irf7	Ldlr	S1pr4
Tfap2b	Snhg11		Slc35g2	Ppm1m	Nod2
Cd5	Marveld3		Card11	Aspa	Rgs9
Rgs20	Npcd		Gzmb	Rassf3	Cyp26a1
Mmrn1	Tctn3		Mki67	Ogn	Lmntd2
Tnnt2	Cd226		Ephb3	Hlx	Hcrtr2
Ly6c1	Tusc5		Arhgef37	Ttc39c	Prok1
Esr2	Fhdc1		Bcl2a1a	Retsat	Raet1d
Ccne2	Tfrc		Elovl6	Apoa1	Mast3
Tmod2	Iglon5		Pcdh18	Lyz2	Orai2
Ppp1r10	Elane		Fam26f	Srsf3	Pak6
Slit1	Epn3		Slc22a28	Hsd17b7	Tap1
Scd4	Sik1		Bmf		Isg15
Cdh3	Sema3c		Cenpf		Tmco6
A530064D06Rik	Wif1		Ect2		Gbp9
Lamp3	Il1r1		Gzma		Dnase1
Nkain4	Mthfd1l		Clec10a		Rhbdl1
Pnck	Mmp27		Sema3b		Xaf1
Lurap1	Skap1		Klhdc7a		Egr1
Cacna1f	Ly6d		Ms4a6b		Hmgcr
Sult1e1	Nsl1		Col11a2		Clk2-scamp3
Ciart	Syt12		Mcm8		Gstt2
Xirp1	Plcb4		Ifit1bl1		Arhgef16
Trim34b	Adgb		Fasn		Setd4
Pcdh9	Thbs1		Pyhin1		Oasl2
Chil3	Lrrc8e		Itgax		Il12rb1
Prokr1	Arl11		Gngt1		Gm12250
Il12b	Msl3l2		Prkcdbp		Cd3e
Cdc6	Kcnn4		Cxcl11		Ust
Gngt1	Ksr2		Bhlhe40		Tbc1d10a
Rel	Obp2a		Fdft1		Lmnb2
Spdl1	Pde1b		Rec114		Hspb1
Arhgef4	Nipal1		Aifm3		Gbp2b
Ank1	S100a6		Tnnt2		Prc1
Epb41l4a	Hbb-bs		Gria3		Pcyox1l
Vsx2	Evi2a		Mx1		Zfp566
Phgdh	Msmp		Rrm2		Col23a1
Gm14432	9530077C05Rik		Grem2		Mup18
Gm6034	Srcin1		Pdlim3		Nrarp
Fam228a	Ebf1		Fam180a		Rgs7bp
Gm684	Kif22		Slc15a5		Cyp1a1
Gabre	Lgi4		Aldoc		Gstm3
Shisa4	Map10		Oas3		Kazald1
Slc25a2	Cd40		Gm4841		Gm14288
Adam2	Dach1		Oasl2		Tle4
Adra2a	Acpp		Alas1		Thrsp
Pla2g4c	Ccl28		Ms4a4b		Tctn3
Atp2a1	Nod2		Slc43a1		Chrdl1
Rasef	Actg2		Vcpkmt		Tgtp1
Sh3gl2	Rgma		Grap2		Lime1
Bex2	Kiss1		Ube2c		Skida1
Serinc4	Dnajc12		Srebf1		Lrrc8b
Cyp3a41a	Ccdc14		Robo1		Adgrg3
Fxyd3	Mkx		Marco		Traf3ip3
Fmo3	Rttn		Pex26		Kbtbd11
Tnfrsf13c	Aldh1a3		Angptl8		Mmp28
Nr4a1	Tmem136		Fndc1		Ska2
Gm16513	Figf		Gna15		Themis
Zfp449	Kbtbd11		Trem2		Dzip1l
Gp5	Hbb-bt		Spc24		Taf1a
Cdkn2b	Ttll7		Cbarp		Sbk1
Gm8909	Pmaip1		Phf11b		Tmem25
Cyp3a44	Rftn2		Ttyh1		Mansc1
Klri1	Nkg7		Phgdh		Akap12
Trem2	Gm3336		Ttc39c		Cacna1a
Ms4a7	Slc25a27		Lefty1		Tusc5
Gldn	Zfp105		Slain1		Oasl1
Fam83f	Slfn4		Ank3		Pex26
Ccdc38	Fam65c		Tbxas1		Cxcl10
Pcdhga7	Apoc4-apoc2		Synj2		Slc4a3
Mmp27	Cd33		Cyp2c67		Socs1
Scn3b	Hba-a1		Ddx60		Slc7a6
Prph	Cbr3		Phf11d		Fam43a
Guca1b	Tigit		Lmnb1		Mkx
Fcamr	Fmn2		Fcmr		Gm11545
Adam22	Mx1		Oas1a		Gpr17
Gli2	Cd163		Zbp1		Amica1
Mgst2	Pcdhgb4		Rec8		Pold2
Scn7a	Apoa4		Dhx58		Arl4d
5730559C18Rik	Hba-a2		Gck		Nusap1
Slc16a4	Adam23		Aldh1a7		Irf1
Mab21l3	Nlrp1b		Dact1		Cd247
Npas1	Il1a		Capg		Gbp7
Prelid2	Shisa2		Zfyve21		Rapgef5
Ccdc18	Prune2		Oat		Tnfrsf19
Samd3	Cd177		Ifit2		Cyp2c39
Osm	Slc10a6		Adam33		Blm
Slc26a8	Pls1		Ltc4s		Nfatc2
Mogat2	Rgs2		Igfbp6		Pcdhga5
Ahrr	Ust		Foxm1		Lpcat4
Cxcl5	Ihh		Coq10b		Zfp105
Dyx1c1	Rnf180		Emc9		Evi2a
Tacstd2	Gm11545		Wnk4		Sntg1
Kcna3	Casp4		Lrtm1		Irf7
Mtfr2	Thbs3		Cd248		Adgb
Acta1	Ier3		Cldn7		Npcd
Clic6	Pabpc4l		Slc2a2		Rgs14
Asprv1	Doc2g		Hspb1		Junb
Ifnlr1	Ccdc148		Tmem17		Nipal1
Meox1	2210404O09Rik		Ccl5		Bmf
Lrtm2	Tbc1d8		Ntn3		Hsd17b6
Foxo6	Lynx1		Slc26a10		Zcwpw1
Aurkc	Vav3		B3galt4		Snapc3
Hist2h2aa2	Ica1		Loxl1		Foxq1
Pcdhga3	Csf2rb2		Pold2		4931428F04Rik
Muc1	Sh3pxd2b		Ppat		Hsd3b5
7530416G11Rik	Apcs		Ly6c1		Fgd5
LOC100038947	Chrm3		Kctd7		Mapk15
Synpo2	Epb41l3		Kiss1r		Proca1
Cd200r4	Ppbp		Arrdc3		Chp2
Arhgap22	F13a1		Narf		Ncapd2
Mutyh	Fam43a		Ces1e		Rab3a
Zik1	Csf3r		Asf1b		Mmab
Evpl	Nupr1		Hhex		Prrx1
Rab25	Il18rap		Abcd2		Fabp4
Tenm4	Socs1		Hspa1a		Tnfsfm13
Aldh1a2	Btla		Dclk3		Ppat
Sema3g	Clec7a		Pstpip1		Aldoc
Gm14393	Prc1		Akr1c20		Zbtb16
Cish	Naip1		Crispld2		Cyp7a1
Tubb2b	Snapc3		Irf4		Samd10
Cenpf	Tmem191c		Pfkfb3		Zfp454
Txlnb	Ttc39a		H2-Eb1		Cage1
Aspn	Casz1		Tgm1		Kifc2
Mrgprf	Peg10		Ifi47		Npl
Bcl2a1a	Il22ra1		Spock2		Tmem246
Stk26	Slc14a1		Nat8		Katnb1
Gulp1	Mmp28		Lgals1		Trp53i11
Hs3st4	Pla2g7		Kif20b		Ifit3
Gsta1	Fli1		S100a4		Cphx1
Cdh6	Gm14288		2810417H13Rik		Ugcg
Efcab11	Ccl5		D630039A03Rik		Ttc26
Bend5	4921507P07Rik		Zfp931		Rnd2
Mmd2	Ccnb2		Ankrd9		Hpgd
Adra2c	Prkcq		Atp6v0d2		Tppp
Sdcbp2	Zfp37		Cdca3		Gm11992
Wfdc15b	Apbb1ip		4931428F04Rik		Gbp3
Scx	Kcnj2		Sds		Tmem191c
Zpbp2	Lpcat4		Fdxr		Hhat
Rhebl1	Mmrn1		Pah		Ccl5
Ntrk3	Cdt1		Chaf1a		Nr1d2
Vpreb1	Clec4a1		Gys2		Tomm40l
Nsun7	Il13ra2		Dpep1		Fam102b
Crhr2	Chac1		Pltp		Stap1
Ccdc40	Fpr1		Arhgef16		Elovl6
Ubxn10	Klhl4		Slc9a3r1		4931414P19Rik
Vgll3	Morf4l1b		Mgp		Dhcr7
Upp2	Nlrp3		Cyp4a12b		Sema6c
Sftpd	Pla2g2d		Lox		Peg10
Onecut1	Nkain3		Osbp2		Nos3
Nudt11	Mdm1		Gpr146		Trpm2
Ugt2a1	44986		Mogat1		Nes
Fut4	Golm1		H2-T9		Nr3c2
Sbsn	Ccl21b		Mmrn1		Azin2
Phkg1	Btg2		Anks4b		Ifit2
Map9	Cd300lf		Erdr1		Grap2
Cpe	Pram1		Ube2l6		Crocc
Osbp2	Scube1		Ces2c		Sfrp1
Nbl1	Orm2		Lipg		Trim12c
Fam110b	Dynlt1c		Dcaf4		Acer2
Gzmm	Lrrc2		Hist2h2be		Cd300lh
Mst1r	Dusp5		Nusap1		Arhgap28
Slc9a5	Itgb3		Txnrd3		Zfp775
Ckap2	Pcdhga5		Ccdc61		Oas2
Tex14	Gpr68		Fitm1		Ebi3
Epn3	Msln		Tmem25		D630003M21Rik
C130026I21Rik	Armcx4		Kiss1		Setdb2
Il1a	Vamp1		Dpt		Tsc22d1
Tmem154	Ccdc120		Hpgd		Pik3r3
Cd80	Orai2		Phf19		Plppr5
Cd160	Wsb1		Gbp4		Gm4841
Slc22a29	Usp27x		Psmb9		Gstm4
L1cam	Sfrp1		Slc38a3		Yy2
Sftpa1	Snx22		Acss2		Robo4
Anxa13	Tmc7		Nat8f5		Zfp697
Ppp2r2b	Rab38		H2-Ab1		Mcm10
Sh2d1b1	Hoxa3		Irgm1		Il15ra
Morn4	Mcf2l		Gm20939		H2-Q1
Gdf11	Cyp17a1		Tap1		Themis2
Kcng2	Ddx26b		Fbln2		Adamts7
Sfmbt2	Ccl6		Isoc2b		Dusp6
Depdc1a	Fam132a		Ngef		Plk4
Sh3rf2	Gzmb		Lrriq3		Dact1
Gp9	Msr1		Gmnn		Id4
Tmod1	Prrg1		Gbp5		Cbx2
Lrp2	Gng2		Cyp2j6		Alas1
Ifit1bl1	Spry4		Trpt1		Kif15
Pdpn	Blm		Kcnk5		Ddx58
Ooep	Fam60a		Ctsw		Tgfb1i1
4931429L15Rik	Igsf6		Gorasp1		Lrrc32
Lat	Fcgr4		Col1a1		Ldlr
Ccdc160	Mal		Ell3		Terf1
Slit3	Hhat		Tha1		Tnfrsf11b
Marco	Btk		Lama3		Cenpt
Gabrq	Traf3ip3		Nat1		Lamb3
Alox15	Slc30a3		Sp5		Bmp6
Cytl1	Fam105a		Asns		Cdca7
Pnmal2	Ebi3		Nod2		Rasgrp4
Cd40	D630003M21Rik		Acy3		Sass6
Galnt16	Gngt2		Zbtb48		Cbarp
Podnl1	Ush1g		Dclre1a		Ush1g
Steap1	Akt3		Car3		Ccdc64
Cend1	Cd209b		Lmnb2		Trim34a
Fmn2	Mgat3		Zfp526		Impg2
Actg2	Tnip2		Gstm3		Ada
Prom1	Pik3cg		Zfp108		Mrvi1
Gcm1	Itm2a		Ehd2		2010107G23Rik
Mup16	Zfp820		Slc29a2		Morf4l1b
Msln	Xlr		Itgb4		Ank3
Fam81a	Clec1b		Cd276		Trim12a
Pglyrp1	Plk4		Ccdc62		Cyp2d12
Popdc2	Prkar2b		Col6a2		Pygm
Fjx1	Cep152		Tnfrsf19		Mdfi
Psat1	Il20rb		Itga8		Zfp39
Cxcl13	Endou		Xaf1		Siglech
Car9	Slc16a3		Kcnab2		Ptpn14
Naip1	Cxcl13		Fzd8		Fmr1nb
Etnppl	Sftpd		Cebpa		Lmnb1
Jph2	Zfp112		Crygn		Gnai1
Syt13	Stambpl1		Igfals		Rgs3
Cyp2c69	Itk		Spn		Trim65
Cdh24	Fosl2		Tmem266		Arhgef26
Tmeff2	Zfp647		Aatk		Hspa1b
Tnfaip8l3	Cysltr1		Map2k6		Tmem106a
Ldoc1l	Chp2		Tlcd2		Sema3c
Ptges	Adamtsl5		Igfbp5		Slfn8
Kif22	Igsf23		Arhgef19		Basp1
Zfp61	Dapp1		Pklr		Rhoh
Meig1	Amica1		Ifi27		Erbb2
Cyp2s1	Adamts14		Slc25a10		Plekha7
Apba2	Tmc4		Ccnd1		2610305D13Rik
Atp1a4	Spic		Sorbs3		Esrrb
Gpr173	Cmtm7		Mitd1		Gba2
Ace2	Pdk3		Ackr3		Fam188b
Cacng7	Cish		Blm		Ly6a
Lst1	Dll4		1810046K07Rik		Tal1
Ehf	Ppl		Cyr61		Thbs1
4930579F01Rik	Apol7e		Acat3		Csprs
Acsbg1	Emilin2		Fbln1		Wtip
Prss30	Nrg4		Ogn		Apol9a
Dnaic1	Cd300lh		Trdmt1		Mki67
S100a6	Jam2		Ticam2		Aim1l
Ccnb2	H2-DMb2		Gm5617		Trpv4
Mro	Mgat4a		Fkbp10		Hk3
Tnfrsf18	Coro2a		Emp1		Zfp526
Cdh20	Zfp738		Bhmt		Sesn1
Skap1	Adamts6		Mmp15		Arrdc2
Tspan8	Myl9		Chek2		Fn3krp
Prdx6b	Amer1		Lss		Ckap4
Sertad4	Mt2		Tiam2		Abcd2
AI467606	Cyp4f18		Fam102a		Sytl2
Pi16	AI607873		Snx20		Mup13
Arl5c	Arrdc4		Got1		Fam47e
Mcidas	Plk2		Grik5		Car5a
Ccdc169	AW554918		Sftpa1		Gm13139
Ccl28	Hk2		Tonsl		Arrdc4
Noct	Bbs7		Zfp445		Bmp10
Colq	Orm3		Faap24		Fgd1
Mmp23	Arhgap9		Lhpp		Leng8
Ffar2	Rgs7bp		Rhbg		Nsg1
Olfm2	Slc2a6		Hddc3		Fam71e1
Tmem255a	Hddc2		Htra1		Nckap5
Prr15l	Gdpd1		Rnf43		Tmem229b
Itgad	Trib3		Sox4		Alyref2
Il18rap	Ncapg2		Uox		Gpihbp1
Lax1	Pla2g4a		Ncapd2		Nkg7
Ubtfl1	Brdt		Sirt7		Scarf1
Rgma	Mrvi1		2610305D13Rik		Fbln7
Cdca7l	Scn8a		St6galnac3		Ddx17
Myom3	Prdm1		Ifi44		Slc25a27
Ccl21a	Sell		Adgrv1		Piezo2
Fcrl5	Tlr6		1700037H04Rik		Kif5a
Lix1	Slc7a7		Rdm1		1700003E16Rik
Cxcl9	Gab2		Aldh1b1		Nova2
Aldh3b2	Lair1		Cyp2c68		Tuft1
Klrc1	Klra2		Fn3krp		Cmtm3
Kcnj1	Pdp1		Prss36		Lyve1
Ttyh1	Mup13		Adcy3		A730008H23Rik
Ccl5	Il33		Mpv17l		Plcxd2
Mup12	Cd53		Alg6		Prkch
Hist1h2ap	Tlr1		Fam214a		Lect1
Tlr1	Pcdh17		Hagh		Cpe
Oip5	Zfp941		Akr1d1		Myl9
Il21	Rasgrp4		Ces2e		Mx2
Mns1	1700047I17Rik2		Fam188b		Rrp9
Pax1	Cd3d		Ly6a		Tfap4
Slco1a4	Csprs		Ccne2		Sox7
Tmem132b	Hmgb2		Trpc6		Frs3
Srsf12	Fbxo32		Samd9l		Fbln2
Mybpc3	Icos		Klf1		Lig1
Nalcn	Ngfrap1		Sbk1		Cyp1b1
Necab2	Ikbip		Etnppl		Serpinh1
Myrfl	A630033H20Rik		Gm14420		Bhlhe40
Plekhs1	Cerk		Adgrd1		Acrbp
Cd109	Celf4		Ropn1l		Tgfbr3l
Prr15	Cidec		Rasal3		AI607873
Crtam	Tmem41a		Hlx		Dpep1
Gm15127	Mmgt2		Tpx2		Snca
Tbx21	Rps6kl1		Gbp2b		Pex10
Kcnd2	Maml2		Rrp9		Iigp1
Diaph3	Gal3st1		Cd74		Ccdc77
Gm11567	Plp1		Arhgap18		Prss23
Fam46b	Cd300a		Pex10		Svep1
Gpr137c	Napsa		Hoxb2		Plac9a
Erich4	S100a11		Polg2		Kctd12b
Sgcd	Ripply3		Mup6		Hjurp
Egf	Cpne8		Lig1		Zfp36
Cldn23	Isyna1		F11		D8Ertd82e
Gm7173	Pkib		Ugp2		Poc1a
Slc4a10	Spire1		Mipol1		Il21r
Sele	Mylip		Pde4b		Dedd2
Tmem35	Epsti1		Trim34a		C4a
Tenm2	Acss1		C7		Zfp760
Dio3	Plac9a		Gstm6		1810010H24Rik
Egr2	Arid3a		Wdhd1		Gal3st1
Dlx4	Alox5ap		Lrp11		Cnrip1
Scg2	Myh11		Trim12c		Pfkp
Gpr171	Eif4ebp3		Ifih1		Lrig3
BC048671	Adam12		Fkbp4		Fkbp5
Arnt2	Fam187b		Cacna2d1		Cd276
1700023F06Rik	Fos		Zfp213		Wdr76
Myocd	Gramd1b		Nr1d2		Hecw2
B3gnt5	Tlr13		Sp110		Slc7a1
Gm21943	Fam71e1		Gm13251		Gar1
Lgr6	Lypd1		Efhd2		Arap3
Klhl10	Epcam		Pnldc1		Stat2
Dpysl4	Tspan15		45175		Recql4
Crygs	Sertad3		Rangrf		Klhdc8b
Tepp	Fam102b		Fgl2		Shisa5
Sox10	Pirb		Slc5a6		Tmem88
Tnfrsf9	Glyctk		H2-Aa		Lrrn3
Mss51	Prrx1		Kcnk10		Tonsl
Ptprh	Tchp		Echdc3		Flt4
Mybl2	Clec4a2		Kazald1		Adamts10
Tub	Nol4l		Hdhd3		Nr2f2
Stard6	Pkn3		D130043K22Rik		Itgb7
Rab42	Heyl		Tigd5		Lypd1
Barx2	Dok1		Incenp		Rgl2
Gjb6	Tmem246		Tmem180		Fam193b
Ism2	Plod2		Plcxd2		Hmgcs1
Tmem54	B430306N03Rik		Nit2		Cbfb
Hsf5	Tmem86a		Fgfrl1		Fgl2
2010107G12Rik	Zfp202		Ccdc157		Lrrc45
Fndc5	Rhbdf1		Acat2		Afap1l1
Cited1	Sh3bgrl3		Csad		Ccna2
Mboat2	Rtn2		Klk1b4		Fam72a
Lef1	Cryab		Pdzk1		Zfp791
Gng8	Mapk7		Nthl1		Arhgef25
Pitx1	Ptpn18		Spata2l		Pnp2
Il6	Clec4n		Echdc1		Trim30d
Hrh1	Ccr5		Gins1		Rpusd1
Gpr179	Zfp788		Myl9		Klra2
Klrb1a	Aim2		Actr6		Dhx58
Npc1l1	Ska2		Ccdc85c		Cd274
Sertad1	Tspyl5		Serpina7		Nfya
Vat1l	Sh3rf1		N4bp3		Rcn3
Ceacam18	C3ar1		Gjc2		Lenep
E330034G19Rik	Id4		Trim12a		Gpr146
Zfp185	Snx10		Bid		Tbc1d30
Oprl1	Tal1		Gnmt		Six5
Pspn	Gm1966		Pik3r1		Pde10a
Tnfrsf25	Chaf1b		Akr1c6		Apol9b
Elane	Acnat2		Myh14		Smtn
Cemip	Mlkl		Mblac1		Cidec
4930550C14Rik	Pdgfd		Ndc1		Dse
Wnt3	Atp10d		Clec11a		Jade1
Ttll9	Tmem194		Esm1		Ect2
Adamts16	Vav1		Slc22a3		Ms4a4b
Penk	Fen1		Zfp809		Apoa4
Tm4sf5	Gm6377		Slc2a9		A1bg
Tex40	Treh		Rdh11		Ralgps1
Slc5a11	Tex9		Rsrp1		She
Hapln1	C1qtnf6		Epm2a		Slfn9
Gng4	Kcnj16		Notum		Fam101b
Zfp804b	Pcdhga12		Lamb3		Usp11
Dclk1	Tbc1d30		Tcea3		Fam214a
Mpp2	Mrgpre		Paox		Wdr62
Atp8a2	Thsd1		Gpat2		Epb41l3
Emx2	Rab27a		Ttc7		Socs3
Gpr63	Gpr137b		Ugt2a3		Notch4
Plcd4	Phlda3		Dok4		Oit3
Phlda2	Cdkn2d		Gas1		Vnn1
Gm13083	Vsig4		Fgfr3		Efr3b
Fam229a	Anxa1		Mtif3		Bag2
Gpr82	Erbb2		Cyth1		Spice1
Nav3	Frat2		Vrk2		Trim30a
Stac	Arl13b		Clec2d		Fign
1700067K01Rik	Ikzf1		Jade1		Rph3al
Mall	0610010B08Rik		Gamt		Rec8
Casq2	Timd4		Gpx7		Etnk2
Tm4sf20	Rhoj		Etohi1		Zfp459
Psrc1	Igf2bp2		Gnpda1		Skp2
Nxnl1	Vangl2		Fabp1		Ccnd2
Ptx3	Reep4		Cep41		Zfp462
Dleu7	Sema4c		Lrrc56		Ly6c2
Rpp25	Opn3		Cebpe		Rdh9
Gpr141	Slc22a17		Slc2a5		Apex2
Cldn20	Ms4a6c		Hist2h3c2		Rab39
Ctnna2	Aoah		Acot11		Cit
Ly6k	Clec4a3		Pdk2		Pkp3
Kcnf1	Naip6		1600002H07Rik		Rfx1
Dmrta2	Atg16l2		Sc5d		Lrp11
Casc1	Zfp947		Foxa3		Tmem144
Cenph	Acyp2		Irf9		Fpr2
Gm5622	Pcdhgb2		Ndufa4l2		Adam15
Pkd1l2	Abcb1a		Atp1a2		Mnda
Uchl1	Cav2		Crocc		Aen
Rapsn	Tuft1		Ap3m1		Xrcc6bp1
Alpk3	Mnda		Entpd2		Angptl7
Trim58	AB124611		Ifi35		Zfp366
Sectm1b	Dnal1		Sparcl1		Rarb
Chrna7	Spib		Leng1		Twist1
Prss29	Gm5431		Adamtsl2		Sdpr
Gm5294	Ear2		Pdlim4		Slc12a5
Akr1c18	Zfp791		Svip		Glipr2
Atp4a	Ccdc126		Oas1c		Csf2ra
Catsper3	Slc9a7		Nme3		Psmb9
Mip	Kcne3		E2f1		Sox17
Myo18b	Lyl1		Evc		Armcx1
Cacna1s	Fmn1		Raet1e		Sall1
Myh1	Sowahb		Klhl17		Ripply3
Drc7	Cyp4a14		Prim1		Akap8l
Agbl2	Sh3bp4		Abca8a		Ackr1
Armc3	Tlr7		Recql4		Trim80
Wnt11	Rgs1		Birc5		Pim1
Efcab12	Rasd1		Lad1		Phf11b
Muc20	Trpm2		Praf2		Mcm5
Ccdc65	Nckap5l		Epha1		Tinagl1
Iqub	Cuedc1		Alyref2		Vldlr
Spata18	Cks1b		Chid1		Irf8
2010300C02Rik	Casp1		Gstt2		Evi2b
Cfap73	Cirbp		Foxq1		H2-DMa
Ccdc180	Arhgap25		Gstt1		Cyp2d34
Ncs1	Pnpla3		Rpp38		Tbxas1
Pcdhb3	B3gnt3		Tmem81		Atp2b4
Cpa3	Cd3g		Gbp9		Irgm2
Mfi2	Pxylp1		Sulf1		Nlrp3
Scrn1	Dlg4		Faap100		Spatc1l
Scel	H2-M3		Cd34		Lipg
Hsd11b2	Dusp4		Hmgn2		Gprin3
Tmeff1	Themis2		Fads2		Ifi203
G6b	Dbf4		Pstpip2		Gstm2
Edil3	Gm13212		4931414P19Rik		Trmt1l
Fgf10	Hoxb5		Zbtb12		Gabra3
Lzts1	Nsg1		Gckr		Ccdc142
Clic3	Alpk1		Plk3		Tmem26
Mfap2	Evc2		Fam120c		Il1f9
Kcnh1	Ephb2		Ftsj2		Dennd6b
Ros1	Gimap6				Cmklr1
Tspan11	Tshz3				Hddc3
Gata3	Glis2				Shank3
Atp8b3	Ctss				Pdss1
Lrrc75b	Evi5l				Pinx1
Clec12a	Slc7a1				Efnb2
Slc6a17	Nckap1l				Fabp1
Scml4	Mthfd2l				Gas2l3
Tubb4a	Mier2				Zbtb48
Elfn1	E2f2				Ceacam19
Fgf7	Spats2l				B3gnt8
Nov	Tmem159				Clec1a
4930519G04Rik	Rcan2				B3gnt3
Cercam	Ezh2				Thnsl1
Extl1	Pip4k2a				Snx32
Eif3j2	Hey1				Hcls1
Ptgdr	Sla				Efemp2
Cd248	Enpp6				0610007P14Rik
Clec4a2	Gpcpd1				Fads3
Ceacam20	Mageh1				Tha1
Kifc5b	Mmp17				Nsun6
Fbln1	Gadd45a				Gmnn
Col6a5	Cdr2				Cyp2a5
Nmrk2	Cdyl2				Gramd1b
Sema4f	Ampd3				Igflr1
Il11	Clca3a1				Pde2a
Gm20736	Saa3				H2-T9
Cyp3a59	Slc25a24				Ints2
H2-Oa	AF251705				Pcdh18
Arl13b	Flot1				H2-Ab1
Eya1	Plppr1				Lnx1
Dkk2	Filip1l				1700037H04Rik
Atp1a3	Lpxn				Rnf39
Ace	Fxyd6				Col3a1
Fam65b	Osgin2				Tmem194
Cchcr1	Adamts7				Il6ra
Fam222a	Tyrobp				Gpr137b
Cysltr2	Ccdc171				Tle3
Sulf1	Arhgdib				Grik5
Ugt2b38	Ppp1r15a				Dpt
9230110C19Rik	Lilr4b				Zc2hc1a
Tacr1	Mtx3				Echdc1
Nptxr	Veph1				Pde1a
Zfp831	Lcp2				Xndc1
Kl	Xirp1				Col4a2
Krt80	Afap1				D2Wsu81e
Klk8	Runx1				Chchd6
Spin4	Gas6				Zfp738
Racgap1	Bcl2a1b				Tes
Gpr65	Cd300e				H2-Eb1
Gpr183	Dsel				Eml1
Slc10a6	Kif26b				Irgm1
Clip3	Gltp				Cdkl2
Rhag	Fabp7				Chaf1a
Angptl8	Cd22				Ccdc166
Slc35g2	Thy1				Ddo
Fut1	Gabbr1				Plekhg3
Fst	Cd247				Sp100
Tgoln2	Rab11fip5				Dph2
Psme2b	St6galnac3				Rtp4
Aoc3	Galnt18				Sh2d4a
Il15	Map3k8				Ccdc17
Fam26f	Arhgap19				Tspan17
Myrip	Plac8				Trim47
Dusp8	Wfdc2				Sh3pxd2b
Arhgap15	Bik				Ddx60
Amer2	Trpm4				Slc5a6
Sfrp5	Ssbp4				Lama2
BC049762	Ctcfl				Hspa12a
Disc1	1700030J22Rik				Rassf2
Usp49	Rab8b				Pecam1
Susd3	Tfec				Ifit3b
Six4	Myo1f				Tdrkh
Lrrc15	Piezo2				Rnf144b
Slc30a8	Fermt3				Nek8
Phactr3	Dusp10				Ccm2l
Slpi	L3mbtl3				Me1
Cyp17a1	Slc25a36				Atg14
Mmp12	Prkcb				Crispld2
BC094916	Nrarp				Etaa1
Gpr132	Aif1				Birc5
Gcnt1	Rinl				Dll4
Atp8b4	Akr1b10				Wsb1
Pcdhgb5	P2ry6				Zfp94
Hist1h2ae	Ripk3				Ube2l6
Nnmt	Pcbp3				Fbxw17
Mpz	Rap1gap2				Cd55
Mthfd2	Lpin1				Cdc42ep3
Ranbp17	Camk2b				Apbb3
Chst4	Ibtk				Gga3
Ephb3	Crip1				Ankrd24
Ly9	Fyb				Zfp383
Rangrf	Ehhadh				Naip5
Wnt9a	Tmem47				Cx3cr1
Syngr1	1700040L02Rik				Snai1
Adora3	Treml4				Brdt
Treml2	Thsd7a				Trmt44
Mfsd4b2	Rgs3				Samd9l
Epb42	Il10ra				Fancg
5430427O19Rik	Tifa				Akt3
Rnf180	Sh3kbp1				Fmn1
Atp10a	Zfp457				Synj2
Xntrpc	E030018B13Rik				Sox18
Stambpl1	Orm1				Cryab
Nod2	Rerg				Plekhf1
Qrfp	Zbtb42				Ttll7
Etv4	Tmem106a				Hba-a1
Ccnb1	Cd83				Pctp
Efna3	Apaf1				Arhgap27
F13a1	Lilrb4a				Pcdhgc3
Lrrc16b	Aim1				Il2rg
Usp2	Lor				Suv420h2
Hacd4	Mcm6				Hsph1
Tmem107	Gm7609				Ddah1
Ctsw	Renbp				Ngef
Mesp2	Osgin1				Zmynd15
Rrad	Gal3st3				Gcnt4
Scn8a	Xlr3a				Spats2l
Htra4	Prkx				Ahr
Nrgn	Bmf				Gpcpd1
Plxdc2	Clec1a				Fam171a2
Tuba8	Arhgef6				Lpxn
Scin	C5ar1				Arhgap9
Pyhin1	Ncoa7				Fen1
Phf11b	Slfn2				Lpin3
Zap70	Twf2				Fcgr1
Aoah	BC005561				Amn1
Mtl5	Rassf2				Spata5
Nfkbid	Procr				1600002H07Rik
Lox	Frs3				Sh3rf1
C1qtnf7	Socs2				Unc93a
Itgb4	Rcn1				Tle1
Zfp850	Fundc2				Josd2
Armc2	Colec10				Cracr2b
Igfbp6	Ctgf				Lamb2
Pcdhb13	H2-T24				Phf11d
Erv3	Phactr2				Mup21
Pilrb2	Themis				Adcy6
Ces2h	Ap1s3				Ankrd26
Slc9b2	Kcna2				P4ha1
Egr3	Plgrkt				Fbn1
Mlf1	Zfp157				Efhd2
Adamdec1	Ctdspl				Parp12
Rps6kl1	Cd300ld				AI464131
Calml4	Gm13139				Osbpl5
Dkk4	Tuba8				Tmem200b
Pln	Slc8b1				Cd59b
Msx1	Asic5				Fdxr
Trim6	Hoxb4				1700040L02Rik
Tmem163	Cntnap1				Sparcl1
Nebl	Ift43				Renbp
Mcf2l	Pdgfb				Prdm10
Taf1b	Cx3cl1				Med31
Gm5431	Dntt				Rtkn
Slc28a3	Tlr4				Eif2ak2
Loxl1	Ap3m2				Cldn34c1
Cntd1	Fam73a				Sh3tc2
Spata7	Arhgap27				Stx4a
Mmp11	Morc4				Fut11
Lonrf1	Tceal1				Tuba1b
Bmf	Pdlim4				Zfp276
Arntl2	Gpihbp1				Letm2
Clca3a2	Nfam1				Dct
Prkcdbp	A430105I19Rik				Klhl3
Msmp	Cd55				Jchain
Trim5	Stox2				Gpr4
Lrrc27	Ppargc1a				Aldh1a7
Hells	Npy1r				Pnpla7
Ugt1a7c	Arhgef10				Zfp11
Cdk1	Il2rg				Trib2
Slc22a21	Hunk				Mesdc1
Styxl1	Inpp4b				Hs3st3a1
Gpr55	Pear1				Lrat
44994	Ankrd44				Stx11
Fam161a	Plek				Commd10
Dpf3	Fam65b				Mapt
Cbx4	Lgals3				Praf2
Krt7	Clic1				Mpzl2
Csl	Cmklr1				Krt10
Lrrc19	Hhipl2				Tmem2
Fxyd6	Galnt6				Hbb-bs
Igfbp5	Pcgf1				St8sia4
1810041L15Rik	Acer2				Fam46c
Cth	Me2				Ttc7
BC147527	Gimap3				Supt3
Slamf9	Faim				Cdkn2d
Ogn	Pcgf2				Pnn
Rapgefl1	Cd180				Klhl21
Zfp948	St6galnac2				Cd74
Pqlc3	2010107G23Rik				Ramp2
Gm8923	Exoc3l4				Itga8
Kiss1	Cd37				Iqcc
1700056E22Rik	Vsir				Trim21
Cacna1c	Ankrd13b				Abhd18
Zfp647	2410131K14Rik				Cep85
St14	Ccp110				Pea15a
Aff3	Lhx6				45177
Grm8	Afap1l1				Cerk
Dct	Podxl				Thy1
Gtse1	Cntln				Parvb
Tnfaip6	Ntn4				Cyp2c38
Cxcr4	Marco				Fgfr3
Dram1	Sspn				Flt1
Rasl12	Fcer1g				Pydc3
D130040H23Rik	Adam19				Mettl17
Tspyl4	Gata2				Aqp1
Zfp651	2810021J22Rik				Mllt11
Pdlim4	Trpv2				Zfp947
Mapk13	Sh3bp2				Jmjd4
Gpm6a	Ppp1r18				Tuba1a
Kif2c	Hhip				Pik3cg
Syt4	Cd5l				Clec9a
Ifitm10	44994				Rpa2
Ccl4	Slpi				Rhbg
B9d1	Myo9a				Mnd1
Alox5	Setd7				Rps6ka5
Fbxo24	Bin2				Mtx3
Gpx2	Sh3bp1				Myh11
Ctrl	Atl1				Amotl1
Tcp10b	Tmem44				Gprc5c
Aif1l	Tia1				Gpr137
Sobp	Amot				Card6
Fap	Hip1				Mmrn2
Capsl	Rpa2				Ttc30b
Lin9	Gpm6b				Erlin1
Ear2	Elf4				Lin52
Rimbp2	1810010H24Rik				Zfp398
Kcnj5	Zfp366				Trpt1
Dcaf4	Lcn2				Grap
Slc2a3	Plcb2				Arhgap31
Zfp69	Mpzl1				Pitpnc1
Ifi27l2a	Map4k4				Rasa3
Mylk4	Cyyr1				Ccnl2
Vps37d	Nos3				Manbal
Lrtm1	Mansc1				Slc25a48
Cd37	Fam110c				Sox13
Sgtb	Fam110a				Prkcq
Scn2b	Pde4a				Mad2l1bp
Top2a	Wrb				Mum1
Gnao1	Tnfsfm13				Capg
Rab19	Meis2				Acvr1
H2-M3	B3galnt1				Rfc4
Rasa4	Col5a2				Arid5b
Cxcr5	Akr1b8				Cep95
Ugt1a10	Cd48				Ica1
Eps8l3	Slc35f2				Snrnp25
A530099J19Rik	Grap				Cpeb1
Cyp3a11	Cd14				Tmem173
Ccdc14	9430020K01Rik				Dbndd2
Zfp40	Clec14a				Cpt1b
Rasal3	Adgre4				Tagap1
Arhgef37	Fam129a				E4f1
Clec4a1	Tnfrsf11b				Card10
Gzma	Fgl2				Zfp157
Colgalt2	Terf1				Sp5
Mgp	Rusc1				Wnt2
Myom1	Ccdc122				Cntfr
Blm	Sfxn3				Rasip1
H2-L	Cxcr6				Pnldc1
Ccdc67	Zfp608				Prss36
Myl9	Sox18				Oas1b
3110009E18Rik	Anln				Arhgef10
Kdelr3	Ly9				Tmem204
Tyro3	Gnai1				Bcl6
Jag2	Slc7a8				Slfn5
Bcl2a1b	Fam219a				P2ry13
Cdt1	Tmem88				Gorasp1
Ms4a6b	Commd10				Sh2b3
Zfp13	Maff				Rnmtl1
Raver2	Lpin3				Hivep2
Gpr174	Gja1				Rerg
Sash3	Dkk3				Pde4c
Cirbp	Kctd12b				Mcm2
Kcnab2	Bbs5				Akr1b10
Slc52a3	Spry2				Bcl6b
Zscan5b	Clec12a				G2e3
Rttn	Rgs10				Arhgef9
Sema7a	Adap1				Cebpa
Sdk2	Fblim1				Nhlrc2
Txk	Dgke				Zfp688
Marveld3	Osmr				Dock6
Gm20172	Slc12a6				Zscan22
Mal	Ehd4				Pamr1
Cd3e	Iqgap1				Gnat1
Anln	Emcn				Aspa
Aebp1	Pfkp				Faap24
Rgr	Slc6a8
Eps8l1	Crygn
Espl1	Gbp5
4930452B06Rik	Ccdc88b
Napsa	Abcc5
Itgb3bp	Armcx3
Capn8	Kdf1
Usp27x	Fgd5
Eme1	Pik3r5
Sh2d1a	Manbal
Flywch2	Cyp4b1
Etnk2	A830010M20Rik
Cd24a	Robo4
Tigd4	Myo5a
Ppargc1a	Cers5
Fam132a	Cmtr2
Phlda1	Lime1
Oas1c	Ric3
Cyp4f18	Lrrc20
Ncapg2	Mtus2
Ms4a4b	Gpr182
Got1	Dbn1
Stk17b	Gyg
Atp2a3	Ly6c2
Bhlha15	Scai
Pde4b	Kctd17
Ccdc69	Was
Dnajb13	Akna
Pla2g7	Pitpnm1
Pomc	Mustn1
Trpm5	Sox7
Slco4a1	Igflr1
Matk	Rbm43
B4galnt4	Fes
2900011O08Rik	Inpp5d
Ly6g5b	Erg
Zfp473	Fam83a
D330045A20Rik	Slc20a1
Kbtbd12	Limk2
Pla2g5	Pdzrn3
Fam221a	Plekhg5
Fam217a	Maged2
Arhgef39	Ckap4
Alox12e	Nfatc2ip
Syn2	Rpusd1
Bst1	Ophn1
Fgf2	Sorl1
Tbx1	Rapgef5
Myb	Glipr2
Rec8	Ccdc66
Snai3	Zfp40
Slco1c1	Tmem216
Kcnh2	Cdon
Tulp2	Sdpr
Dcstamp	Tmem43
Zfp239	Rgs19
Reep2	Trim5
Fcrlb	Usp17la
Actc1	Gemin8
Ren1	Abca9
Nptx1	Gng11
Ryr1	Tanc2
Nme5	Rragd
Klf5	Csf2ra
Cfap69	Plscr1
Rassf9	Homez
Clstn2	Dse
Nccrp1	6430548M08Rik
Stmn2	Fkbp11
Cnksr1	Itgam
2310007B03Rik	Slc43a2
Rasgef1a	Plxnc1
Clec2e	Pdgfra
Tiam2	Zfp459
Runx2	Lrrc25
Cd52	Syne4
Cpne9	Zfp28
Arhgap11a	Dennd3
Rbmx2	Cnrip1
Epsti1	Pnpla2
Zbtb25	Fam129b
Clec10a	Cep83
Megf6	Ctps2
Mthfd1l	Fam84b
Adgrf1	Cntfr
Lyl1	Unc119
Slc14a1	Adm
Btbd11	Ccdc149
Cenpe	Cd300lb
Itgae	Aph1b
Exoc3l4	Cybb
AA792892	Tead1
Slc43a1	Ppfia4
Pde1b	Tmem71
Spata24	Rbm20
Cybrd1	Trim12a
Dll3	Gpr35
Gnrhr	Nnmt
Zfp677	Gnal
Lrrc17	Rufy2
Mxd3	Cyp2j9
Ccne1	Prtn3
Hunk	Setdb2
Robo3	Gfra2
Tmem266	She
Ppp3cc	Med31
Tspyl3	Kitl
Mup9	Tm6sf1
Rgs10	Cyp3a59
C1qtnf6	Msn
Vmn2r29	Srgap1
Apol10b	Hdac9
Per3	St14
Pira6	Dmpk
Cdc20	Adcy7
Rnf122	Pygb
Dnaaf3	Slfn8
Apcdd1	Tnfrsf11a
Ttll11	Zfp595
Pcyt1b	Cbx7
Myh11	Gnpda2
Col8a2	Serpinb6a
Arl4c	1700025G04Rik
Knstrn	Trim13
Slc51b	Chchd6
Medag	Cep192
Zwilch	Zfp455
Hspb7	Pde4b
Azin2	Scd2
Eno2	Naip5
Celf6	Wipf1
Gm6614	Map3k6
Gzmb	Rbm3
Kif21b	Lfng
Gngt2	Kit
Btk	Arrb1
Adap1	Junb
Mboat4	Zc3h12d
Cdkn2c	Heg1
Car7	Vangl1
Apol9a	Mtmr11
Gmfg	Thnsl1
Art2b	Plekhm3
Ifi205	Tbx20
Tfrc	Sdsl
Adora1	Cd9
Fignl1	Arhgap30
Cd300lb	Lck
Ugt8a	Cdc25a
Cdh18	Kctd12
Ccl7	Rnf157
Slamf1	Ms4a6d
Igf2bp3	Ntng2
Pgpep1l	Sh2b2
Thbs1	Itgb2
Ccdc89	Mmp24
Slc7a4	Soat1
Psma8	Cbl
Kbtbd8	Tmem62
Aspm	Fzd6
Lysmd2	Gm9992
Lyz2	Ktn1
Runx1	Wfdc17
Nkg7	Basp1
Slc16a3	Slc38a1
H2-Q6	Abr
Cd5l	Ifi203
2610301B20Rik	Slc25a25
Fndc1	Mesdc1
Cd200r1	Fcgr3
Rap1gap2	Susd2
A4galt	Sccpdh
Hsf4	Epor
1700088E04Rik	Armcx1
Il20rb	Dpysl3
Hcn2	Zfp626
Pla2g2d	Bpgm
Dpep1	Shroom3
S100a4	Adamts10
Plod2	Pdss1
2810417H13Rik	Itpripl1
Cyp26a1	C1qc
Rtkn2	Hacd4
1700102P08Rik	Pik3cd
Pfn4	Tmem229b
Cr2	Srxn1
Tgtp1	Fam124a
Cfp	Npl
Nlrp10	Tiparp
Sfrp1	Npnt
Zfp811	Fam63b
1810046K07Rik	Zfp36l1
Spock2	Atp1a2
Hmgn3	Cd38
Lmod1	Csf1r
Nupl2	Bok
Zbed5	Agtrap
Slc41a3	Tspan17
Slfn2	Lrrc51
Zbtb37	Art3
Zc3h6	Sdf2l1
Tnfaip8l2
Krt19
Fbxo40
Slc4a11
9330182L06Rik
Nwd2
Hepacam2
Nradd
Rgcc
Cd34
Phex
Mterf2
Coro2a
Tlr6
Cyp2a5
Nat8f5
Baiap3
Mbp
Ptk7
Kdm6b
Gm2083
Accs
Nuak2
2210404O09Rik
Sh3kbp1
Hoxa4
Trim46
Cxcr3
Ifi27
Emp3
Icosl
Ebf1
Cep57l1
Cep70
Cd3g
Lsp1
Atp1a2
Gm4925
P4htm
Ripply1
Vit
Rundc3b
Pacsin1
Cd244
Map3k9
Calhm2
Ptgir
Gzmk
Thy1
Ntrk2
Acta2
Adgb
Ugt2b37
Vwa1
Cd180
Tmem119
Camk2a
Dtl
Pak1
Me3
Pik3cg
Cyba
Ptpn7
Mpped2
Nfe2
Oscp1
Cd69
Cdkl1
Aurkb
Slc2a4
Trim30b
Tcf19
Cabyr
Sds
Cd83
Ccdc85a
Relt
Wdr19
Nat1
Ly6i
Cd8b1
Ppl
Klc3
Esco2
Cldn15
Il10ra
Dtx1
Xlr4b
Coq10b
Klri2
Pkdrej
Chil1
Ttc12
Orm2
Evi2b
Clec7a
Ces1a
Ltc4s
Pcdhgb1
Dusp5
Boc
Zc3h12a
Snx20
Pcf11
Gm20939
Gfap
Tff1
Fgl2
Fyb
Tctn2
Fbln2
Guca1a
